# Supplementary material for: Sirt6 ablation in the liver causes fatty liver that increases cancer risk by upregulating Serpina12
Source: EMBO Rep. 2024 Feb 8;25(3):24. doi: 10.1038/s44319-024-00071-3 (PMC10933290; doi:10.1038/s44319-024-00071-3)
Supplement: Supplementary file 2 — Source Data Fig. 1 [file 44319_2024_71_MOESM2_ESM.zip]

Archive with 15 entries (10 files):
- Figure 1/
- Figure 1/.DS_Store
- __MACOSX/Figure 1/._.DS_Store
- Figure 1/1B/
- Figure 1/1E/
- Figure 1/1D/
- Figure 1/1C/
- Figure 1/1B/expression matrix.xlsx
- __MACOSX/Figure 1/1B/._expression matrix.xlsx
- Figure 1/1E/ChIPseq data.xlsx
- __MACOSX/Figure 1/1E/._ChIPseq data.xlsx
- Figure 1/1D/GSEA.xlsx
- __MACOSX/Figure 1/1D/._GSEA.xlsx
- Figure 1/1C/RNA seq data.xlsx
- __MACOSX/Figure 1/1C/._RNA seq data.xlsx
