# Supplementary material for: Sirt6 ablation in the liver causes fatty liver that increases cancer risk by upregulating Serpina12
Source: EMBO Rep. 2024 Feb 8;25(3):24. doi: 10.1038/s44319-024-00071-3 (PMC10933290; doi:10.1038/s44319-024-00071-3)
Supplement: Supplementary file 2 — Source Data Fig. 1 [file 44319_2024_71_MOESM2_ESM.zip › Figure 1/1B/expression matrix.xlsx]

## Sheet: Figure 1B
symbol	a1	a2	a3	b1	b2	b3	chr	start	end	ensembl	type	logFC	AveExpr	t	P.Value	adj.P.Val	B	change
Rgn	14828	28802	34768	49634	53299	48348	chrX	20549787	20562089	ENSMUSG00000023070	protein_coding	1.05792	9.69737	3.7075	0.00636063	0.710846	-2.57014	UP
Cyp4a14	1734	54115	643	45746	60591	47732	chr4	115486200	115496142	ENSMUSG00000028715	protein_coding	3.76888	8.3701	2.78219	0.024673	0.846978	-3.9586	UP
Cyp4a10	2402	22068	2528	14793	20145	16770	chr4	115518264	115533649	ENSMUSG00000066072	protein_coding	1.79889	7.77431	2.38389	0.0453506	0.897899	-4.57724	UP
Apoa2	118049	221584	140773	199171	268622	189525	chr1	171225054	171226379	ENSMUSG00000005681	protein_coding	0.49913	12.1337	2.33026	0.0492491	0.902145	-4.64203	NOT
Selenbp2	8585	1273	4280	8752	14724	18716	chr3	94693556	94704413	ENSMUSG00000068877	protein_coding	1.88095	7.38715	3.07315	0.0159371	0.802	-3.51189	UP
Cyp2u1	1326	3355	9109	5846	14554	16435	chr3	131288441	131303227	ENSMUSG00000027983	protein_coding	1.74333	7.18982	2.45764	0.0404936	0.888917	-4.45608	UP
Serpina12	5168	2289	3740	8387	9675	10227	chr12	104028769	104044443	ENSMUSG00000041567	protein_coding	1.41461	7.11293	5.36226	0.000759532	0.31208	-0.319152	UP
Mup9	883	2449	9226	8753	12870	12778	chr4	60418046	60421952	ENSMUSG00000078686	protein_coding	2.1288	7.03818	2.78891	0.0244228	0.846978	-3.94052	UP
Cyp2c37	761	5402	3892	7305	7326	7228	chr19	39992424	40012243	ENSMUSG00000042248	protein_coding	1.59207	6.66384	2.33366	0.0489918	0.902145	-4.63428	UP
Hpx	540470	115977	132141	89017	85081	60359	chr7	105591613	105600137	ENSMUSG00000030895	protein_coding	-1.26401	11.4844	-2.47239	0.0395874	0.886417	-4.43316	DOWN
Cyp2b10	521	4982	2117	14082	7704	4962	chr7	25897620	25926624	ENSMUSG00000030483	protein_coding	2.30025	6.47618	2.86936	0.0216266	0.834044	-3.79821	UP
C4b	83919	117092	106183	68477	83561	66994	chr17	34728380	34743882	ENSMUSG00000073418	protein_coding	-0.427932	11.003	-3.59469	0.0074601	0.724687	-2.72823	NOT
Apoc3	37868	66350	43219	68333	71095	58166	chr9	46232933	46235636	ENSMUSG00000032081	protein_coding	0.457807	10.4057	2.78534	0.0245555	0.846978	-3.96339	NOT
Acnat2	3232	4547	469	6349	6341	5502	chr4	49379840	49408151	ENSMUSG00000060317	protein_coding	1.69567	6.33384	2.47733	0.0392882	0.885308	-4.40299	UP
Plin5	1586	3736	1361	8554	4675	2688	chr17	56111601	56117596	ENSMUSG00000011305	protein_coding	1.30576	6.18972	2.60774	0.0321764	0.858032	-4.2014	UP
Clu	68159	52804	53377	42503	46900	43939	chr14	65968483	65981548	ENSMUSG00000022037	protein_coding	-0.388154	10.2216	-2.64198	0.0305376	0.858032	-4.18574	NOT
Tat	33394	32108	40928	102990	72312	42391	chr8	109990437	109999803	ENSMUSG00000001670	protein_coding	0.927935	10.2001	3.03909	0.0167663	0.806918	-3.57407	NOT
Mup12	206	960	8064	5869	9059	9704	chr4	60737383	60741326	ENSMUSG00000094793	protein_coding	2.92446	6.15246	2.557	0.0347723	0.87072	-4.25318	UP
Ces1b	975	2455	2242	4890	5632	4091	chr8	93056728	93080017	ENSMUSG00000078964	protein_coding	1.53141	6.10718	4.06138	0.00390357	0.611179	-2.01788	UP
Slco1a4	1663	1928	902	4013	3812	2059	chr6	141805440	141856199	ENSMUSG00000030237	protein_coding	1.20512	5.66007	3.71325	0.00630951	0.710846	-2.50401	UP
Itih1	30883	28058	31213	22153	25732	25033	chr14	30929180	30943289	ENSMUSG00000006529	protein_coding	-0.309692	9.33733	-2.36851	0.046436	0.902145	-4.60956	NOT
Dmgdh	15203	19624	21629	23083	26626	28757	chr13	93674433	93752831	ENSMUSG00000042102	protein_coding	0.495527	9.03954	2.78823	0.0244483	0.846978	-3.96429	NOT
Sc5d	25966	21494	24030	15272	19686	18137	chr9	42251595	42264256	ENSMUSG00000032018	protein_coding	-0.433899	8.92934	-2.97833	0.0183598	0.818949	-3.67145	NOT
Adgrv1	322	302	363	12000	15873	11987	chr13	81095068	81633154	ENSMUSG00000069170	protein_coding	5.39491	5.60949	28.0839	4.68e-09	0.000117289	9.64093	UP
Cep85	999	1888	962	3531	2326	2130	chr4	134129858	134187112	ENSMUSG00000037443	protein_coding	1.1569	5.40771	3.57197	0.00770514	0.731521	-2.69902	UP
Gstt3	607	2644	958	2349	3077	2548	chr10	75774115	75781414	ENSMUSG00000001665	protein_coding	1.28891	5.37503	2.63747	0.0307483	0.858032	-4.11467	UP
Abat	14480	18910	18436	18930	25731	25227	chr16	8513429	8621568	ENSMUSG00000057880	protein_coding	0.459526	8.88546	2.78211	0.0246758	0.846978	-3.97366	NOT
Gsn	1237	1489	634	1765	2426	2081	chr2	35256380	35307892	ENSMUSG00000026879	protein_coding	1.03405	5.15184	3.9109	0.00479357	0.660144	-2.19031	UP
Tfcp2l1	976	1175	910	1548	2358	2378	chr1	118627945	118685168	ENSMUSG00000026380	protein_coding	1.09324	5.1137	5.59992	0.000577944	0.287166	0.0268238	UP
Agtpbp1	757	614	606	1892	3880	1900	chr13	59449537	59585227	ENSMUSG00000021557	protein_coding	1.92788	4.91485	7.35878	9.48e-05	0.148477	1.91294	UP
Unc13b	1219	594	829	1776	1396	1782	chr4	43058953	43264871	ENSMUSG00000028456	protein_coding	1.00729	4.821	4.17462	0.0033519	0.561316	-1.79387	UP
Hspa1b	446	1571	386	1250	1690	4139	chr17	34956436	34959238	ENSMUSG00000090877	protein_coding	1.78676	4.77768	2.87971	0.0212917	0.834044	-3.68517	UP
Cyp2b13	646	1139	21	4706	7033	2219	chr7	26061497	26096197	ENSMUSG00000040583	protein_coding	4.04706	4.61136	3.58118	0.00760476	0.724736	-2.52618	UP
Cyp4a12b	146	79	895	2806	3343	7026	chr4	115411624	115439034	ENSMUSG00000078597	protein_coding	4.33629	4.46668	5.5905	0.000584158	0.287166	0.128163	UP
Csrp3	425	793	705	1044	1557	997	chr7	48830398	48848033	ENSMUSG00000030470	protein_coding	1.04424	4.33761	3.19804	0.0132471	0.788009	-3.17374	UP
Gm6614	805	56	867	1773	1154	2318	chr6	141971845	142011414	ENSMUSG00000079263	protein_coding	2.32107	4.1887	2.72233	0.0270198	0.858032	-3.8442	UP
Nat8	471	499	676	721	1149	1255	chr6	85830388	85832082	ENSMUSG00000030004	protein_coding	1.00378	4.13668	3.64585	0.00693814	0.71439	-2.48753	UP
Ugt2b1	10851	10192	21020	19339	24777	27413	chr5	86916638	86926530	ENSMUSG00000035836	protein_coding	0.839352	8.72616	2.6999	0.0279576	0.858032	-4.09988	NOT
Ccdc162	292	304	488	1049	1643	1692	chr10	41538846	41716634	ENSMUSG00000075225	protein_coding	2.14089	4.07391	7.13199	0.000117387	0.160952	1.72858	UP
Sema5b	166	1216	200	704	1842	1678	chr16	35541145	35664732	ENSMUSG00000052133	protein_coding	2.06448	3.97872	2.84844	0.02232	0.834044	-3.63773	UP
Nxpe2	301	489	573	767	1032	1297	chr9	48318006	48353454	ENSMUSG00000032028	protein_coding	1.32004	3.97294	3.81092	0.00550449	0.691108	-2.22532	UP
Slc16a11	276	685	341	1248	1204	810	chr11	70212752	70216417	ENSMUSG00000040938	protein_coding	1.53253	3.95431	3.97791	0.00437278	0.629881	-1.98102	UP
Cyp2a4	725	1029	6	2000	5025	1212	chr7	26307169	26315088	ENSMUSG00000074254	protein_coding	3.72329	3.90745	2.55803	0.0347177	0.87072	-3.99604	UP
Insig1	26008	17841	20801	8974	12859	9886	chr5	28071363	28078662	ENSMUSG00000045294	protein_coding	-1.03766	8.4926	-5.52787	0.000627354	0.287166	-0.128889	DOWN
Hamp2	39	1150	47	3370	4059	1897	chr7	30922389	30924681	ENSMUSG00000056978	protein_coding	4.63787	3.86753	4.56554	0.00201016	0.479834	-1.0775	UP
Ugt3a2	16548	17366	14188	10503	13363	13202	chr15	9335550	9370955	ENSMUSG00000049152	protein_coding	-0.39006	8.40389	-2.95352	0.0190551	0.819208	-3.70835	NOT
Rpp40	173	302	240	1100	1755	1480	chr13	35893472	35906359	ENSMUSG00000021418	protein_coding	2.73273	3.76935	8.97485	2.36e-05	0.0664443	3.28553	UP
Il17rb	362	426	416	1000	756	624	chr14	29996141	30008896	ENSMUSG00000015966	protein_coding	1.05997	3.71979	3.92627	0.00469332	0.649908	-2.03741	UP
Tmem181a	410	356	332	608	850	836	chr17	6270470	6308314	ENSMUSG00000038141	protein_coding	1.13844	3.64132	6.70518	0.000178123	0.194108	1.31888	UP
Rab11fip4	161	306	501	1118	430	651	chr11	79591212	79698023	ENSMUSG00000017639	protein_coding	1.34692	3.39669	2.37773	0.0457825	0.897899	-4.29603	UP
Serpinb1a	198	290	154	603	971	965	chr13	32842092	32851185	ENSMUSG00000044734	protein_coding	2.10022	3.29206	7.17118	0.000113086	0.160952	1.78274	UP
Chic1	188	165	560	393	841	791	chrX	103356476	103396092	ENSMUSG00000031327	protein_coding	1.44026	3.2738	2.86227	0.021859	0.834044	-3.54355	UP
Afp	244	256	260	525	557	773	chr5	90490737	90508907	ENSMUSG00000054932	protein_coding	1.36375	3.21926	5.63175	0.000557498	0.287166	0.195018	UP
Lama3	176	132	374	886	548	754	chr18	12333819	12583013	ENSMUSG00000024421	protein_coding	1.90391	3.18095	4.50914	0.00216103	0.50152	-1.16981	UP
Cyp4a31	127	342	57	1252	1267	745	chr4	115563649	115579015	ENSMUSG00000028712	protein_coding	3.05289	3.17042	5.7578	0.000484013	0.275711	0.361117	UP
Rnf213	32883	11501	19885	8740	10472	10252	chr11	119393100	119487418	ENSMUSG00000070327	protein_coding	-1.02417	8.38965	-2.76588	0.0252906	0.852955	-3.99643	DOWN
Orm3	414	142	135	712	901	538	chr4	63356162	63359511	ENSMUSG00000028359	protein_coding	1.86479	3.16041	5.54171	0.000617513	0.287166	0.101761	UP
Vldlr	237	515	64	626	678	738	chr19	27216484	27254231	ENSMUSG00000024924	protein_coding	1.84054	3.12447	3.36723	0.0103433	0.768745	-2.75889	UP
Ttpa	13155	11803	10500	14146	17456	15699	chr4	20007938	20030785	ENSMUSG00000073988	protein_coding	0.412666	8.34794	3.36949	0.0103094	0.768745	-3.07402	NOT
Ldlr	14241	16593	14053	10417	12585	13070	chr9	21723483	21749919	ENSMUSG00000032193	protein_coding	-0.30488	8.32374	-2.33504	0.0488883	0.902145	-4.65916	NOT
Mup8	48	66	284	552	1460	3231	chr4	60218621	60222599	ENSMUSG00000078687	protein_coding	3.96515	3.11863	4.30482	0.00281993	0.535965	-1.38307	UP
Hectd2	274	168	211	442	474	476	chr19	36554639	36621135	ENSMUSG00000041180	protein_coding	1.20241	2.91251	6.71845	0.000175778	0.194108	1.35536	UP
Col4a5	255	158	33	830	791	898	chrX	141475385	141689234	ENSMUSG00000031274	protein_coding	2.96386	2.85708	5.91932	0.000405031	0.247603	0.548099	UP
Cyp2a22	480	307	13	605	1333	440	chr7	26931631	26939384	ENSMUSG00000091867	protein_coding	2.5129	2.83749	2.44605	0.0412206	0.889882	-4.08048	UP
Smyd1	134	234	200	293	613	326	chr6	71213940	71322233	ENSMUSG00000055027	protein_coding	1.20889	2.66791	3.18843	0.0134362	0.790527	-2.97753	UP
Slc16a13	114	226	125	375	680	432	chr11	70216789	70221064	ENSMUSG00000044367	protein_coding	1.81403	2.6633	5.09682	0.00103998	0.356324	-0.389916	UP
Tpm2	119	65	142	715	729	512	chr4	43514711	43523765	ENSMUSG00000028464	protein_coding	2.73302	2.61164	8.83156	2.65e-05	0.0664443	3.09767	UP
Gstt1	7050	12237	7912	11460	14458	11153	chr10	75783813	75798584	ENSMUSG00000001663	protein_coding	0.494605	7.94026	2.43859	0.0416953	0.892442	-4.49844	NOT
Hapln4	126	250	185	358	596	220	chr8	70083457	70090862	ENSMUSG00000007594	protein_coding	1.15256	2.6024	2.59812	0.0326531	0.858032	-3.85311	UP
Atp8b4	241	79	152	262	519	517	chr2	126320973	126500674	ENSMUSG00000060131	protein_coding	1.61632	2.53032	4.29638	0.00285147	0.535965	-1.39375	UP
Gal3st1	204	235	45	287	578	473	chr11	3983636	3999326	ENSMUSG00000049721	protein_coding	1.7944	2.48768	3.54303	0.00802987	0.741283	-2.42854	UP
Cerkl	123	254	130	510	284	226	chr2	79330543	79456785	ENSMUSG00000075256	protein_coding	1.13134	2.43542	2.51428	0.0371242	0.878639	-3.95504	UP
Pcp4l1	138	219	130	350	208	422	chr1	171173262	171196268	ENSMUSG00000038370	protein_coding	1.09841	2.40703	2.777	0.024868	0.848682	-3.55747	UP
Dsg1c	204	77	137	312	396	420	chr18	20247340	20285031	ENSMUSG00000034774	protein_coding	1.62584	2.38961	5.8513	0.000436412	0.260434	0.480616	UP
Pmm1	104	241	98	283	379	330	chr15	81951108	81960930	ENSMUSG00000022474	protein_coding	1.39558	2.33258	3.74026	0.00607497	0.705193	-2.13734	UP
Lamc3	271	169	67	325	268	280	chr2	31887291	31946539	ENSMUSG00000026840	protein_coding	1.05954	2.3119	2.8487	0.0223115	0.834044	-3.43748	UP
Stap1	211	109	32	366	635	402	chr5	86071746	86106125	ENSMUSG00000029254	protein_coding	2.39112	2.27838	5.02519	0.00113392	0.365578	-0.446591	UP
Adgrg2	244	123	41	344	400	375	chrX	160390690	160498070	ENSMUSG00000031298	protein_coding	1.85557	2.2662	4.36197	0.002616	0.521551	-1.28123	UP
Cyp2c67	7017	5183	8556	10293	11566	10410	chr19	39608842	39649051	ENSMUSG00000062624	protein_coding	0.67189	7.66954	3.36363	0.0103976	0.768745	-3.07775	NOT
Baat	11571	10187	9669	5294	7709	7391	chr4	49489422	49506557	ENSMUSG00000039653	protein_coding	-0.630453	7.65306	-4.02176	0.00411913	0.625709	-2.10963	NOT
Tro	100	201	111	304	317	149	chrX	150645304	150657583	ENSMUSG00000025272	protein_coding	1.03135	2.09989	2.43444	0.0419621	0.894119	-4.02793	UP
Serpina10	11308	8255	8820	7115	7314	6816	chr12	103614786	103631444	ENSMUSG00000061947	protein_coding	-0.382748	7.60839	-2.52811	0.0363454	0.871616	-4.35778	NOT
Sema3b	82	108	106	249	265	530	chr9	107597674	107609229	ENSMUSG00000057969	protein_coding	1.83742	2.09398	4.58277	0.00196639	0.479834	-0.985227	UP
Tmprss4	193	44	37	596	593	262	chr9	45172726	45204092	ENSMUSG00000032091	protein_coding	2.78315	2.07845	5.15335	0.000971851	0.348175	-0.283206	UP
Mmd2	75	254	46	308	331	303	chr5	142562358	142608800	ENSMUSG00000039533	protein_coding	1.81268	2.05676	3.50958	0.00842347	0.747747	-2.42938	UP
Ldhb	140	106	119	208	224	280	chr6	142490249	142507957	ENSMUSG00000030246	protein_coding	1.07116	2.00855	4.70774	0.00167835	0.457533	-0.828054	UP
Efcab2	154	86	90	207	231	206	chr1	178406085	178484513	ENSMUSG00000026495	protein_coding	1.10711	1.85686	5.32225	0.000795879	0.312539	-0.0896034	UP
Dnaja4	162	71	80	173	192	267	chr9	54698873	54716315	ENSMUSG00000032285	protein_coding	1.17447	1.77132	3.97098	0.00441437	0.632238	-1.76648	UP
Grid1	13	68	54	404	662	624	chr14	34819825	35583379	ENSMUSG00000041078	protein_coding	4.02864	1.76327	6.83956	0.00015588	0.194108	1.42132	UP
Bhlhb9	141	152	33	211	203	243	chrX	135797594	135891081	ENSMUSG00000072964	protein_coding	1.37676	1.74258	2.96737	0.0186636	0.818949	-3.18649	UP
Cd3eap	86	104	97	256	179	158	chr7	19356014	19359483	ENSMUSG00000047649	protein_coding	1.13878	1.70872	3.64782	0.0069189	0.71439	-2.20587	UP
Gm3839	75	32	235	194	223	236	chr14	11280735	11356726	ENSMUSG00000097148	protein_coding	1.51548	1.68436	2.55075	0.035107	0.87072	-3.79432	UP
Zfp334	109	127	59	192	182	157	chr2	165374264	165388259	ENSMUSG00000017667	protein_coding	1.01775	1.63065	3.49928	0.00854877	0.751841	-2.40801	UP
C1ra	10601	7717	10284	6479	7220	7131	chr6	124512405	124523443	ENSMUSG00000055172	protein_coding	-0.445273	7.60775	-2.65627	0.029879	0.858032	-4.16039	NOT
Atp6v0d2	142	53	49	335	232	114	chr4	19876841	19922605	ENSMUSG00000028238	protein_coding	1.61657	1.56089	3.4032	0.00981788	0.764209	-2.53259	UP
Amy1	7760	6630	5382	8556	9352	8409	chr3	113555710	113606699	ENSMUSG00000074264	protein_coding	0.440291	7.50326	3.24244	0.0124101	0.775676	-3.25963	NOT
Cxx1a	109	88	69	172	168	152	chrX	53642488	53643682	ENSMUSG00000067925	protein_coding	1.01491	1.52761	4.71563	0.00166178	0.457533	-0.791856	UP
Zfp9	101	65	86	143	135	236	chr6	118461950	118479320	ENSMUSG00000072623	protein_coding	1.10171	1.49186	3.45452	0.00911674	0.762762	-2.45734	UP
Ptgds	36	27	40	364	469	310	chr2	25466709	25470046	ENSMUSG00000015090	protein_coding	3.55938	1.44422	12.2946	2.4e-06	0.0150594	4.60172	UP
Xlr3a	117	33	86	93	259	260	chrX	73086293	73097095	ENSMUSG00000057836	protein_coding	1.5074	1.43653	2.84411	0.0224666	0.834044	-3.33121	UP
Apba2	27	13	33	387	644	367	chr7	64501706	64753878	ENSMUSG00000030519	protein_coding	4.37244	1.29608	11.0507	5.26e-06	0.0263881	3.9337	UP
Qprt	10034	8317	7192	6334	7439	6297	chr7	127107114	127122226	ENSMUSG00000030674	protein_coding	-0.337943	7.49369	-2.37459	0.0460039	0.897899	-4.59176	NOT
Sult2a7	74	81	18	353	153	178	chr7	14465051	14494230	ENSMUSG00000094156	protein_coding	2.24291	1.28231	3.89808	0.0048789	0.660998	-1.81769	UP
Obp2a	2	155	74	641	391	134	chr2	25700043	25703326	ENSMUSG00000062061	protein_coding	3.70283	1.22109	2.61382	0.0318786	0.858032	-3.60043	UP
Gm16432	45	42	25	300	241	168	chr1	177983423	178172704	ENSMUSG00000091476	protein_coding	2.76098	1.13937	8.07258	4.99e-05	0.10428	2.35286	UP
Ifitm3	12837	7026	11406	5349	5359	5004	chr7	141009586	141010770	ENSMUSG00000025492	protein_coding	-0.944665	7.44988	-4.03613	0.00403946	0.617348	-2.08627	NOT
D630033O11Rik	61	43	68	147	137	138	chr9	43243599	43280076	ENSMUSG00000095385	protein_coding	1.43107	1.10693	5.20568	0.000913139	0.343013	-0.207137	UP
Pdzk1ip1	57	95	49	138	132	99	chr4	115088708	115093899	ENSMUSG00000028716	protein_coding	1.03669	1.09821	3.07908	0.0157973	0.802	-2.95635	UP
Phyhip	65	73	28	94	160	137	chr14	70457476	70468832	ENSMUSG00000003469	protein_coding	1.41896	0.955821	3.85469	0.00518018	0.67977	-1.86064	UP
Marveld3	36	27	40	280	168	125	chr8	109947914	109962203	ENSMUSG00000001672	protein_coding	2.51216	0.925982	6.05934	0.000347997	0.242283	0.670022	UP
Akr1d1	5344	5461	6527	7460	10840	10022	chr6	37530173	37568815	ENSMUSG00000038641	protein_coding	0.70538	7.44731	4.09929	0.00370866	0.599702	-1.99724	NOT
Awat2	30	67	51	90	177	117	chrX	100402221	100442717	ENSMUSG00000031220	protein_coding	1.51601	0.876358	3.47989	0.00879011	0.751841	-2.36524	UP
Tmem159	73	40	43	130	110	98	chr7	120102353	120120992	ENSMUSG00000030917	protein_coding	1.25286	0.857777	4.77272	0.00154708	0.450883	-0.701519	UP
Calml4	65	56	43	109	111	90	chr9	62858080	62875921	ENSMUSG00000032246	protein_coding	1.03193	0.851176	4.27794	0.00292174	0.535965	-1.30608	UP
Xbp1	8321	7154	9737	6867	5642	5684	chr11	5520659	5525893	ENSMUSG00000020484	protein_coding	-0.459025	7.40967	-2.42244	0.0427422	0.897899	-4.51737	NOT
Slc13a4	7	35	42	274	288	177	chr6	35267957	35308131	ENSMUSG00000029843	protein_coding	3.5739	0.832476	5.54777	0.000613258	0.287166	0.144398	UP
Hspa1a	31	52	8	179	213	284	chr17	34969190	34972156	ENSMUSG00000091971	protein_coding	3.2914	0.804172	6.14954	0.000315988	0.242283	0.732229	UP
Arl6ip1	7952	9053	7453	4360	6575	6466	chr7	118118891	118129662	ENSMUSG00000030654	protein_coding	-0.480874	7.35273	-2.94167	0.0193971	0.822016	-3.71743	NOT
Slc35f2	70	86	7	174	129	141	chr9	53771538	53818154	ENSMUSG00000042195	protein_coding	2.12114	0.801285	3.00396	0.0176691	0.814794	-3.02325	UP
1500011B03Rik	61	46	35	129	100	107	chr5	114808196	114813976	ENSMUSG00000072694	protein_coding	1.35935	0.794679	5.05904	0.00108842	0.358951	-0.371136	UP
Ptprj	8681	6746	7226	6121	5967	5461	chr2	90429754	90580647	ENSMUSG00000025314	protein_coding	-0.358554	7.31581	-2.58503	0.0333127	0.858118	-4.26655	NOT
Fam186a	39	52	48	70	125	122	chr15	99918348	99967075	ENSMUSG00000045350	protein_coding	1.24535	0.728266	3.42191	0.00955582	0.762762	-2.43597	UP
Dhcr7	8645	6819	6627	6484	5655	4396	chr7	143823145	143848410	ENSMUSG00000058454	protein_coding	-0.418927	7.24098	-2.32968	0.0492929	0.902145	-4.6566	NOT
Hddc3	23	18	79	119	220	81	chr7	80343104	80350547	ENSMUSG00000030532	protein_coding	2.1095	0.650509	3.52175	0.00827795	0.743651	-2.28482	UP
Plpp7	39	17	57	71	145	160	chr2	32095528	32110820	ENSMUSG00000051373	protein_coding	1.88379	0.613866	3.72653	0.00619301	0.705553	-2.00723	UP
Gpd2	4091	5160	4653	6416	7121	7020	chr2	57237635	57370719	ENSMUSG00000026827	protein_coding	0.59617	7.06601	4.00635	0.00420639	0.627554	-2.12456	NOT
Adh4	6147	6216	9316	3128	5360	4623	chr3	138415466	138430892	ENSMUSG00000037797	protein_coding	-0.714671	7.04483	-2.9139	0.0202234	0.822415	-3.75482	NOT
Olfr541	8	18	56	236	204	136	chr7	140697267	140705606	ENSMUSG00000057997	protein_coding	3.35623	0.576798	5.08098	0.00105999	0.356324	-0.356151	UP
Itpr2	4563	3251	5163	6414	5860	8738	chr6	146108299	146502223	ENSMUSG00000030287	protein_coding	0.720694	7.0166	2.98942	0.0180574	0.818426	-3.63865	NOT
Fam81a	30	16	57	135	86	126	chr9	70088511	70142560	ENSMUSG00000032224	protein_coding	1.99095	0.520263	4.14937	0.00346717	0.571718	-1.45161	UP
Hmgn3	18	79	8	73	327	120	chr9	83109948	83146685	ENSMUSG00000066456	protein_coding	2.73627	0.462893	3.24932	0.0122855	0.774773	-2.63695	UP
Ackr1	68	24	38	62	101	82	chr1	173331886	173333750	ENSMUSG00000037872	protein_coding	1.09462	0.44443	3.14729	0.0142775	0.802	-2.79864	UP
Man2b1	7276	6294	4896	4730	4986	4333	chr8	85083270	85098282	ENSMUSG00000005142	protein_coding	-0.358674	6.9968	-2.48008	0.0391228	0.885308	-4.42268	NOT
Tapbp	10721	4902	4952	3277	3506	3308	chr17	33915899	33929288	ENSMUSG00000024308	protein_coding	-0.920416	6.81006	-3.25056	0.0122631	0.774773	-3.23474	NOT
Ric3	28	55	22	97	55	123	chr7	109034312	109083331	ENSMUSG00000048330	protein_coding	1.51708	0.36519	3.03799	0.0167938	0.806918	-2.94251	UP
Nat8f7	2	12	21	159	575	391	chr6	85706727	85713205	ENSMUSG00000089694	protein_coding	5.50085	0.313982	5.48981	0.000655323	0.289835	-0.0371215	UP
Vtcn1	34	5	27	87	158	190	chr3	100825459	100896922	ENSMUSG00000051076	protein_coding	3.06486	0.235244	5.0761	0.00106624	0.356324	-0.373807	UP
Zfp773	36	31	24	39	120	105	chr7	7127073	7136755	ENSMUSG00000063535	protein_coding	1.49365	0.224479	3.07886	0.0158024	0.802	-2.87323	UP
Serpina5	11	20	94	74	94	78	chr12	104101113	104106137	ENSMUSG00000041550	protein_coding	1.67332	0.219806	2.36346	0.046798	0.902145	-3.89018	UP
Slc6a16	11	51	37	54	94	110	chr7	45241085	45273367	ENSMUSG00000094152	protein_coding	1.6781	0.215801	2.6476	0.0302767	0.858032	-3.48326	UP
Corin	34	73	5	65	204	53	chr5	72300025	72504473	ENSMUSG00000005220	protein_coding	1.98716	0.149429	2.32589	0.0495812	0.902145	-3.92848	UP
Msmo1	8862	4190	5850	3901	3316	3251	chr8	64718139	64733792	ENSMUSG00000031604	protein_coding	-0.768276	6.78074	-2.86973	0.0216144	0.834044	-3.81735	NOT
Ninj1	5465	4798	5085	3626	4563	3987	chr13	49187485	49196244	ENSMUSG00000037966	protein_coding	-0.308451	6.76837	-2.56646	0.0342727	0.866813	-4.28548	NOT
Klf1	25	38	35	55	73	65	chr8	84901928	84905291	ENSMUSG00000054191	protein_coding	1.09071	0.138531	3.11945	0.0148784	0.802	-2.81314	UP
Tceal1	61	11	26	61	109	63	chrX	136707982	136711478	ENSMUSG00000049536	protein_coding	1.5809	0.0989861	3.25976	0.0120989	0.774773	-2.61033	UP
Cc2d2b	23	32	27	57	85	68	chr19	40748753	40827743	ENSMUSG00000108929	protein_coding	1.44333	0.0714227	4.35488	0.00264042	0.521551	-1.18969	UP
Ntrk1	11	49	27	71	79	68	chr3	87778244	87795162	ENSMUSG00000028072	protein_coding	1.66769	0.0410926	3.04778	0.0165505	0.806918	-2.89993	UP
Pdxk	3876	3514	3680	4559	4812	4679	chr10	78436744	78464975	ENSMUSG00000032788	protein_coding	0.371428	6.6343	3.12875	0.0146747	0.802	-3.41822	NOT
Lnx1	24	32	28	109	43	40	chr5	74592447	74702912	ENSMUSG00000029228	protein_coding	1.14305	-0.0350861	2.34075	0.0484607	0.902145	-3.90058	UP
Gp1ba	28	39	21	66	51	51	chr11	70639122	70642036	ENSMUSG00000050675	protein_coding	1.06042	-0.053879	3.0879	0.0155914	0.802	-2.84226	UP
Lrp2	14	24	30	76	62	55	chr2	69424340	69586065	ENSMUSG00000027070	protein_coding	1.65315	-0.142876	3.90633	0.0048238	0.660677	-1.7404	UP
Olfr45	3	3	38	228	177	131	chr7	140681951	140693075	ENSMUSG00000066122	protein_coding	4.66161	-0.176471	5.71364	0.000508464	0.283203	0.12811	UP
Cxcl17	13	41	22	33	72	74	chr7	25400053	25412886	ENSMUSG00000060188	protein_coding	1.42524	-0.209609	2.48984	0.0385412	0.884235	-3.66717	UP
Plppr1	32	28	9	65	101	31	chr4	49059273	49340259	ENSMUSG00000063446	protein_coding	1.6076	-0.259901	2.91577	0.0201667	0.822415	-3.05973	UP
Lsr	4439	2900	3354	4578	5551	4350	chr7	30957770	30973464	ENSMUSG00000001247	protein_coding	0.469806	6.62036	2.92263	0.0199599	0.822415	-3.73362	NOT
Aldh1b1	4542	3246	2909	5426	5566	3663	chr4	45799022	45804604	ENSMUSG00000035561	protein_coding	0.477531	6.61519	2.37479	0.0459899	0.897899	-4.57572	NOT
Fbxo44	6	77	2	104	141	88	chr4	148152800	148160482	ENSMUSG00000029001	protein_coding	3.47837	-0.285306	3.73035	0.00615987	0.705193	-1.95031	UP
Zfp37	35	12	22	50	48	55	chr4	62189540	62231047	ENSMUSG00000028389	protein_coding	1.34216	-0.327543	3.74344	0.00604794	0.705193	-1.94429	UP
F7	3268	3576	4028	4560	5004	4527	chr8	13026034	13035809	ENSMUSG00000031443	protein_coding	0.420631	6.61478	2.68896	0.0284271	0.858032	-4.09341	NOT
Fcgbp	16	14	38	87	50	29	chr7	28071236	28120862	ENSMUSG00000047730	protein_coding	1.36837	-0.338732	2.40746	0.0437375	0.897899	-3.77026	UP
Pdha1	3635	3780	2881	4421	5342	4724	chrX	160122209	160138413	ENSMUSG00000031299	protein_coding	0.529114	6.5928	4.17911	0.00333185	0.561316	-1.87096	NOT
Ocstamp	12	44	12	42	62	50	chr2	165393760	165400405	ENSMUSG00000027670	protein_coding	1.55645	-0.430396	2.85485	0.022105	0.834044	-3.13164	UP
Mup6	14	10	8	105	69	68	chr4	59964294	60007274	ENSMUSG00000078689	protein_coding	2.94457	-0.492278	7.70434	6.91e-05	0.115439	1.65837	UP
Slc30a3	3	24	28	77	35	56	chr5	31086106	31108237	ENSMUSG00000029151	protein_coding	2.18599	-0.634602	2.58757	0.0331838	0.858032	-3.47417	UP
Micalcl	14	19	16	24	63	30	chr7	112368308	112413106	ENSMUSG00000030771	protein_coding	1.22279	-0.768246	2.63972	0.0306426	0.858032	-3.40563	UP
Apcs	4757	2537	2365	6660	3533	6254	chr1	172893961	172895041	ENSMUSG00000026542	protein_coding	0.801276	6.58679	2.40726	0.0437509	0.897899	-4.52445	NOT
Aldh5a1	3089	4045	3313	3915	5210	4982	chr13	24907579	24937661	ENSMUSG00000035936	protein_coding	0.47444	6.58165	2.84501	0.022436	0.834044	-3.85206	NOT
Kcnab3	12	14	17	40	35	32	chr11	69326258	69333042	ENSMUSG00000018470	protein_coding	1.4115	-0.861611	3.83102	0.00535289	0.691108	-1.8248	UP
Anxa8	7	17	9	36	66	41	chr14	34085981	34100571	ENSMUSG00000021950	protein_coding	2.21967	-0.892518	4.58998	0.00194838	0.479834	-0.955981	UP
Chd3os	14	9	16	38	33	26	chr11	69340461	69342641	ENSMUSG00000043419	protein_coding	1.38977	-1.00789	3.79597	0.00562018	0.693321	-1.86817	UP
Prosc	3525	3859	3506	4206	4899	3979	chr8	27042555	27056132	ENSMUSG00000031485	protein_coding	0.30039	6.57313	2.36283	0.0468431	0.902145	-4.59319	NOT
Tusc5	12	20	5	79	24	23	chr11	76679808	76698664	ENSMUSG00000046275	protein_coding	1.75612	-1.05191	2.56749	0.0342186	0.866813	-3.47058	UP
Slc16a1	5659	4460	3616	2726	4047	3467	chr3	104638668	104658462	ENSMUSG00000032902	protein_coding	-0.39222	6.55201	-2.32439	0.0496957	0.902145	-4.6507	NOT
Zfp982	8	42	4	31	38	34	chr4	147492417	147513486	ENSMUSG00000078496	protein_coding	1.69318	-1.05428	2.40139	0.0441472	0.897899	-3.6986	UP
Tmigd1	3	2	11	88	120	50	chr11	76902159	76916587	ENSMUSG00000020839	protein_coding	4.29208	-1.11092	6.24033	0.000287026	0.242283	0.303162	UP
Znfx1	5445	3872	4641	2505	3253	3924	chr2	167035793	167063015	ENSMUSG00000039501	protein_coding	-0.491895	6.52743	-2.56414	0.0343948	0.867275	-4.28286	NOT
Cox6b2	9	11	5	55	42	26	chr7	4751792	4753094	ENSMUSG00000051811	protein_coding	2.3217	-1.18553	4.93396	0.00126731	0.397048	-0.640969	UP
Arap1	5382	3839	5126	2208	3682	3640	chr7	101348067	101412586	ENSMUSG00000032812	protein_coding	-0.575527	6.52224	-2.67813	0.0288998	0.858032	-4.10696	NOT
Fmn2	6	1	12	95	56	30	chr1	174501825	174822729	ENSMUSG00000028354	protein_coding	3.56301	-1.33459	4.38811	0.00252813	0.521551	-1.26456	UP
Arrdc3	2819	11308	12919	1235	2067	3107	chr13	80883384	80896035	ENSMUSG00000074794	protein_coding	-1.81145	6.51976	-2.89383	0.0208436	0.831886	-3.76597	DOWN
Pax8	6	7	3	43	44	55	chr2	24420560	24475599	ENSMUSG00000026976	protein_coding	3.17866	-1.35341	7.0916	0.000122011	0.160952	0.898866	UP
Rab40b	6	13	11	14	34	29	chr11	121356125	121388251	ENSMUSG00000025170	protein_coding	1.41555	-1.41337	2.52481	0.0365298	0.871616	-3.50399	UP
Gm7173	31	6	3	39	26	18	chrX	79266559	79517285	ENSMUSG00000073077	protein_coding	1.60827	-1.42158	2.44457	0.0413143	0.890372	-3.60585	UP
4930556J24Rik	13	13	3	21	27	23	chr11	3937541	3976778	ENSMUSG00000034493	protein_coding	1.55874	-1.54184	3.03378	0.0168997	0.806918	-2.82242	UP
Tbl1xr1	3637	3537	2955	5084	4045	3794	chr3	22076652	22216594	ENSMUSG00000027630	protein_coding	0.380662	6.50334	2.34916	0.047838	0.902145	-4.61205	NOT
Sowaha	12	6	13	17	25	16	chr11	53476573	53480274	ENSMUSG00000044352	protein_coding	1.01365	-1.55632	2.42155	0.0428008	0.897899	-3.63461	UP
Asb5	9	10	5	12	21	28	chr8	54529580	54587842	ENSMUSG00000031519	protein_coding	1.33866	-1.72233	2.62041	0.0315598	0.858032	-3.35458	UP
Acp5	4635	4327	3526	3025	3762	3106	chr9	22126727	22135711	ENSMUSG00000001348	protein_coding	-0.303465	6.46602	-2.45142	0.040882	0.888917	-4.45472	NOT
Prom2	5	4	8	30	33	14	chr2	127526473	127541467	ENSMUSG00000027376	protein_coding	2.15865	-1.78208	3.96614	0.00444371	0.632825	-1.71405	UP
Gm6525	15	6	5	24	14	14	chr3	84174104	84175132	ENSMUSG00000104043	protein_coding	1.08463	-1.78886	2.32525	0.0496299	0.902145	-3.73998	UP
Ngb	6	8	9	20	17	16	chr12	87097531	87102539	ENSMUSG00000021032	protein_coding	1.24403	-1.78932	2.89489	0.0208103	0.831886	-2.99503	UP
4933402D24Rik	7	8	6	23	11	21	chr1	63754907	63769267	ENSMUSG00000025961	protein_coding	1.33064	-1.83409	2.70491	0.0277451	0.858032	-3.23781	UP
Nkain1	8	11	3	25	12	23	chr4	130531602	130574173	ENSMUSG00000078532	protein_coding	1.59134	-1.84711	2.75459	0.0257275	0.852955	-3.17057	UP
D330045A20Rik	15	5	2	35	21	14	chrX	139480367	139554582	ENSMUSG00000042498	protein_coding	1.91983	-1.84714	2.99707	0.0178521	0.815895	-2.86009	UP
Lgals3bp	6923	4144	3713	2408	3036	2894	chr11	118392751	118402092	ENSMUSG00000033880	protein_coding	-0.735669	6.45012	-3.51908	0.0083096	0.743828	-2.82294	NOT
Irak1	3292	3528	2919	3587	4196	3981	chrX	74013914	74023918	ENSMUSG00000031392	protein_coding	0.320364	6.40782	2.60381	0.0323703	0.858032	-4.21926	NOT
Rdh11	2716	3303	2443	4513	4665	4020	chr12	79174337	79192293	ENSMUSG00000066441	protein_coding	0.696123	6.38404	4.63323	0.00184407	0.476492	-1.24305	NOT
Card14	7	4	11	13	19	22	chr11	119307768	119345375	ENSMUSG00000013483	protein_coding	1.37824	-1.85078	2.78228	0.0246697	0.846978	-3.1368	UP
Chd3	2618	3169	3047	4401	3610	3678	chr11	69343273	69369406	ENSMUSG00000018474	protein_coding	0.442565	6.33031	2.42612	0.0425014	0.897899	-4.48948	NOT
Mroh1	3053	3465	2612	3689	3992	3641	chr15	76380261	76453038	ENSMUSG00000022558	protein_coding	0.370642	6.32845	2.75881	0.0255636	0.852955	-3.97815	NOT
Fcamr	8	7	8	14	19	15	chr1	130800902	130814740	ENSMUSG00000026415	protein_coding	1.11777	-1.86515	2.80374	0.0238805	0.846978	-3.11022	UP
Tubb5	5767	3317	3362	2119	3069	2711	chr17	35833921	35838306	ENSMUSG00000001525	protein_coding	-0.594938	6.28926	-2.7919	0.0243126	0.846978	-3.92485	NOT
Ube2l6	4393	3831	4062	2363	2522	2278	chr2	84798828	84810335	ENSMUSG00000027078	protein_coding	-0.729371	6.23199	-5.9686	0.000383857	0.247452	0.413226	NOT
4933408B17Rik	14	2	8	22	16	17	chr18	34579846	34597468	ENSMUSG00000049357	protein_coding	1.51253	-1.90414	2.61216	0.0319597	0.858032	-3.35216	UP
Unc79	13	1	6	19	22	28	chr12	102948859	103184065	ENSMUSG00000021198	protein_coding	2.23758	-1.93567	3.39891	0.009879	0.765397	-2.37274	UP
Slc17a8	2408	2666	2246	3121	4742	3738	chr10	89574020	89621253	ENSMUSG00000019935	protein_coding	0.699164	6.18099	4.49215	0.00220887	0.5033	-1.4276	NOT
Zc3hav1	4325	2907	3908	2099	2573	2695	chr6	38305286	38354603	ENSMUSG00000029826	protein_coding	-0.54269	6.17295	-3.09537	0.0154195	0.802	-3.45541	NOT
Pgd	5588	4393	2361	2385	2555	1938	chr4	149149991	149166771	ENSMUSG00000028961	protein_coding	-0.714105	6.16128	-2.6236	0.0314063	0.858032	-4.17913	NOT
Adgrg7	8	0	1	53	68	59	chr16	56724609	56795855	ENSMUSG00000022755	protein_coding	5.13235	-2.01038	6.72213	0.000175133	0.194108	0.0550291	UP
Samd12	7	4	7	15	15	15	chr15	53461621	53902537	ENSMUSG00000058656	protein_coding	1.33221	-2.06161	3.21267	0.0129649	0.785037	-2.59381	UP
Malrd1	3	3	0	38	96	47	chr2	15526479	16255555	ENSMUSG00000075520	protein_coding	5.05294	-2.07575	5.81583	0.000453832	0.264531	-0.453561	UP
Sgcg	6	12	2	16	29	9	chr14	61221059	61258490	ENSMUSG00000035296	protein_coding	1.60799	-2.08159	2.3299	0.0492766	0.902145	-3.70344	UP
Spp2	2561	2411	2501	3044	4269	3182	chr1	88406961	88426438	ENSMUSG00000026295	protein_coding	0.522208	6.12419	3.7052	0.00638128	0.710846	-2.53926	NOT
Prtn3	0	6	14	12	39	29	chr10	79874476	79883174	ENSMUSG00000057729	protein_coding	2.81257	-2.09219	2.52165	0.0367069	0.872059	-3.44634	UP
Ctsc	4079	3711	3569	2114	2435	1970	chr7	88278085	88310888	ENSMUSG00000030560	protein_coding	-0.751661	6.10786	-6.21802	0.000293861	0.242283	0.696283	NOT
Cldn10	5	2	2	34	16	35	chr14	118787908	118875489	ENSMUSG00000022132	protein_coding	3.17127	-2.17047	4.90083	0.00131993	0.404508	-0.928975	UP
Tmem97	3990	3374	2740	2191	2658	2551	chr11	78541817	78550777	ENSMUSG00000037278	protein_coding	-0.383582	6.10249	-2.79851	0.0240703	0.846978	-3.90917	NOT
Plekhb1	1524	3243	2251	3463	4561	3256	chr7	100642892	100662414	ENSMUSG00000030701	protein_coding	0.791769	6.09296	2.65605	0.0298891	0.858032	-4.12711	NOT
Tnks	2986	2554	2335	2889	3124	3292	chr8	34826460	34965690	ENSMUSG00000031529	protein_coding	0.300668	6.08369	2.47822	0.0392345	0.885308	-4.40177	NOT
Nsdhl	3654	3414	3059	2345	2358	2278	chrX	72918557	72958514	ENSMUSG00000031349	protein_coding	-0.481876	6.07401	-4.09239	0.00374333	0.601428	-1.97887	NOT
Olfr539	0	1	6	68	48	27	chr7	140667289	140668248	ENSMUSG00000059136	protein_coding	4.74252	-2.18699	5.14101	0.000986293	0.348175	-0.891437	UP
Cmas	2774	2711	2249	2726	3138	3343	chr6	142756686	142775714	ENSMUSG00000030282	protein_coding	0.305241	6.06711	2.37567	0.0459272	0.897899	-4.55794	NOT
Zwint	2337	2625	1636	3560	3879	3404	chr10	72654845	72674964	ENSMUSG00000019923	protein_coding	0.794702	6.05213	4.71556	0.00166192	0.457533	-1.12375	NOT
Psme1	4339	3035	2634	2250	2373	2228	chr14	55578123	55581529	ENSMUSG00000022216	protein_coding	-0.470117	6.03964	-2.88387	0.0211587	0.834044	-3.77522	NOT
Vmn2r20	4	4	2	17	38	12	chr6	123385262	123418061	ENSMUSG00000094145	protein_coding	2.52756	-2.2504	3.98356	0.00433917	0.629729	-1.76046	UP
Mmp15	3873	2758	3294	1743	2594	2527	chr8	95352268	95375080	ENSMUSG00000031790	protein_coding	-0.497492	6.03265	-2.82717	0.023049	0.842127	-3.86204	NOT
Mdn1	2616	2335	2431	2926	2885	3295	chr4	32657119	32775217	ENSMUSG00000058006	protein_coding	0.357702	6.02696	2.69554	0.0281438	0.858032	-4.06546	NOT
Pcsk9	3504	2919	3405	1846	2277	2523	chr4	106442329	106464329	ENSMUSG00000044254	protein_coding	-0.526344	6.01145	-3.42713	0.00948409	0.762762	-2.94733	NOT
Ttll10	28	20	9	34	33	32	chr4	156034840	156059414	ENSMUSG00000029074	protein_coding	0.994362	-0.770176	2.59003	0.0330594	0.858032	-3.47645	NOT
Def8	2159	2666	2060	2641	4010	3101	chr8	123423527	123463270	ENSMUSG00000001482	protein_coding	0.547521	6.00899	3.19289	0.0133481	0.789051	-3.30157	NOT
Eaf2	22	17	8	25	31	28	chr16	36792884	36875003	ENSMUSG00000022838	protein_coding	0.991329	-1.01139	2.57655	0.0337475	0.862474	-3.47323	NOT
B4galt5	3903	2840	2513	2064	2159	2507	chr2	167298444	167349183	ENSMUSG00000017929	protein_coding	-0.396764	5.96598	-2.45633	0.0405753	0.888917	-4.43011	NOT
Tmem243	2573	2353	2207	2800	3167	2683	chr5	9100668	9160986	ENSMUSG00000079659	protein_coding	0.333321	5.96429	2.86963	0.0216179	0.834044	-3.79517	NOT
Rnf113a1	26	25	40	51	50	63	chrX	37191245	37192467	ENSMUSG00000036537	protein_coding	0.966072	-0.0304238	2.68479	0.0286083	0.858032	-3.41373	NOT
Acsm3	1525	2406	2272	2924	3728	3401	chr7	119760923	119787513	ENSMUSG00000030935	protein_coding	0.78264	5.94866	3.35032	0.0106007	0.774624	-3.05989	NOT
Hist1h4h	3156	3530	2975	1670	2477	1935	chr13	23531050	23531522	ENSMUSG00000060981	protein_coding	-0.615556	5.92807	-4.05715	0.00392594	0.611179	-2.02308	NOT
Acss3	2227	2262	1461	2054	3517	3039	chr10	106936164	107123668	ENSMUSG00000035948	protein_coding	0.586861	5.79879	2.80919	0.0236846	0.846978	-3.88033	NOT
Ncmap	19	20	23	43	38	32	chr4	135369576	135398227	ENSMUSG00000043924	protein_coding	0.940982	-0.553821	2.84979	0.0222747	0.834044	-3.13527	NOT
Gm14399	25	21	13	45	40	23	chr2	175129493	175142012	ENSMUSG00000090093	protein_coding	0.93941	-0.677512	2.47238	0.039588	0.886417	-3.64961	NOT
Blmh	2127	1830	1944	2494	2959	2703	chr11	76924809	76987379	ENSMUSG00000020840	protein_coding	0.531973	5.78769	4.4395	0.00236456	0.515758	-1.48652	NOT
Cdipt	2275	2182	1729	2286	2888	2598	chr7	126975914	126980501	ENSMUSG00000030682	protein_coding	0.397379	5.78196	3.09199	0.0154971	0.802	-3.44657	NOT
Rbck1	2542	2705	2532	1869	2194	1947	chr2	152316334	152332653	ENSMUSG00000027466	protein_coding	-0.30845	5.7681	-2.40574	0.043853	0.897899	-4.49916	NOT
Zcchc2	2739	2496	2371	1578	1912	2224	chr1	105990406	106034074	ENSMUSG00000038866	protein_coding	-0.35846	5.71272	-2.49903	0.0380022	0.879619	-4.35353	NOT
Taf9b	35	29	20	58	59	33	chrX	106206883	106221158	ENSMUSG00000047242	protein_coding	0.913877	-0.183612	2.71801	0.027198	0.858032	-3.35242	NOT
Acsf3	1778	2308	1580	2414	2888	2331	chr8	122775486	122817880	ENSMUSG00000015016	protein_coding	0.515683	5.69486	2.98553	0.0181629	0.818949	-3.60492	NOT
Baiap2	2036	1828	1467	3156	2684	2013	chr11	119942763	120006782	ENSMUSG00000025372	protein_coding	0.610799	5.66708	3.15666	0.0140811	0.802	-3.34173	NOT
Insl6	14	2	3	16	13	13	chr19	29321344	29325356	ENSMUSG00000050957	protein_coding	1.57623	-2.2963	2.69212	0.0282905	0.858032	-3.23467	UP
Zfp940	42	51	67	73	97	106	chr7	29833620	29853669	ENSMUSG00000050855	protein_coding	0.898916	0.736672	2.53727	0.0358391	0.871616	-3.70601	NOT
Golim4	2095	1841	1727	2362	2236	2073	chr3	75875084	75956949	ENSMUSG00000034109	protein_coding	0.309035	5.61344	2.37597	0.0459064	0.897899	-4.53738	NOT
Olig2	3	3	9	13	8	21	chr16	91225550	91228677	ENSMUSG00000039830	protein_coding	1.58149	-2.3719	2.32524	0.0496306	0.902145	-3.69088	UP
Lrpap1	1524	2198	1455	1913	3097	2353	chr5	35091501	35105766	ENSMUSG00000029103	protein_coding	0.580043	5.58657	2.66075	0.0296757	0.858032	-4.09841	NOT
Parp14	5974	1498	3033	1201	1343	1329	chr16	35832874	35871544	ENSMUSG00000034422	protein_coding	-1.20005	5.58129	-2.78201	0.0246796	0.846978	-3.90403	DOWN
Slc45a3	1613	1921	1374	2244	3878	1726	chr1	131962967	131982969	ENSMUSG00000026435	protein_coding	0.679876	5.57291	2.52446	0.0365492	0.871616	-4.30637	NOT
Map10	32	33	18	56	49	36	chr8	125669818	125673359	ENSMUSG00000050930	protein_coding	0.882062	-0.230291	2.62328	0.0314218	0.858032	-3.48227	NOT
Psme2	3080	2330	2058	1482	1767	1551	chr14	55587441	55591113	ENSMUSG00000079197	protein_coding	-0.554396	5.57125	-3.98231	0.0043466	0.629729	-2.11472	NOT
Parp9	2716	1842	2476	1266	1814	1856	chr16	35938470	35972605	ENSMUSG00000022906	protein_coding	-0.450427	5.53963	-2.37865	0.0457175	0.897899	-4.52803	NOT
Mov10	2894	1717	2466	1394	1728	1708	chr3	104794836	104818563	ENSMUSG00000002227	protein_coding	-0.458808	5.52905	-2.40373	0.0439888	0.897899	-4.48916	NOT
Gm14295	35	20	18	36	51	35	chr2	176798612	176811223	ENSMUSG00000078877	protein_coding	0.866908	-0.427005	2.7845	0.0245867	0.846978	-3.23735	NOT
Gm4924	85	53	37	114	103	70	chr10	82354255	82422882	ENSMUSG00000073427	protein_coding	0.862946	0.798979	2.85827	0.0219913	0.834044	-3.24644	NOT
Vwa5a	2772	1995	2019	1572	1622	1605	chr9	38718268	38743337	ENSMUSG00000023186	protein_coding	-0.421291	5.50588	-3.0496	0.0165056	0.806918	-3.4969	NOT
Ttyh1	38	43	27	54	70	56	chr7	4119408	4136708	ENSMUSG00000030428	protein_coding	0.854853	0.149004	2.89664	0.0207557	0.831886	-3.12988	NOT
Arhgap21	2392	2031	2163	1494	1629	1681	chr2	20847919	20968881	ENSMUSG00000036591	protein_coding	-0.380528	5.48964	-3.03241	0.0169342	0.806918	-3.52249	NOT
S100a1	2482	2754	2048	1216	1708	1227	chr3	90511034	90514392	ENSMUSG00000044080	protein_coding	-0.745335	5.44371	-4.60356	0.00191494	0.479834	-1.24751	NOT
Kdm6b	2756	1715	2099	1441	1563	1469	chr11	69398508	69413675	ENSMUSG00000018476	protein_coding	-0.467924	5.42586	-2.84484	0.0224417	0.834044	-3.80598	NOT
Zfp493	44	34	32	52	64	68	chr13	67779754	67792512	ENSMUSG00000090659	protein_coding	0.843456	0.188529	3.09277	0.0154792	0.802	-2.85609	NOT
Dpy19l3	755	1382	2129	2448	2084	2910	chr7	35685165	35754454	ENSMUSG00000043671	protein_coding	0.997818	5.42182	2.47779	0.0392603	0.885308	-4.3664	NOT
Cntf	6	3	6	13	12	9	chr19	12763660	12765632	ENSMUSG00000079415	protein_coding	1.21962	-2.39925	2.63078	0.0310636	0.858032	-3.30994	UP
Fabp7	42	53	48	91	85	63	chr10	57784881	57788450	ENSMUSG00000019874	protein_coding	0.834205	0.570169	2.68637	0.0285393	0.858032	-3.47222	NOT
Tspo	2239	2561	1628	1288	1776	1450	chr15	83563592	83574203	ENSMUSG00000041736	protein_coding	-0.422594	5.40664	-2.38772	0.045085	0.897899	-4.50661	NOT
Parp12	3064	1880	2012	1046	1506	1552	chr6	39086410	39118349	ENSMUSG00000038507	protein_coding	-0.687382	5.39228	-3.52643	0.00822272	0.741346	-2.76906	NOT
Tctn3	80	30	52	82	85	80	chr19	40596446	40612233	ENSMUSG00000025008	protein_coding	0.811312	0.635016	2.59924	0.0325972	0.858032	-3.60533	NOT
Fam149a	1471	1390	1632	1472	2482	2316	chr8	45336717	45382291	ENSMUSG00000070044	protein_coding	0.519924	5.38507	2.61635	0.0317561	0.858032	-4.15556	NOT
2010109A12Rik	4	8	3	9	17	10	chr5	93206518	93213475	ENSMUSG00000029384	protein_coding	1.29738	-2.41379	2.36476	0.0467047	0.902145	-3.64143	UP
Fbxo18	1640	1700	1469	1663	2022	1956	chr2	11742573	11777582	ENSMUSG00000058594	protein_coding	0.307647	5.37328	2.35552	0.0473727	0.902145	-4.55479	NOT
Thnsl2	2061	2467	1817	1486	1472	1289	chr6	71128166	71144439	ENSMUSG00000054474	protein_coding	-0.497989	5.36568	-3.04947	0.016509	0.806918	-3.48855	NOT
Acot6	81	81	37	76	122	111	chr12	84100654	84111349	ENSMUSG00000043487	protein_coding	0.78753	0.931644	2.34627	0.0480513	0.902145	-4.00665	NOT
Sncaip	40	40	23	57	69	39	chr18	52767709	52915935	ENSMUSG00000024534	protein_coding	0.78668	0.0261239	2.38109	0.0455466	0.897899	-3.85364	NOT
Rab11fip3	1695	1401	1491	2037	1886	1755	chr17	25989036	26069409	ENSMUSG00000037098	protein_coding	0.374811	5.34497	2.71725	0.0272294	0.858032	-3.99856	NOT
Dock7	2025	1367	1095	1736	2173	1997	chr4	98936671	99120915	ENSMUSG00000028556	protein_coding	0.49781	5.3359	2.77324	0.0250099	0.851695	-3.91133	NOT
Coq5	1489	1765	1359	1677	2145	1789	chr5	115279666	115296972	ENSMUSG00000041733	protein_coding	0.360512	5.33151	2.36329	0.0468104	0.902145	-4.54021	NOT
Sulf2	1739	1659	645	2885	2798	1431	chr2	166073089	166155663	ENSMUSG00000006800	protein_coding	0.924961	5.31692	2.38316	0.0454015	0.897899	-4.5047	NOT
Tcirg1	2362	1560	1969	1297	1458	1408	chr19	3896050	3907133	ENSMUSG00000001750	protein_coding	-0.418885	5.29849	-2.7212	0.0270662	0.858032	-3.98853	NOT
Nrp2	1943	3073	1692	1129	1303	1325	chr1	62703285	62818695	ENSMUSG00000025969	protein_coding	-0.717764	5.29751	-3.07545	0.0158828	0.802	-3.44278	NOT
Trafd1	2857	1579	2062	1399	1210	1183	chr5	121371725	121385632	ENSMUSG00000042726	protein_coding	-0.685474	5.29053	-3.27887	0.011765	0.774773	-3.13387	NOT
Traf4	2387	1949	1595	1179	1396	1450	chr11	78158499	78165589	ENSMUSG00000017386	protein_coding	-0.471418	5.27455	-3.25565	0.0121718	0.774773	-3.1697	NOT
Irgm2	3283	1354	3411	998	919	1087	chr11	58199618	58222782	ENSMUSG00000069874	protein_coding	-1.27509	5.24545	-3.58659	0.00754642	0.724687	-2.66344	DOWN
Irgm1	3016	1438	2611	852	1071	1279	chr11	48861968	48871683	ENSMUSG00000046879	protein_coding	-1.04254	5.20427	-3.76716	0.00585065	0.702615	-2.39943	DOWN
Znrf1	2160	1464	1725	1223	1417	1282	chr8	111536097	111626030	ENSMUSG00000033545	protein_coding	-0.370789	5.18499	-2.55245	0.0350156	0.87072	-4.24049	NOT
Lrrk1	2185	1541	1676	1030	1417	1391	chr7	66226912	66388350	ENSMUSG00000015133	protein_coding	-0.426521	5.17041	-2.75781	0.0256024	0.852955	-3.92365	NOT
Ccdc106	5	3	5	12	13	10	chr7	5020553	5060785	ENSMUSG00000035228	protein_coding	1.45335	-2.47344	3.20098	0.0131899	0.787124	-2.62086	UP
Wdr13	1421	1286	1243	1557	1674	1733	chrX	8123301	8132892	ENSMUSG00000031166	protein_coding	0.399664	5.14485	3.24903	0.0122907	0.774773	-3.17247	NOT
Rnf19b	1768	1630	1708	1258	1298	1242	chr4	129058271	129085886	ENSMUSG00000028793	protein_coding	-0.358916	5.13309	-2.76162	0.0254546	0.852955	-3.91561	NOT
Zfp354c	41	32	36	53	68	49	chr11	50811086	50827724	ENSMUSG00000044807	protein_coding	0.730217	0.121782	2.67945	0.0288417	0.858032	-3.43781	NOT
D430042O09Rik	1329	1346	1268	1360	1828	1619	chr7	125707888	125874793	ENSMUSG00000032743	protein_coding	0.344464	5.11644	2.48575	0.0387844	0.885308	-4.33866	NOT
Kif17	4	3	1	5	30	32	chr4	138250435	138301967	ENSMUSG00000028758	protein_coding	2.6617	-2.5611	2.59088	0.0330165	0.858032	-3.35076	UP
Rnpep	2020	1548	1781	797	1285	1450	chr1	135262712	135284084	ENSMUSG00000041926	protein_coding	-0.56859	5.092	-2.73327	0.0265741	0.858032	-3.95458	NOT
Bcl3	3187	1399	1412	1070	931	1185	chr7	19808462	19822770	ENSMUSG00000053175	protein_coding	-0.760983	5.06838	-2.59594	0.0327617	0.858032	-4.16171	NOT
Acad12	1462	1275	967	1321	1997	1421	chr5	121596775	121618938	ENSMUSG00000042647	protein_coding	0.417183	5.04593	2.43995	0.0416085	0.892442	-4.40304	NOT
Tap1	2518	1552	1804	628	1314	1093	chr17	34187553	34197225	ENSMUSG00000037321	protein_coding	-0.928884	5.02842	-3.74915	0.00599981	0.705193	-2.41516	NOT
Inpp5a	1093	1356	1080	1345	1784	1652	chr7	139389109	139579652	ENSMUSG00000025477	protein_coding	0.513827	5.02744	3.03506	0.0168674	0.806918	-3.48876	NOT
Gusb	2074	1733	1241	1120	1373	905	chr5	129989011	130003049	ENSMUSG00000025534	protein_coding	-0.487067	5.02207	-2.50798	0.037484	0.878947	-4.2957	NOT
Irf9	1902	1546	2007	1098	974	982	chr14	55603571	55610030	ENSMUSG00000002325	protein_coding	-0.770058	5.02156	-4.40994	0.0024572	0.521551	-1.48444	NOT
Ddx58	3088	1093	1930	810	1112	1038	chr4	40203773	40239828	ENSMUSG00000040296	protein_coding	-0.887087	5.02155	-2.74053	0.0262828	0.858032	-3.93445	NOT
Ciapin1	1398	1030	1248	1447	1471	1551	chr8	94819804	94838358	ENSMUSG00000031781	protein_coding	0.357271	5.01229	2.46645	0.0399498	0.888101	-4.36023	NOT
1190002N15Rik	1838	1319	1808	839	1249	1303	chr9	94517864	94538081	ENSMUSG00000045414	protein_coding	-0.498224	5.01212	-2.52816	0.0363428	0.871616	-4.26389	NOT
Kif22	75	68	40	83	101	80	chr7	127027729	127042471	ENSMUSG00000030677	protein_coding	0.672637	0.795514	2.51182	0.0372643	0.878639	-3.75075	NOT
Ifih1	2775	1039	1926	1008	1082	935	chr2	62595798	62646255	ENSMUSG00000026896	protein_coding	-0.767925	5.00613	-2.49441	0.0382722	0.882033	-4.31239	NOT
C1qc	3014	1366	1389	1199	1219	677	chr4	136889804	136893065	ENSMUSG00000036896	protein_coding	-0.790696	5.00335	-2.42932	0.0422929	0.896886	-4.41134	NOT
Kat6b	1580	1549	1448	1036	1280	1152	chr14	21481434	21672478	ENSMUSG00000021767	protein_coding	-0.330137	4.98532	-2.58719	0.0332033	0.858032	-4.17263	NOT
Aifm2	1044	1478	751	2085	1754	1246	chr10	61715263	61739260	ENSMUSG00000020085	protein_coding	0.720218	4.98141	2.52522	0.0365066	0.871616	-4.26535	NOT
Chpf2	1213	1191	1096	1402	1415	1594	chr5	24586741	24594556	ENSMUSG00000038181	protein_coding	0.403486	4.96991	2.9137	0.0202296	0.822415	-3.67065	NOT
Parp3	1690	1412	1369	1041	1289	1017	chr9	106470322	106476949	ENSMUSG00000023249	protein_coding	-0.352854	4.941	-2.70979	0.0275401	0.858032	-3.98077	NOT
Lyrm5	1167	1303	948	1261	1691	1305	chr6	145211134	145216939	ENSMUSG00000040370	protein_coding	0.37987	4.91772	2.3335	0.0490042	0.902145	-4.55509	NOT
Slc18a1	78	58	45	80	78	96	chr8	69037711	69089235	ENSMUSG00000036330	protein_coding	0.616373	0.766389	2.3464	0.0480416	0.902145	-3.98769	NOT
Atp11a	2126	1420	3457	787	756	639	chr8	12757014	12868728	ENSMUSG00000031441	protein_coding	-1.54303	4.91572	-4.4389	0.00236643	0.515758	-1.42585	DOWN
D430041D05Rik	3	7	1	24	14	8	chr2	104143073	104410334	ENSMUSG00000068373	protein_coding	2.17247	-2.57458	2.99306	0.0179593	0.818422	-2.87265	UP
Lman2l	1042	1246	983	1087	1719	1575	chr1	36419871	36445271	ENSMUSG00000001143	protein_coding	0.478375	4.90326	2.51767	0.0369316	0.874909	-4.27259	NOT
Fam46c	687	1311	914	2260	1707	1194	chr3	100451628	100489324	ENSMUSG00000044468	protein_coding	0.906038	4.90266	2.64855	0.0302328	0.858032	-4.06793	NOT
Adar	1793	1098	1675	946	1006	1112	chr3	89715022	89753446	ENSMUSG00000027951	protein_coding	-0.485445	4.88129	-2.45449	0.0406896	0.888917	-4.36614	NOT
Mettl21b	7	1	3	6	17	26	chr10	127031004	127041513	ENSMUSG00000080115	protein_coding	2.11841	-2.58835	2.57235	0.0339651	0.862474	-3.37421	UP
Cdk4	1190	1116	894	1173	1415	1329	chr10	127063534	127067920	ENSMUSG00000006728	protein_coding	0.360787	4.81832	2.72389	0.026956	0.858032	-3.9498	NOT
Lyplal1	1311	1055	850	1168	1498	1254	chr1	186087731	186117310	ENSMUSG00000039246	protein_coding	0.361341	4.8153	2.45165	0.0408678	0.888917	-4.36666	NOT
Unc45a	1078	1030	810	1781	1491	1061	chr7	80325292	80341005	ENSMUSG00000030533	protein_coding	0.60808	4.80481	2.73795	0.0263862	0.858032	-3.92548	NOT
Eepd1	1431	1360	1235	958	1063	1036	chr9	25481547	25604110	ENSMUSG00000036611	protein_coding	-0.336513	4.80381	-2.67113	0.0292099	0.858032	-4.02883	NOT
Pspn	2	6	3	12	13	7	chr17	56999457	57000018	ENSMUSG00000002664	protein_coding	1.68476	-2.73155	2.6645	0.0295062	0.858032	-3.2627	UP
Pi4k2b	1122	943	914	1149	1362	1340	chr5	52741574	52769340	ENSMUSG00000029186	protein_coding	0.437122	4.7571	3.49166	0.00864268	0.751841	-2.77946	NOT
Fam222b	1006	973	1006	1170	1365	1227	chr11	78094660	78156700	ENSMUSG00000037750	protein_coding	0.407565	4.74134	3.02116	0.0172208	0.809178	-3.48769	NOT
Paip2b	922	970	914	1169	1233	1432	chr6	83805401	83831741	ENSMUSG00000045896	protein_coding	0.51386	4.71151	3.29644	0.0114666	0.774773	-3.06712	NOT
Irf1	2114	1594	1146	632	778	750	chr11	53770014	53778374	ENSMUSG00000018899	protein_coding	-1.0705	4.66218	-5.57527	0.000594349	0.287166	0.0254273	DOWN
Igtp	1887	1040	2474	610	623	686	chr11	58199556	58207591	ENSMUSG00000078853	protein_coding	-1.34856	4.63799	-4.17565	0.0033473	0.561316	-1.76967	DOWN
Ifi202b	0	0	1	102	36	34	chr1	173962568	173982744	ENSMUSG00000026535	protein_coding	6.14554	-2.73751	5.58596	0.000587176	0.287166	-0.984952	UP
Lhpp	496	1234	693	1834	1136	1329	chr7	132610638	132706420	ENSMUSG00000030946	protein_coding	0.992422	4.60722	2.53072	0.0362006	0.871616	-4.22042	NOT
Parp10	1570	1003	1361	704	843	843	chr15	76231174	76243441	ENSMUSG00000063268	protein_coding	-0.636093	4.59613	-3.644	0.00695638	0.71439	-2.53794	NOT
Rbsn	907	795	843	1087	1143	1321	chr6	92186712	92214925	ENSMUSG00000014550	protein_coding	0.544202	4.58267	3.71627	0.00628279	0.710846	-2.43344	NOT
2310022B05Rik	1216	1218	1027	866	854	875	chr8	124635756	124663369	ENSMUSG00000031983	protein_coding	-0.347721	4.5781	-2.47842	0.0392225	0.885308	-4.3031	NOT
Zfp772	85	59	53	84	94	84	chr7	7202117	7209998	ENSMUSG00000066838	protein_coding	0.539955	0.856114	2.36381	0.0467724	0.902145	-3.97334	NOT
Zfp704	1949	1073	999	699	924	714	chr3	9427020	9610085	ENSMUSG00000040209	protein_coding	-0.673853	4.57352	-3.06734	0.0160754	0.802617	-3.39839	NOT
Nod1	1626	1217	1155	517	810	928	chr6	54923949	54972612	ENSMUSG00000038058	protein_coding	-0.784772	4.5501	-3.8431	0.00526404	0.687176	-2.24275	NOT
Siglec1	1568	1043	1160	988	712	662	chr2	131069220	131086765	ENSMUSG00000027322	protein_coding	-0.618311	4.54903	-2.86937	0.0216262	0.834044	-3.69886	NOT
Usp31	864	857	682	1340	1003	1183	chr7	121642021	121707253	ENSMUSG00000063317	protein_coding	0.599276	4.53234	3.14289	0.0143708	0.802	-3.28213	NOT
Tap2	2176	976	1227	690	661	678	chr17	34203527	34216321	ENSMUSG00000024339	protein_coding	-0.977089	4.5292	-3.80958	0.00551475	0.691108	-2.28632	NOT
Bahcc1	1208	1185	1283	483	878	1012	chr11	120232947	120292296	ENSMUSG00000039741	protein_coding	-0.625756	4.52583	-2.55227	0.0350251	0.87072	-4.18206	NOT
Cbfa2t2	1140	1164	1116	660	846	924	chr2	154436481	154539356	ENSMUSG00000038533	protein_coding	-0.435589	4.51579	-2.72083	0.0270816	0.858032	-3.92502	NOT
Msantd4	936	744	695	961	1130	1204	chr9	4376562	4386870	ENSMUSG00000041124	protein_coding	0.538968	4.47531	3.82676	0.00538464	0.691108	-2.26371	NOT
Ifi208	4	2	1	14	12	17	chr1	173673675	173698392	ENSMUSG00000066677	protein_coding	2.57185	-2.76003	4.69865	0.00169768	0.457533	-1.20763	UP
Adora1	607	1242	469	1121	1301	1182	chr1	134199223	134235431	ENSMUSG00000042429	protein_coding	0.843387	4.45833	2.60103	0.0325079	0.858032	-4.09987	NOT
Ccdc91	849	783	765	856	1255	1078	chr6	147475828	147632612	ENSMUSG00000030301	protein_coding	0.45856	4.45563	3.04789	0.0165479	0.806918	-3.42009	NOT
2410089E03Rik	905	623	659	1330	1151	1004	chr15	8169106	8271158	ENSMUSG00000039801	protein_coding	0.731486	4.45228	4.04068	0.00401462	0.617315	-1.95479	NOT
Snx8	859	879	723	916	1171	942	chr5	140340299	140389262	ENSMUSG00000029560	protein_coding	0.357436	4.44424	2.46475	0.0400538	0.888101	-4.31138	NOT
Prkab1	1187	1028	995	645	872	817	chr5	116013586	116024508	ENSMUSG00000029513	protein_coding	-0.399717	4.44163	-2.88827	0.0210187	0.834044	-3.66142	NOT
D630045J12Rik	743	589	861	1084	963	1032	chr6	38123174	38254009	ENSMUSG00000063455	protein_coding	0.568184	4.3643	2.84288	0.0225084	0.834044	-3.72283	NOT
Psmb10	1704	833	980	674	688	578	chr8	105935735	105938444	ENSMUSG00000031897	protein_coding	-0.74772	4.34569	-3.22717	0.0126915	0.781571	-3.13269	NOT
Mvd	1209	1358	1101	337	817	745	chr8	122433601	122443422	ENSMUSG00000006517	protein_coding	-0.967871	4.3433	-3.42506	0.00951247	0.762762	-2.83199	NOT
Slc45a2	5	1	4	10	13	10	chr15	11000721	11029233	ENSMUSG00000022243	protein_coding	1.84844	-2.76054	3.27937	0.0117563	0.774773	-2.55305	UP
2210016F16Rik	1245	1055	834	649	760	651	chr13	58380046	58385225	ENSMUSG00000021550	protein_coding	-0.538597	4.3328	-3.62722	0.00712355	0.719938	-2.53884	NOT
Bcorl1	1043	1104	1092	536	644	838	chrX	48341358	48408049	ENSMUSG00000036959	protein_coding	-0.638383	4.33261	-3.29043	0.0115677	0.774773	-3.03746	NOT
Rnf38	1200	824	994	785	696	645	chr4	44126210	44233789	ENSMUSG00000035696	protein_coding	-0.441594	4.32563	-2.52804	0.0363495	0.871616	-4.2002	NOT
Ptgs1	1390	851	826	743	758	623	chr2	36230426	36252272	ENSMUSG00000047250	protein_coding	-0.452015	4.32537	-2.39068	0.0448799	0.897899	-4.40931	NOT
Mvk	996	914	1242	593	728	697	chr5	114444269	114460591	ENSMUSG00000041939	protein_coding	-0.570645	4.31844	-2.99837	0.0178173	0.815895	-3.4787	NOT
Trim39	862	621	672	969	888	1019	chr17	36258873	36272247	ENSMUSG00000045409	protein_coding	0.477608	4.31079	2.99912	0.0177975	0.815895	-3.47937	NOT
P2ry4	611	658	667	625	1288	1351	chrX	100590154	100594869	ENSMUSG00000044359	protein_coding	0.753301	4.28321	2.62911	0.0311432	0.858032	-4.03922	NOT
Zbtb22	994	912	918	626	782	706	chr17	33915904	33919324	ENSMUSG00000051390	protein_coding	-0.363848	4.2822	-2.66724	0.0293832	0.858032	-3.98321	NOT
Zw10	701	827	639	889	902	916	chr9	49055613	49078775	ENSMUSG00000032264	protein_coding	0.392511	4.26948	2.35426	0.0474648	0.902145	-4.46002	NOT
Cnp	1179	808	1797	564	579	484	chr11	100574904	100591729	ENSMUSG00000006782	protein_coding	-1.07546	4.26663	-3.42578	0.0095026	0.762762	-2.82103	DOWN
Lbr	1093	823	865	667	677	695	chr1	181815335	181843046	ENSMUSG00000004880	protein_coding	-0.386114	4.24219	-2.7118	0.0274558	0.858032	-3.9103	NOT
Stat1	1899	747	951	502	600	586	chr1	52119440	52161865	ENSMUSG00000026104	protein_coding	-0.931044	4.23839	-3.19068	0.0133915	0.789753	-3.17325	NOT
Tapbpl	1650	903	904	427	678	598	chr6	125223933	125231860	ENSMUSG00000038213	protein_coding	-0.93178	4.23487	-4.08031	0.0038049	0.603582	-1.87392	NOT
Zfp369	771	678	684	842	873	876	chr13	65278814	65304221	ENSMUSG00000021514	protein_coding	0.340579	4.23204	2.50445	0.0376874	0.879619	-4.22772	NOT
Syt1	602	403	723	996	956	1200	chr10	108497650	109010982	ENSMUSG00000035864	protein_coding	0.973605	4.19321	3.99724	0.00425893	0.629729	-1.9885	NOT
2310057J18Rik	1	0	1	78	39	21	chr10	28972288	28986303	ENSMUSG00000015519	protein_coding	5.56685	-2.76658	5.38666	0.000738259	0.308395	-1.05129	UP
Snx12	804	638	510	835	914	948	chrX	101097786	101222563	ENSMUSG00000046032	protein_coding	0.540137	4.18472	3.4776	0.00881907	0.751841	-2.74554	NOT
Tspear	2	3	2	17	17	8	chr10	77686569	77887021	ENSMUSG00000069581	protein_coding	2.49381	-2.80444	4.14364	0.00349391	0.572361	-1.69533	UP
Adnp2	1041	790	721	598	668	622	chr18	80126311	80151482	ENSMUSG00000053950	protein_coding	-0.368065	4.12011	-2.58787	0.0331688	0.858032	-4.08593	NOT
Sgsm2	1074	851	756	411	702	664	chr11	74849261	74897060	ENSMUSG00000038351	protein_coding	-0.551281	4.0986	-2.88696	0.0210605	0.834044	-3.6242	NOT
Ngrn	541	556	716	683	1045	837	chr7	80261215	80265374	ENSMUSG00000047084	protein_coding	0.574274	4.08227	2.60996	0.0320675	0.858032	-4.04726	NOT
Cdx4	1	2	2	8	24	24	chrX	103321398	103330592	ENSMUSG00000031326	protein_coding	3.31209	-2.88662	3.93155	0.00465942	0.649908	-1.94623	UP
Nhp2	653	684	564	680	912	756	chr11	51619735	51623714	ENSMUSG00000001056	protein_coding	0.363782	4.06835	2.35711	0.0472573	0.902145	-4.43196	NOT
Irf7	2364	567	1329	420	337	414	chr7	141262706	141266481	ENSMUSG00000025498	protein_coding	-1.58711	4.05014	-3.30403	0.0113403	0.774773	-2.96687	DOWN
Hecw2	625	597	476	1088	948	593	chr1	53806876	54195168	ENSMUSG00000042807	protein_coding	0.657896	4.04804	2.59465	0.0328267	0.858032	-4.06542	NOT
Galk2	813	581	482	739	851	739	chr2	125859109	125984299	ENSMUSG00000027207	protein_coding	0.3914	4.04572	2.38013	0.0456135	0.897899	-4.39409	NOT
Nkiras2	813	748	797	487	693	588	chr11	100619244	100627607	ENSMUSG00000017837	protein_coding	-0.363854	4.02004	-2.33887	0.0486011	0.902145	-4.45216	NOT
Mad2l2	637	623	517	718	974	663	chr4	148130384	148145699	ENSMUSG00000029003	protein_coding	0.454341	4.01689	2.67541	0.0290197	0.858032	-3.94021	NOT
Gtf2h3	609	634	569	678	804	785	chr5	124579140	124597680	ENSMUSG00000029387	protein_coding	0.386443	4.01049	2.54042	0.0356664	0.87129	-4.14608	NOT
Ifi35	855	699	925	489	632	527	chr11	101448407	101458698	ENSMUSG00000010358	protein_coding	-0.521989	4.00622	-2.94988	0.0191595	0.821093	-3.51782	NOT
Spryd7	912	904	594	484	681	542	chr14	61531993	61556886	ENSMUSG00000021930	protein_coding	-0.429475	4.00152	-2.33976	0.0485347	0.902145	-4.4479	NOT
Ddx18	638	585	576	639	772	837	chr1	121553835	121567989	ENSMUSG00000001674	protein_coding	0.37223	3.99739	2.42451	0.042607	0.897899	-4.32092	NOT
Csrnp1	1303	670	859	696	423	376	chr9	119971163	119984658	ENSMUSG00000032515	protein_coding	-0.862896	3.99233	-2.87858	0.021328	0.834044	-3.61986	NOT
Psmb9	1437	730	816	381	560	452	chr17	34181988	34187764	ENSMUSG00000096727	protein_coding	-0.984528	3.99008	-4.20341	0.00322556	0.553736	-1.67739	NOT
Dmwd	841	726	712	528	614	594	chr7	19076227	19082776	ENSMUSG00000030410	protein_coding	-0.337084	3.98692	-2.48274	0.0389636	0.885308	-4.23005	NOT
Nagk	772	542	394	776	836	768	chr6	83794982	83804018	ENSMUSG00000034744	protein_coding	0.577455	3.98415	3.00767	0.0175713	0.814061	-3.4283	NOT
1700019B03Rik	6	0	5	12	9	15	chr8	3470862	3487181	ENSMUSG00000040340	protein_coding	2.2943	-2.90155	2.61088	0.0320224	0.858032	-3.32684	UP
Cyb5d1	626	553	560	637	797	836	chr11	69391925	69395631	ENSMUSG00000044795	protein_coding	0.437768	3.9783	2.86963	0.0216178	0.834044	-3.63904	NOT
Pcdh9	1	4	1	36	24	3	chr14	93013410	93890679	ENSMUSG00000055421	protein_coding	3.01476	-2.93869	2.40765	0.0437249	0.897899	-3.56317	UP
Trim32	576	656	445	928	673	736	chr4	65604986	65616238	ENSMUSG00000051675	protein_coding	0.551297	3.95837	2.42817	0.0423681	0.896886	-4.30887	NOT
Cyp2j8	1	2	8	11	11	8	chr4	96444596	96507386	ENSMUSG00000082932	protein_coding	2.00565	-2.94245	2.57172	0.033998	0.862474	-3.37258	UP
Uba7	1330	550	837	495	479	466	chr9	107975505	107984060	ENSMUSG00000032596	protein_coding	-0.769223	3.94357	-2.75957	0.0255338	0.852955	-3.79702	NOT
Gas7	1271	550	747	474	600	439	chr11	67455437	67688990	ENSMUSG00000033066	protein_coding	-0.639057	3.93079	-2.40282	0.0440506	0.897899	-4.3409	NOT
Flot1	1056	834	591	554	544	408	chr17	35823230	35832791	ENSMUSG00000059714	protein_coding	-0.638954	3.92804	-3.05141	0.0164613	0.806918	-3.35277	NOT
Ifi47	1930	440	1126	262	469	508	chr11	49076587	49096974	ENSMUSG00000078920	protein_coding	-1.25815	3.90811	-2.47857	0.0392137	0.885308	-4.21059	DOWN
Gm6657	5	2	3	9	8	6	chr12	78197174	78209029	ENSMUSG00000099418	protein_coding	1.25421	-2.96779	2.51239	0.0372317	0.878639	-3.44287	UP
Josd2	821	798	675	415	481	631	chr7	44467980	44471662	ENSMUSG00000038695	protein_coding	-0.537229	3.89423	-2.94971	0.0191645	0.821093	-3.50418	NOT
Cxcl1	3131	809	860	292	656	122	chr5	90891241	90893115	ENSMUSG00000029380	protein_coding	-2.10423	3.88779	-3.21831	0.0128578	0.784107	-3.05997	DOWN
Tmem9	487	654	482	586	802	783	chr1	136008150	136035342	ENSMUSG00000026411	protein_coding	0.507869	3.88118	2.39349	0.0446869	0.897899	-4.35206	NOT
Hspb1	439	864	272	857	861	720	chr5	135887919	135889563	ENSMUSG00000004951	protein_coding	0.873541	3.87368	2.40471	0.0439225	0.897899	-4.32945	NOT
Slc35g3	2	2	4	10	8	7	chr11	69759890	69761968	ENSMUSG00000018776	protein_coding	1.69499	-3.06044	2.91726	0.0201217	0.822415	-2.97598	UP
Thumpd1	566	488	563	720	665	671	chr7	119715093	119720798	ENSMUSG00000030942	protein_coding	0.415424	3.85568	2.45451	0.0406883	0.888917	-4.25676	NOT
Poglut1	560	533	495	595	801	713	chr16	38525137	38550258	ENSMUSG00000034064	protein_coding	0.474485	3.85492	3.13242	0.0145952	0.802	-3.22478	NOT
Mad1l1	499	532	571	686	731	654	chr5	140008689	140321552	ENSMUSG00000029554	protein_coding	0.45124	3.85039	2.46915	0.0397848	0.887648	-4.23365	NOT
Acsl3	1129	523	694	378	562	497	chr1	78657825	78707743	ENSMUSG00000032883	protein_coding	-0.594478	3.83669	-2.38313	0.0454036	0.897899	-4.35902	NOT
Hist2h4	843	648	729	436	557	415	chr3	96261682	96263311	ENSMUSG00000091405	protein_coding	-0.591835	3.81573	-3.73014	0.00616172	0.705193	-2.33293	NOT
Asrgl1	598	494	485	542	781	678	chr19	9109868	9135636	ENSMUSG00000024654	protein_coding	0.402563	3.81096	2.61387	0.0318764	0.858032	-4.00838	NOT
Mpi	527	532	429	689	663	700	chr9	57544256	57552763	ENSMUSG00000032306	protein_coding	0.542003	3.78941	3.31532	0.0111549	0.774773	-2.94154	NOT
Pgap2	1078	569	689	339	453	541	chr7	102210208	102238567	ENSMUSG00000030990	protein_coding	-0.724286	3.78376	-3.04441	0.0166339	0.806918	-3.34429	NOT
Cacna2d3	1	0	1	14	40	32	chr14	28904943	29721864	ENSMUSG00000021991	protein_coding	4.9675	-3.07782	5.48476	0.000659137	0.289835	-1.02243	UP
2410131K14Rik	519	524	464	630	688	613	chr5	118245227	118266093	ENSMUSG00000032840	protein_coding	0.430102	3.75573	2.78166	0.0246927	0.846978	-3.74503	NOT
Timm22	560	544	411	624	676	622	chr11	76406952	76416292	ENSMUSG00000020843	protein_coding	0.421417	3.7518	2.6934	0.0282355	0.858032	-3.87912	NOT
Spp1	1963	690	665	195	441	377	chr5	104435118	104441050	ENSMUSG00000029304	protein_coding	-1.54308	3.74271	-3.53955	0.00806985	0.741283	-2.58385	DOWN
Itga3	851	675	551	353	516	485	chr11	95044474	95076801	ENSMUSG00000001507	protein_coding	-0.549931	3.73213	-3.10956	0.0150981	0.802	-3.24159	NOT
Arl8a	1091	560	565	406	475	413	chr1	135146824	135156269	ENSMUSG00000026426	protein_coding	-0.647542	3.7289	-2.83156	0.0228967	0.83901	-3.66174	NOT
Galnt9	1	2	5	11	10	7	chr5	110544355	110621380	ENSMUSG00000033316	protein_coding	2.09451	-3.09213	2.91831	0.02009	0.822415	-2.97933	UP
Klhl3	398	514	426	864	688	530	chr13	58004221	58113592	ENSMUSG00000014164	protein_coding	0.712475	3.70172	2.66071	0.0296772	0.858032	-3.91959	NOT
Dqx1	425	407	410	628	809	671	chr6	83057844	83067318	ENSMUSG00000009145	protein_coding	0.851752	3.66988	5.2022	0.000916926	0.343013	-0.351797	NOT
Tifa	999	445	824	360	397	366	chr3	127789805	127832164	ENSMUSG00000046688	protein_coding	-0.863728	3.64446	-3.06826	0.0160534	0.802617	-3.28837	NOT
Sh2d1b2	2	3	3	5	12	6	chr1	170232749	170253608	ENSMUSG00000073494	protein_coding	1.49224	-3.1466	2.33325	0.0490234	0.902145	-3.65074	UP
Psmb8	1371	471	767	301	341	327	chr17	34197721	34201454	ENSMUSG00000024338	protein_coding	-1.23685	3.61078	-3.61325	0.00726599	0.724687	-2.4681	DOWN
Rnf135	731	587	576	325	492	433	chr11	80183851	80199757	ENSMUSG00000020707	protein_coding	-0.540041	3.60942	-3.26751	0.0119623	0.774773	-2.98899	NOT
Tstd1	490	385	270	921	734	457	chr1	171418872	171420352	ENSMUSG00000103711	protein_coding	0.923616	3.57977	3.112	0.0150435	0.802	-3.2154	NOT
Kdelc2	733	565	585	312	473	410	chr9	53384025	53401867	ENSMUSG00000034487	protein_coding	-0.595851	3.57272	-3.53646	0.00810563	0.741283	-2.5858	NOT
Anapc11	609	601	497	363	450	418	chr11	120598421	120608198	ENSMUSG00000025135	protein_coding	-0.391256	3.53101	-2.49805	0.0380595	0.879619	-4.14516	NOT
Dync2h1	466	444	399	551	555	496	chr9	6928503	7184446	ENSMUSG00000047193	protein_coding	0.383786	3.51909	2.3604	0.0470181	0.902145	-4.35292	NOT
Hist1h3e	910	674	517	247	389	347	chr13	23561534	23562369	ENSMUSG00000069273	protein_coding	-1.01244	3.49914	-4.70664	0.00168068	0.457533	-0.955018	DOWN
Lpar6	776	445	576	351	370	392	chr14	73237895	73243294	ENSMUSG00000033446	protein_coding	-0.592524	3.48982	-2.9673	0.0186656	0.818949	-3.42453	NOT
Fmo4	481	416	306	673	601	417	chr1	162793188	162813972	ENSMUSG00000026692	protein_coding	0.556831	3.47784	2.42469	0.0425953	0.897899	-4.24871	NOT
Rfx5	802	494	469	269	468	420	chr3	94954075	94961561	ENSMUSG00000005774	protein_coding	-0.545216	3.47557	-2.34197	0.0483699	0.902145	-4.3716	NOT
Ggh	466	538	225	548	571	586	chr4	20042052	20066750	ENSMUSG00000073987	protein_coding	0.637627	3.47399	2.34269	0.0483163	0.902145	-4.37098	NOT
Dennd3	563	490	543	309	405	390	chr15	73512560	73572242	ENSMUSG00000036661	protein_coding	-0.448923	3.40268	-2.643	0.0304897	0.858032	-3.90637	NOT
Foxq1	728	388	1095	275	282	296	chr13	31558324	31560976	ENSMUSG00000038415	protein_coding	-1.16017	3.39968	-3.02515	0.0171187	0.809178	-3.31583	DOWN
Fmo3	3	1	0	31	21	6	chr1	162953800	162984528	ENSMUSG00000026691	protein_coding	3.68489	-3.15148	3.61781	0.00721919	0.724304	-2.30862	UP
Fdps	989	418	665	145	467	375	chr3	89093588	89101959	ENSMUSG00000059743	protein_coding	-1.07838	3.39458	-2.56551	0.0343226	0.867199	-4.01341	DOWN
Tmem62	621	515	518	409	274	368	chr2	120977017	121007852	ENSMUSG00000054484	protein_coding	-0.592424	3.39358	-2.7353	0.0264925	0.858032	-3.76345	NOT
Lzic	891	425	477	251	397	375	chr4	149485229	149496668	ENSMUSG00000028990	protein_coding	-0.698016	3.39221	-2.59254	0.0329327	0.858032	-3.97873	NOT
Chrna2	210	515	331	529	661	589	chr14	66135039	66152948	ENSMUSG00000022041	protein_coding	0.966543	3.37951	2.60792	0.0321672	0.858032	-3.9523	NOT
Pir	571	583	447	278	352	437	chrX	164269371	164373011	ENSMUSG00000031379	protein_coding	-0.516605	3.36414	-2.53023	0.0362277	0.871616	-4.07144	NOT
Ppip5k1	515	276	351	442	514	536	chr2	121310561	121355396	ENSMUSG00000033526	protein_coding	0.496508	3.35977	2.55469	0.0348957	0.87072	-4.03524	NOT
Pard3b	519	512	608	285	319	401	chr1	61638824	62642284	ENSMUSG00000052062	protein_coding	-0.624669	3.35073	-2.81594	0.0234436	0.846978	-3.63447	NOT
Samd9l	1998	392	440	206	276	268	chr6	3372257	3399572	ENSMUSG00000047735	protein_coding	-1.45426	3.33928	-2.46553	0.0400063	0.888101	-4.14933	DOWN
Zfp612	460	221	294	774	473	522	chr8	110079746	110092741	ENSMUSG00000044676	protein_coding	0.94669	3.3392	3.26764	0.0119599	0.774773	-2.95071	NOT
Pde4b	1581	495	581	135	351	244	chr4	102087543	102607259	ENSMUSG00000028525	protein_coding	-1.69661	3.33553	-3.63375	0.00705798	0.716199	-2.39545	DOWN
Zfp799	348	348	406	484	475	470	chr17	32815449	32830261	ENSMUSG00000095253	protein_coding	0.488402	3.31225	2.38225	0.0454655	0.897899	-4.28934	NOT
Fmn1	722	369	603	246	338	346	chr2	113327736	113716767	ENSMUSG00000044042	protein_coding	-0.765845	3.30178	-2.98453	0.01819	0.818949	-3.37085	NOT
Nuggc	2	0	4	17	6	17	chr14	65598546	65648531	ENSMUSG00000061356	protein_coding	2.98814	-3.19789	3.15088	0.0142019	0.802	-2.75118	UP
Gtpbp3	418	296	335	397	593	483	chr8	71488103	71499583	ENSMUSG00000007610	protein_coding	0.574216	3.28865	3.32361	0.0110209	0.774773	-2.86524	NOT
Aldoc	480	481	689	338	293	285	chr11	78322968	78327781	ENSMUSG00000017390	protein_coding	-0.714725	3.28766	-2.69155	0.0283151	0.858032	-3.81329	NOT
Olfr1442	2	1	4	7	8	7	chr19	12670439	12677277	ENSMUSG00000044441	protein_coding	1.75497	-3.26296	2.85331	0.0221566	0.834044	-3.05831	UP
Slc27a1	291	397	297	552	580	400	chr8	71568882	71587302	ENSMUSG00000031808	protein_coding	0.740538	3.26553	2.92437	0.0199077	0.822415	-3.45912	NOT
Ddx60	1254	287	763	223	264	239	chr8	61928087	62038244	ENSMUSG00000037921	protein_coding	-1.37893	3.26506	-2.80152	0.0239609	0.846978	-3.63153	DOWN
Hist1h1d	705	659	464	256	331	203	chr13	23555087	23555830	ENSMUSG00000052565	protein_coding	-1.12838	3.2473	-5.31992	0.000798056	0.312539	-0.170801	DOWN
Emp2	1295	325	461	245	283	261	chr16	10281749	10313968	ENSMUSG00000022505	protein_coding	-1.09779	3.24473	-2.46095	0.0402882	0.888917	-4.15067	DOWN
Zfp770	383	320	335	423	473	469	chr2	114193461	114201469	ENSMUSG00000040321	protein_coding	0.492385	3.24157	3.09158	0.0155063	0.802	-3.20592	NOT
Pla2g16	524	264	232	479	574	402	chr19	7557459	7588545	ENSMUSG00000060675	protein_coding	0.641091	3.23427	2.62015	0.0315722	0.858032	-3.91665	NOT
Otud6a	3	1	1	10	12	6	chrX	100429013	100429885	ENSMUSG00000051582	protein_coding	2.34369	-3.26829	4.01405	0.00416253	0.626787	-1.9042	UP
Dhx58	894	424	697	214	269	209	chr11	100694884	100704271	ENSMUSG00000017830	protein_coding	-1.41254	3.21463	-5.12082	0.00101044	0.351744	-0.404373	DOWN
Rnd1	656	477	441	180	478	259	chr15	98663421	98677461	ENSMUSG00000054855	protein_coding	-0.787139	3.20195	-2.71078	0.0274987	0.858032	-3.77098	NOT
Mgst2	5	1	1	13	5	7	chr3	51660360	51682677	ENSMUSG00000074604	protein_coding	1.85676	-3.28126	2.68809	0.0284647	0.858032	-3.24455	UP
Tsc22d4	880	394	375	271	299	255	chr5	137745730	137768450	ENSMUSG00000029723	protein_coding	-0.822454	3.17742	-2.83347	0.0228304	0.837856	-3.58149	NOT
Serpinb9	881	363	488	228	318	238	chr13	33003250	33017957	ENSMUSG00000045827	protein_coding	-1.00224	3.17666	-3.43146	0.00942496	0.762762	-2.68487	DOWN
Bmpr1b	1	2	3	6	9	10	chr3	141837136	142169425	ENSMUSG00000052430	protein_coding	2.13355	-3.30359	3.07821	0.0158177	0.802	-2.82025	UP
Clstn1	720	365	422	284	345	241	chr4	149586468	149648899	ENSMUSG00000039953	protein_coding	-0.674104	3.16904	-2.86997	0.0216065	0.834044	-3.52693	NOT
Olfr53	0	0	4	34	17	6	chr7	140646452	140652959	ENSMUSG00000094819	protein_coding	3.94854	-3.30902	3.39732	0.00990187	0.765397	-2.54979	UP
Tmem51	819	512	524	233	360	119	chr4	142030992	142084304	ENSMUSG00000040616	protein_coding	-1.40744	3.12911	-4.26858	0.00295815	0.535965	-1.49074	DOWN
Itpripl1	511	471	392	341	282	249	chr2	127138772	127143442	ENSMUSG00000074825	protein_coding	-0.55806	3.12503	-2.86935	0.0216269	0.834044	-3.52298	NOT
Fez1	0	3	3	7	17	4	chr9	36821864	36878924	ENSMUSG00000032118	protein_coding	2.23248	-3.36336	2.3936	0.0446788	0.897899	-3.57857	UP
Cish	964	297	1475	138	187	200	chr9	107296026	107302784	ENSMUSG00000032578	protein_coding	-2.03634	3.12286	-3.28125	0.011724	0.774773	-2.87632	DOWN
Kcp	258	224	370	569	359	548	chr6	29473162	29507952	ENSMUSG00000059022	protein_coding	0.898873	3.12108	2.76837	0.0251955	0.852955	-3.67317	NOT
Sall4	2	1	1	8	9	9	chr2	168748332	168767943	ENSMUSG00000027547	protein_coding	2.5079	-3.42318	4.56928	0.00200057	0.479834	-1.49449	UP
Fam103a1	697	423	413	223	221	373	chr7	81762925	81769491	ENSMUSG00000038646	protein_coding	-0.855186	3.11858	-3.20568	0.0130991	0.785444	-3.01348	NOT
Lmo4	640	347	358	259	325	293	chr3	144188530	144205220	ENSMUSG00000028266	protein_coding	-0.500924	3.09625	-2.32292	0.0498084	0.902145	-4.34492	NOT
Tnfrsf14	626	333	508	246	242	305	chr4	154922210	154928563	ENSMUSG00000042333	protein_coding	-0.784726	3.08929	-3.22988	0.012641	0.781017	-2.97447	NOT
Gstm5	340	316	244	494	393	346	chr3	107895821	107898686	ENSMUSG00000004032	protein_coding	0.554117	3.05676	2.54372	0.0354869	0.87072	-4.00745	NOT
Arpin	572	376	362	204	365	296	chr7	79925361	79935359	ENSMUSG00000039043	protein_coding	-0.528224	3.05588	-2.39076	0.0448745	0.897899	-4.23673	NOT
Zswim5	421	405	439	243	294	308	chr4	116877376	116989264	ENSMUSG00000033948	protein_coding	-0.472264	3.03208	-2.39443	0.0446223	0.897899	-4.22816	NOT
Sat2	241	317	273	344	516	443	chr11	69622024	69623870	ENSMUSG00000069835	protein_coding	0.756449	3.03128	3.06493	0.0161333	0.802904	-3.21521	NOT
Mfsd13a	303	301	287	333	444	374	chr19	46341121	46375252	ENSMUSG00000025227	protein_coding	0.464287	3.00675	2.5091	0.0374198	0.878947	-4.05305	NOT
Hmcn2	327	179	286	520	494	330	chr2	31314415	31460738	ENSMUSG00000055632	protein_coding	0.870018	3.00392	3.30629	0.0113028	0.774773	-2.85078	NOT
Rdh5	530	370	349	244	286	251	chr10	128913593	128922888	ENSMUSG00000025350	protein_coding	-0.570748	2.97413	-3.37217	0.0102695	0.768745	-2.75121	NOT
Cystm1	403	202	234	431	454	310	chr18	36345619	36402980	ENSMUSG00000046727	protein_coding	0.629565	2.96183	2.68641	0.0285376	0.858032	-3.77717	NOT
Alkbh6	282	260	300	368	338	426	chr7	30308717	30314304	ENSMUSG00000042831	protein_coding	0.525106	2.95853	2.40713	0.0437595	0.897899	-4.19902	NOT
Med27	303	259	278	349	376	364	chr2	29346819	29524793	ENSMUSG00000026799	protein_coding	0.476979	2.93174	2.75518	0.0257046	0.852955	-3.67002	NOT
Cep97	232	267	264	320	425	483	chr16	55899888	55934855	ENSMUSG00000022604	protein_coding	0.784734	2.92675	3.20987	0.0130185	0.785444	-2.98453	NOT
Olfr46	0	3	1	26	7	4	chr7	140601269	140617678	ENSMUSG00000093942	protein_coding	2.80842	-3.44768	2.66085	0.0296708	0.858032	-3.28752	UP
Herc6	707	252	472	229	203	186	chr6	57581000	57664632	ENSMUSG00000029798	protein_coding	-1.03707	2.86258	-3.03941	0.0167584	0.806918	-3.22504	DOWN
Ly6f	1	1	1	11	15	6	chr15	75268421	75272235	ENSMUSG00000022583	protein_coding	3.04873	-3.46964	4.55029	0.0020498	0.48468	-1.55623	UP
Ednra	350	231	247	306	380	330	chr8	77663031	77724464	ENSMUSG00000031616	protein_coding	0.408123	2.85668	2.43453	0.0419563	0.894119	-4.1433	NOT
Gimap9	295	229	277	324	318	392	chr6	48676129	48679114	ENSMUSG00000051124	protein_coding	0.466541	2.85319	2.32928	0.0493229	0.902145	-4.30024	NOT
Caln1	233	242	256	285	356	535	chr5	130369455	130847412	ENSMUSG00000060371	protein_coding	0.746974	2.85076	2.63134	0.0310371	0.858032	-3.8434	NOT
Gm3259	3	0	0	14	10	22	chr5	95305911	95343917	ENSMUSG00000079424	protein_coding	4.10867	-3.50267	4.68878	0.00171892	0.458329	-1.56601	UP
Zfp189	271	258	259	312	349	364	chr4	49521176	49531517	ENSMUSG00000039634	protein_coding	0.481218	2.83737	2.57261	0.0339517	0.862474	-3.93212	NOT
Xaf1	817	209	685	192	155	179	chr11	72301629	72313733	ENSMUSG00000040483	protein_coding	-1.42933	2.83558	-2.79882	0.0240593	0.846978	-3.5758	DOWN
Lztfl1	319	235	238	318	340	316	chr9	123694416	123717697	ENSMUSG00000025245	protein_coding	0.408255	2.80412	2.48924	0.0385771	0.884235	-4.05319	NOT
Rtp4	789	249	532	149	173	163	chr16	23520291	23614222	ENSMUSG00000033355	protein_coding	-1.48682	2.74879	-3.73939	0.00608231	0.705193	-2.18083	DOWN
Fcgr3	676	309	225	237	202	141	chr1	171051174	171064935	ENSMUSG00000059498	protein_coding	-0.883572	2.67271	-2.43345	0.0420261	0.894119	-4.11198	NOT
Tlx2	1	2	2	5	8	5	chr6	83068324	83070293	ENSMUSG00000068327	protein_coding	1.85969	-3.60915	2.78464	0.0245814	0.846978	-3.15415	UP
Selenon	572	272	253	210	254	155	chr4	134537892	134552166	ENSMUSG00000050989	protein_coding	-0.678941	2.66748	-2.3573	0.0472429	0.902145	-4.22746	NOT
Mrgprb2	2	0	2	3	15	11	chr7	48550965	48558086	ENSMUSG00000050425	protein_coding	2.79158	-3.63104	2.92614	0.0198549	0.822415	-3.01939	UP
Col13a1	167	297	186	352	353	266	chr10	61838236	61979108	ENSMUSG00000058806	protein_coding	0.749603	2.63565	2.38495	0.0452771	0.897899	-4.18226	NOT
Zfp949	223	224	206	318	355	251	chr9	88548020	88571061	ENSMUSG00000032425	protein_coding	0.607149	2.62514	2.85687	0.022038	0.834044	-3.4726	NOT
Usp18	537	212	486	176	167	161	chr6	121245906	121270917	ENSMUSG00000030107	protein_coding	-1.09837	2.61731	-3.14926	0.0142359	0.802	-3.02794	DOWN
Tbxas1	510	222	328	183	197	199	chr6	38875404	39084585	ENSMUSG00000029925	protein_coding	-0.717825	2.61695	-2.73494	0.0265069	0.858032	-3.65244	NOT
Stpg1	2	1	1	4	4	13	chr4	135494790	135537803	ENSMUSG00000028801	protein_coding	1.9389	-3.70441	2.46416	0.0400904	0.888101	-3.5049	UP
Trim21	466	240	329	185	184	206	chr7	102557921	102565486	ENSMUSG00000030966	protein_coding	-0.708756	2.60345	-3.09992	0.0153156	0.802	-3.10405	NOT
Ankrd31	3	0	0	6	6	16	chr13	96748272	96910039	ENSMUSG00000109561	protein_coding	3.30112	-3.90872	3.47848	0.00880786	0.751841	-2.54763	UP
Gbp10	1129	217	524	133	99	126	chr5	105215699	105239533	ENSMUSG00000105096	protein_coding	-2.04436	2.57899	-3.46641	0.00896207	0.759109	-2.54202	DOWN
Sult1c2	182	201	202	302	370	256	chr17	53829637	53846339	ENSMUSG00000023122	protein_coding	0.77092	2.54761	3.25069	0.0122608	0.774773	-2.87456	NOT
Fer1l5	201	177	220	245	360	306	chr1	36372291	36422110	ENSMUSG00000037432	protein_coding	0.706726	2.53973	3.10951	0.0150993	0.802	-3.08281	NOT
Rdh9	146	245	207	253	321	338	chr10	127776386	127792697	ENSMUSG00000056148	protein_coding	0.758368	2.53105	2.40538	0.0438775	0.897899	-4.13621	NOT
Pbx4	1	4	0	6	6	4	chr8	69832491	69872292	ENSMUSG00000031860	protein_coding	2.17056	-3.91893	2.54161	0.0356014	0.87072	-3.43137	UP
Hist1h3f	549	314	276	180	160	132	chr13	23544465	23545312	ENSMUSG00000100210	protein_coding	-1.13686	2.53027	-4.5854	0.00195979	0.479834	-1.02023	DOWN
Wdr35	237	182	218	265	265	283	chr12	8973892	9028847	ENSMUSG00000066643	protein_coding	0.464944	2.51687	2.39107	0.044853	0.897899	-4.15741	NOT
Tlr3	576	192	296	160	199	161	chr8	45395665	45411080	ENSMUSG00000031639	protein_coding	-0.82792	2.51461	-2.46427	0.0400837	0.888101	-4.04321	NOT
Dusp12	367	311	298	102	246	200	chr1	170873498	170885540	ENSMUSG00000026659	protein_coding	-0.808872	2.49291	-2.76223	0.0254312	0.852955	-3.59279	NOT
Rgs20	2	0	2	6	8	3	chr1	4909576	5070285	ENSMUSG00000002459	protein_coding	2.19314	-3.92086	2.79109	0.0243425	0.846978	-3.17378	UP
Il10rb	504	239	217	163	215	155	chr16	91406164	91425834	ENSMUSG00000022969	protein_coding	-0.682206	2.47062	-2.47769	0.0392667	0.885308	-4.01829	NOT
Armcx3	269	120	171	332	271	293	chrX	134756595	134761455	ENSMUSG00000049047	protein_coding	0.844533	2.46134	3.33873	0.0107809	0.774773	-2.73368	NOT
Rap1gap	416	250	363	152	137	168	chr4	137664726	137729861	ENSMUSG00000041351	protein_coding	-1.03808	2.44064	-4.38851	0.00252681	0.521551	-1.26854	DOWN
Numbl	108	74	52	50	43	37	chr7	27258433	27282144	ENSMUSG00000063160	protein_coding	-0.68944	0.455773	-2.4603	0.0403286	0.888917	-3.78669	NOT
Trp63	1	0	2	4	8	7	chr16	25683763	25892102	ENSMUSG00000022510	protein_coding	2.67513	-3.99608	3.32366	0.0110201	0.774773	-2.67653	UP
Zfp157	189	202	186	252	326	225	chr5	138441468	138460694	ENSMUSG00000036898	protein_coding	0.583191	2.43211	2.58893	0.0331146	0.858032	-3.84804	NOT
Kcne2	1	1	1	3	3	6	chr16	92292389	92298129	ENSMUSG00000039672	protein_coding	1.78321	-4.0969	2.543	0.0355262	0.87072	-3.43609	UP
Ank2	518	232	197	156	194	149	chr3	126921612	127499350	ENSMUSG00000032826	protein_coding	-0.727026	2.40315	-2.39668	0.0444685	0.897899	-4.12911	NOT
Nckap5l	118	78	66	61	38	49	chr15	99422035	99457748	ENSMUSG00000023009	protein_coding	-0.711519	0.627034	-2.46961	0.0397565	0.887648	-3.79209	NOT
Xrcc4	221	182	184	217	282	249	chr13	89774027	90089608	ENSMUSG00000021615	protein_coding	0.461903	2.39313	2.47637	0.0393461	0.885308	-4.01172	NOT
Mkx	155	161	185	169	414	346	chr18	6910459	7004780	ENSMUSG00000061013	protein_coding	0.91978	2.38969	2.58577	0.0332751	0.858032	-3.84405	NOT
Lmod3	0	0	0	13	14	7	chr6	97238534	97252759	ENSMUSG00000044086	protein_coding	4.5503	-4.11029	6.63233	0.000191641	0.200137	-0.660866	UP
Sms	385	270	201	148	195	172	chrX	157443855	157492287	ENSMUSG00000071708	protein_coding	-0.591124	2.38355	-2.74865	0.0259606	0.858032	-3.60026	NOT
Nmi	370	213	257	135	188	200	chr2	51948487	51973494	ENSMUSG00000026946	protein_coding	-0.565259	2.37586	-2.52212	0.0366805	0.872059	-3.93898	NOT
Hist1h4n	685	403	212	138	118	98	chr13	21831767	21832196	ENSMUSG00000069305	protein_coding	-1.666	2.37568	-4.24145	0.00306643	0.542391	-1.4504	DOWN
Gbp4	454	202	264	121	172	193	chr5	105115767	105139586	ENSMUSG00000079363	protein_coding	-0.783129	2.36759	-2.78132	0.0247056	0.846978	-3.54739	NOT
Ubxn2b	211	171	184	214	245	275	chr4	6191098	6221688	ENSMUSG00000028243	protein_coding	0.479966	2.35505	2.38268	0.0454356	0.897899	-4.14591	NOT
Hist1h4f	459	317	221	181	173	88	chr13	23551258	23551648	ENSMUSG00000069274	protein_coding	-1.08136	2.35496	-3.53382	0.00813623	0.741283	-2.43469	DOWN
Nipa1	152	65	66	45	58	45	chr7	55977567	56019954	ENSMUSG00000047037	protein_coding	-0.73285	0.654522	-2.40007	0.0442371	0.897899	-3.89565	NOT
Ccdc149	306	141	97	256	227	358	chr5	52374651	52471521	ENSMUSG00000045790	protein_coding	0.822948	2.33757	2.40876	0.0436504	0.897899	-4.10176	NOT
Olfr701	0	0	2	6	5	7	chr7	106814129	106820709	ENSMUSG00000036744	protein_coding	2.90666	-4.14242	3.59057	0.00750386	0.724687	-2.47784	UP
Cpne7	3	0	0	8	7	3	chr8	123117374	123135182	ENSMUSG00000034796	protein_coding	2.78338	-4.16948	3.24439	0.0123745	0.775387	-2.78122	UP
Olfm3	402	254	219	111	189	154	chr3	114904078	115125722	ENSMUSG00000027965	protein_coding	-0.835767	2.2995	-3.4816	0.00876843	0.751841	-2.50569	NOT
Ifit3	605	174	286	143	126	121	chr19	34583531	34588731	ENSMUSG00000074896	protein_coding	-1.20705	2.29281	-3.01792	0.0173045	0.809178	-3.17975	DOWN
Mybpc1	2	1	0	8	5	2	chr10	88518279	88605152	ENSMUSG00000020061	protein_coding	2.10174	-4.18057	2.53597	0.0359105	0.871616	-3.45052	UP
Cby3	1	0	2	3	4	5	chr11	50354462	50359699	ENSMUSG00000050087	protein_coding	2.12502	-4.26505	2.70028	0.0279412	0.858032	-3.29189	UP
Fgd2	465	183	221	161	132	150	chr17	29360914	29379660	ENSMUSG00000024013	protein_coding	-0.775932	2.2605	-2.56341	0.0344332	0.867371	-3.85909	NOT
Zfp109	145	135	174	204	268	276	chr7	24227572	24237560	ENSMUSG00000074283	protein_coding	0.84461	2.2034	3.38232	0.0101194	0.765397	-2.63915	NOT
Mfsd7b	245	133	138	221	206	234	chr1	191005847	191026158	ENSMUSG00000066595	protein_coding	0.510516	2.18986	2.33306	0.0490375	0.902145	-4.19517	NOT
Kif9	104	56	58	40	42	33	chr9	110476958	110525179	ENSMUSG00000032489	protein_coding	-0.771773	0.316799	-2.86257	0.0218491	0.834044	-3.19322	NOT
Oasl2	635	184	208	126	119	116	chr5	114896936	114912234	ENSMUSG00000029561	protein_coding	-1.22996	2.18724	-2.8723	0.0215309	0.834044	-3.38251	DOWN
Cd22	132	69	94	55	66	37	chr7	30865402	30880342	ENSMUSG00000030577	protein_coding	-0.776099	0.749837	-2.6417	0.0305504	0.858032	-3.55534	NOT
Fbxo40	197	145	117	158	292	285	chr16	36963460	36990467	ENSMUSG00000047746	protein_coding	0.767699	2.16966	2.80206	0.0239416	0.846978	-3.49108	NOT
Arhgap44	242	109	99	235	280	238	chr11	65002039	65162961	ENSMUSG00000033389	protein_coding	0.943222	2.15753	3.76754	0.00584753	0.702615	-2.08456	NOT
Mndal	365	211	258	99	114	184	chr1	173857220	173942491	ENSMUSG00000090272	protein_coding	-0.987345	2.15594	-3.48442	0.00873302	0.751841	-2.48386	NOT
Ifi204	480	226	176	109	172	102	chr1	173747293	173766943	ENSMUSG00000073489	protein_coding	-1.02572	2.14217	-3.08761	0.0155983	0.802	-3.0598	DOWN
Nek2	168	191	105	169	242	249	chr1	191821444	191833050	ENSMUSG00000026622	protein_coding	0.635423	2.11391	2.32985	0.0492802	0.902145	-4.18824	NOT
Ly6l	1	2	0	2	6	4	chr15	75449457	75451406	ENSMUSG00000093626	protein_coding	2.08279	-4.28453	2.49861	0.0380263	0.879619	-3.49354	UP
Nat8f3	1	0	1	5	9	2	chr6	85732513	85765754	ENSMUSG00000051262	protein_coding	2.52339	-4.29977	2.91855	0.0200826	0.822415	-3.09098	UP
Ldlrad1	3	0	0	5	3	5	chr4	107209180	107218060	ENSMUSG00000070877	protein_coding	2.40943	-4.35189	2.85772	0.0220095	0.834044	-3.15343	UP
Bmf	215	294	467	83	119	96	chr2	118528757	118549687	ENSMUSG00000040093	protein_coding	-1.48981	2.05853	-3.43362	0.00939574	0.762762	-2.53997	DOWN
Gbp3	549	161	215	116	95	119	chr3	142560026	142573209	ENSMUSG00000028268	protein_coding	-1.23288	2.05733	-3.00395	0.0176693	0.814794	-3.17068	DOWN
Slc9a5	41	29	28	17	16	18	chr8	105348843	105369881	ENSMUSG00000014786	protein_coding	-0.822874	-0.812528	-2.66713	0.0293881	0.858032	-3.36624	NOT
Gbgt1	87	55	49	44	26	30	chr2	28496891	28505415	ENSMUSG00000026829	protein_coding	-0.824046	0.119892	-2.67562	0.0290104	0.858032	-3.44132	NOT
Klf17	0	1	0	1	19	4	chr4	117757836	117765648	ENSMUSG00000048626	protein_coding	2.92071	-4.38077	2.33667	0.0487662	0.902145	-3.66298	UP
Pars2	149	132	131	202	243	213	chr4	106651069	106655282	ENSMUSG00000043572	protein_coding	0.790532	2.05175	3.98297	0.00434264	0.629729	-1.77775	NOT
Vegfd	89	57	47	24	39	35	chrX	164373378	164402650	ENSMUSG00000031380	protein_coding	-0.843208	0.110949	-2.76495	0.0253266	0.852955	-3.31267	NOT
Oxct1	309	184	175	146	160	97	chr15	4026383	4155344	ENSMUSG00000022186	protein_coding	-0.600253	2.02244	-2.48547	0.0388009	0.885308	-3.94343	NOT
Bank1	374	171	187	98	141	136	chr3	136053363	136326066	ENSMUSG00000037922	protein_coding	-0.798272	2.01519	-2.92382	0.019924	0.822415	-3.2883	NOT
Gm5592	0	0	1	3	6	5	chr7	41153841	41290183	ENSMUSG00000072259	protein_coding	2.82083	-4.41171	3.64671	0.00692974	0.71439	-2.47105	UP
Ptgr1	109	119	61	69	43	35	chr4	58965439	58987119	ENSMUSG00000028378	protein_coding	-0.867303	0.673915	-2.41878	0.0429833	0.897899	-3.86976	NOT
Tusc1	101	97	120	34	66	64	chr4	93334138	93335511	ENSMUSG00000054000	protein_coding	-0.872292	0.835497	-2.48892	0.0385962	0.884235	-3.78631	NOT
Spag5	58	30	59	25	22	24	chr11	78301529	78322457	ENSMUSG00000002055	protein_coding	-0.874644	-0.304874	-2.40468	0.0439246	0.897899	-3.7821	NOT
Klrk1	82	38	52	23	24	38	chr6	129610323	129623864	ENSMUSG00000030149	protein_coding	-0.87772	-0.0876831	-2.45642	0.0405697	0.888917	-3.73206	NOT
Lmo2	403	144	196	98	136	131	chr2	103957986	103981878	ENSMUSG00000032698	protein_coding	-0.815763	1.98886	-2.50127	0.0378721	0.879619	-3.91362	NOT
F2rl2	130	187	94	232	186	204	chr13	95696853	95702739	ENSMUSG00000021675	protein_coding	0.747951	1.98113	2.45649	0.040565	0.888917	-3.98081	NOT
Bmp4	121	79	96	45	79	31	chr14	46383520	46390669	ENSMUSG00000021835	protein_coding	-0.903059	0.714582	-2.6917	0.0283089	0.858032	-3.47795	NOT
Zfp956	92	149	140	218	214	223	chr6	47953390	47965300	ENSMUSG00000045466	protein_coding	0.942492	1.97582	2.93686	0.0195378	0.822016	-3.26422	NOT
Cib2	123	156	121	196	195	218	chr9	54544794	54560218	ENSMUSG00000037493	protein_coding	0.741488	1.9693	2.89496	0.0208083	0.831886	-3.32682	NOT
Meis3	48	37	22	17	18	15	chr7	16175090	16186504	ENSMUSG00000041420	protein_coding	-0.924491	-0.792751	-2.66801	0.029349	0.858032	-3.36573	NOT
Brip1	259	167	229	71	134	162	chr11	86058138	86201193	ENSMUSG00000034329	protein_coding	-0.792948	1.91586	-2.42747	0.0424133	0.897085	-4.01316	NOT
Phc1	129	142	94	171	225	225	chr6	122317731	122340561	ENSMUSG00000040669	protein_coding	0.886453	1.91045	3.64573	0.00693934	0.71439	-2.23029	NOT
Gng11	266	214	145	103	143	116	chr6	4003904	4008445	ENSMUSG00000032766	protein_coding	-0.648473	1.89985	-2.76847	0.0251917	0.852955	-3.5053	NOT
Mettl15	167	126	96	190	224	160	chr2	109092297	109280748	ENSMUSG00000057234	protein_coding	0.682154	1.89979	3.17781	0.0136483	0.79418	-2.90184	NOT
Tmem184c	375	178	198	94	96	116	chr8	77595982	77610698	ENSMUSG00000031617	protein_coding	-1.12907	1.89889	-4.2375	0.00308255	0.542391	-1.4207	DOWN
B430306N03Rik	273	143	187	127	131	113	chr17	48316141	48327024	ENSMUSG00000043740	protein_coding	-0.550781	1.89603	-2.41198	0.0434349	0.897899	-4.03529	NOT
P2ry13	302	159	161	138	104	121	chr3	59207892	59210882	ENSMUSG00000036362	protein_coding	-0.619536	1.89506	-2.41249	0.0434011	0.897899	-4.03402	NOT
Arl4c	459	153	149	98	118	95	chr1	88673125	88702221	ENSMUSG00000049866	protein_coding	-1.00703	1.86203	-2.66269	0.0295881	0.858032	-3.6549	DOWN
Syne4	116	68	82	35	68	29	chr7	30314807	30319046	ENSMUSG00000019737	protein_coding	-0.959844	0.5174	-2.87565	0.0214223	0.834044	-3.19187	NOT
Clec4n	155	53	63	39	46	33	chr6	123229843	123247021	ENSMUSG00000023349	protein_coding	-0.96313	0.437646	-2.67992	0.028821	0.858032	-3.4658	NOT
Pgap3	146	105	101	39	61	70	chr11	98388677	98400490	ENSMUSG00000038208	protein_coding	-0.965916	0.936421	-3.35604	0.0105128	0.772707	-2.54581	NOT
Tchhl1	0	0	0	8	12	3	chr3	93468754	93471980	ENSMUSG00000027908	protein_coding	3.89856	-4.44079	4.73967	0.00161239	0.457533	-1.65869	UP
Fam110b	60	25	25	15	18	15	chr4	5644090	6108223	ENSMUSG00000049119	protein_coding	-0.974993	-0.831099	-2.63342	0.0309387	0.858032	-3.40967	NOT
Rims3	297	166	161	92	140	110	chr4	120854816	120896579	ENSMUSG00000032890	protein_coding	-0.729765	1.84915	-3.03818	0.0167891	0.806918	-3.09934	NOT
Rad9b	124	116	104	194	209	188	chr5	122323223	122354233	ENSMUSG00000038569	protein_coding	0.895389	1.84886	4.32229	0.00275583	0.531323	-1.30805	NOT
Syn3	145	106	122	133	206	203	chr10	86055125	86498896	ENSMUSG00000059602	protein_coding	0.63823	1.82106	2.62461	0.0313576	0.858032	-3.70988	NOT
Pold1	268	247	164	66	84	142	chr7	44532746	44548849	ENSMUSG00000038644	protein_coding	-1.15523	1.7757	-3.50797	0.00844288	0.747747	-2.4081	DOWN
Olfr61	2	0	0	7	3	3	chr7	140628970	140638798	ENSMUSG00000096069	protein_coding	2.6152	-4.4955	3.24806	0.0123081	0.774773	-2.81389	UP
Gm4884	0	0	2	2	4	4	chr7	41032719	41045302	ENSMUSG00000048312	protein_coding	2.16769	-4.51787	2.53011	0.0362341	0.871616	-3.4774	UP
Oas1a	649	119	170	115	84	56	chr5	120896256	120907521	ENSMUSG00000052776	protein_coding	-1.49424	1.76209	-2.45391	0.0407263	0.888917	-3.94604	DOWN
Myc	631	92	315	95	77	51	chr15	61985391	61990374	ENSMUSG00000022346	protein_coding	-1.82258	1.7492	-2.63039	0.0310825	0.858032	-3.678	DOWN
Nectin4	40	16	25	14	11	10	chr1	171370099	171388598	ENSMUSG00000006411	protein_coding	-1.01639	-1.24539	-2.59413	0.0328525	0.858032	-3.42726	DOWN
Sult2a6	1	0	0	8	9	1	chr7	14222403	14254870	ENSMUSG00000070810	protein_coding	3.06716	-4.59046	2.95873	0.0189068	0.818949	-3.06939	UP
Zfp605	143	108	105	144	186	164	chr5	110110092	110129794	ENSMUSG00000023284	protein_coding	0.591679	1.73503	2.92511	0.0198855	0.822415	-3.25373	NOT
Frk	624	200	100	70	89	80	chr10	34483399	34611278	ENSMUSG00000019779	protein_coding	-1.53269	1.72808	-2.59937	0.0325904	0.858032	-3.72577	DOWN
Zbp1	713	120	253	60	69	68	chr2	173206612	173218923	ENSMUSG00000027514	protein_coding	-2.05135	1.7201	-3.28511	0.0116581	0.774773	-2.71085	DOWN
Jakmip3	1	0	0	3	2	11	chr7	138940730	139083976	ENSMUSG00000056856	protein_coding	3.02684	-4.60102	3.20246	0.0131612	0.787124	-2.85166	UP
Rbm38	124	107	93	241	161	129	chr2	173020498	173034734	ENSMUSG00000027510	protein_coding	0.784205	1.70473	2.70408	0.0277803	0.858032	-3.57601	NOT
Armcx5	139	92	117	134	188	160	chrX	135742733	135747322	ENSMUSG00000072969	protein_coding	0.599927	1.69127	2.65529	0.0299235	0.858032	-3.64762	NOT
Wnt5b	191	200	139	83	132	100	chr6	119432531	119544347	ENSMUSG00000030170	protein_coding	-0.634756	1.68693	-2.46383	0.0401105	0.888101	-3.92956	NOT
Rhoh	144	76	85	51	45	37	chr5	65861213	65896700	ENSMUSG00000029204	protein_coding	-1.03886	0.661934	-3.86589	0.00510051	0.676398	-1.82915	DOWN
Tmem63c	1	0	0	8	2	4	chr12	87021340	87090043	ENSMUSG00000034145	protein_coding	2.98272	-4.61775	3.64351	0.00696119	0.71439	-2.48521	UP
Kif2c	42	30	19	18	13	9	chr4	117159639	117182639	ENSMUSG00000028678	protein_coding	-1.04269	-1.08032	-2.6402	0.0306203	0.858032	-3.37809	DOWN
Samd10	89	54	101	27	41	38	chr2	181595218	181599212	ENSMUSG00000038605	protein_coding	-1.04956	0.340509	-2.95573	0.0189922	0.818949	-3.0601	DOWN
Icos	83	40	51	31	28	17	chr1	60977927	61000320	ENSMUSG00000026009	protein_coding	-1.05765	-0.160873	-3.11431	0.0149921	0.802	-2.79624	DOWN
Gabre	0	0	0	6	9	2	chrX	72255999	72274803	ENSMUSG00000031340	protein_coding	3.43169	-4.67396	4.08259	0.0037932	0.603582	-2.14141	UP
Eml6	360	200	113	70	108	70	chr11	29743048	30026033	ENSMUSG00000044072	protein_coding	-1.23121	1.6178	-3.35959	0.0104588	0.770998	-2.603	DOWN
Capn12	37	18	22	11	18	6	chr7	28881422	28893563	ENSMUSG00000054083	protein_coding	-1.0782	-1.33113	-2.4783	0.0392296	0.885308	-3.57547	DOWN
Ap3m2	246	137	125	85	122	92	chr8	22787354	22805622	ENSMUSG00000031539	protein_coding	-0.609078	1.60142	-2.49414	0.0382881	0.882033	-3.87377	NOT
Cd274	363	129	147	69	86	84	chr19	29367455	29388095	ENSMUSG00000016496	protein_coding	-1.176	1.56254	-3.41862	0.00960138	0.763965	-2.5137	DOWN
Pabpc2	1	0	0	1	4	4	chr18	39773497	39776082	ENSMUSG00000051732	protein_coding	2.4497	-4.90211	2.95488	0.0190165	0.818949	-3.10022	UP
Nol3	24	30	17	11	10	9	chr8	105276140	105281939	ENSMUSG00000014776	protein_coding	-1.08508	-1.41549	-2.72689	0.0268332	0.858032	-3.2349	DOWN
Nme4	82	42	87	23	32	33	chr17	26091734	26095508	ENSMUSG00000024177	protein_coding	-1.08691	0.0889285	-2.84132	0.0225615	0.834044	-3.19956	DOWN
Cysltr1	76	33	31	22	19	16	chrX	106574346	106603679	ENSMUSG00000052821	protein_coding	-1.08867	-0.540372	-3.02506	0.0171209	0.809178	-2.89159	DOWN
Sh2b2	221	152	193	87	73	79	chr5	136218147	136246556	ENSMUSG00000005057	protein_coding	-1.10266	1.5516	-4.66193	0.00177821	0.464261	-0.858076	DOWN
Ccdc7a	37	13	17	7	9	11	chr8	128734235	129065517	ENSMUSG00000025808	protein_coding	-1.09785	-1.60425	-2.43238	0.0420947	0.894119	-3.61297	DOWN
Oas2	289	166	114	82	64	104	chr5	120730333	120749853	ENSMUSG00000032690	protein_coding	-1.02047	1.53506	-3.07424	0.0159113	0.802	-3.00842	DOWN
Rab39b	0	0	0	1	3	8	chrX	75572046	75578231	ENSMUSG00000031202	protein_coding	2.9116	-4.93272	3.09594	0.0154063	0.802	-2.96556	UP
Tbc1d2	110	81	85	111	188	183	chr4	46604390	46650209	ENSMUSG00000039813	protein_coding	0.885528	1.51965	3.30104	0.0113899	0.774773	-2.68029	NOT
A430078G23Rik	76	29	55	22	24	18	chr8	3353415	3390299	ENSMUSG00000074497	protein_coding	-1.11746	-0.342541	-2.93868	0.0194843	0.822016	-3.02539	DOWN
Celsr2	76	49	36	27	18	22	chr3	108390851	108415552	ENSMUSG00000068740	protein_coding	-1.11834	-0.293934	-3.36479	0.0103801	0.768745	-2.44496	DOWN
Hist1h2bn	30	14	14	10	5	10	chr13	21754123	21754503	ENSMUSG00000095217	protein_coding	-1.11842	-1.75606	-2.38799	0.0450659	0.897899	-3.65867	DOWN
Spred3	61	34	39	15	27	15	chr7	29158829	29170411	ENSMUSG00000037239	protein_coding	-1.11989	-0.546492	-3.24988	0.0122753	0.774773	-2.58519	DOWN
Shisa9	43	26	20	8	16	14	chr16	11984113	12270902	ENSMUSG00000022494	protein_coding	-1.12021	-1.15227	-2.75609	0.0256693	0.852955	-3.21389	DOWN
Prim2	169	137	149	84	103	94	chr1	33453810	33669795	ENSMUSG00000026134	protein_coding	-0.569027	1.5158	-2.60422	0.03235	0.858032	-3.70033	NOT
Nebl	86	99	44	29	37	26	chr2	17343909	17731464	ENSMUSG00000053702	protein_coding	-1.12801	0.176669	-3.10324	0.0152403	0.802	-2.83705	DOWN
Ifit1	429	84	275	67	61	66	chr19	34640871	34650009	ENSMUSG00000034459	protein_coding	-1.65616	1.5073	-2.90499	0.0204965	0.827254	-3.24643	DOWN
Tubb1	24	13	29	7	12	8	chr2	174450695	174457882	ENSMUSG00000016255	protein_coding	-1.12897	-1.57378	-2.40535	0.0438795	0.897899	-3.65069	DOWN
Pmepa1	302	163	94	57	103	96	chr2	173224458	173276533	ENSMUSG00000038400	protein_coding	-0.93235	1.50344	-2.42827	0.0423613	0.896886	-3.95607	NOT
Steap2	168	210	136	77	90	78	chr5	5664829	5694578	ENSMUSG00000015653	protein_coding	-0.927449	1.49279	-3.39271	0.00996815	0.765397	-2.54528	NOT
Hist1h2ak	107	43	38	42	23	14	chr13	21753435	21753827	ENSMUSG00000063021	protein_coding	-1.13141	-0.172181	-2.45349	0.0407524	0.888917	-3.72435	DOWN
RP23-411I6.1	0	0	0	6	1	4	chr18	62566463	62578931	ENSMUSG00000110576	protein_coding	2.87658	-4.93293	3.29698	0.0114576	0.774773	-2.79296	UP
Clec12a	405	108	122	75	94	64	chr6	129342691	129365303	ENSMUSG00000053063	protein_coding	-1.1161	1.48361	-2.52688	0.0364141	0.871616	-3.80678	DOWN
Proca1	101	112	58	121	182	154	chr11	78193392	78205763	ENSMUSG00000044122	protein_coding	0.893441	1.45965	3.12031	0.0148593	0.802	-2.93491	NOT
Prrx1	56	39	41	21	18	18	chr1	163245119	163313710	ENSMUSG00000026586	protein_coding	-1.13755	-0.501017	-3.87255	0.00505381	0.673769	-1.77641	DOWN
Mks1	97	96	85	146	141	128	chr11	87853215	87863803	ENSMUSG00000034121	protein_coding	0.69394	1.44668	3.01199	0.0174583	0.810354	-3.09219	NOT
Lpcat2	438	114	115	61	78	74	chr8	92855339	92919279	ENSMUSG00000033192	protein_coding	-1.28089	1.44625	-2.69239	0.028279	0.858032	-3.55655	DOWN
Tlr9	176	47	49	26	34	34	chr9	106222598	106226883	ENSMUSG00000045322	protein_coding	-1.1617	0.22005	-2.52237	0.0366668	0.872059	-3.66753	DOWN
Gbp6	110	56	80	16	55	39	chr5	105270702	105293698	ENSMUSG00000104713	protein_coding	-1.16185	0.290671	-2.60814	0.0321568	0.858032	-3.55154	DOWN
Tgtp2	168	61	90	34	46	43	chr11	49057194	49064206	ENSMUSG00000078921	protein_coding	-1.16343	0.603229	-3.35126	0.0105862	0.774624	-2.52391	DOWN
Mup4	1	0	0	5	3	1	chr4	59956804	59960710	ENSMUSG00000041333	protein_coding	2.35964	-4.93804	2.86273	0.021844	0.834044	-3.18594	UP
Zfp947	37	14	29	15	7	10	chr17	22144359	22166190	ENSMUSG00000063383	protein_coding	-1.17994	-1.35309	-2.46857	0.03982	0.887648	-3.58551	DOWN
Chl1	1	0	0	5	1	2	chr6	103510586	103750211	ENSMUSG00000030077	protein_coding	2.21587	-5.00205	2.68404	0.0286411	0.858032	-3.35351	UP
Lrrc48	27	25	14	7	9	10	chr11	60353329	60394341	ENSMUSG00000056598	protein_coding	-1.19421	-1.59154	-2.85961	0.021947	0.834044	-3.0483	DOWN
Pi15	46	14	19	14	6	10	chr1	17601901	17630939	ENSMUSG00000067780	protein_coding	-1.1981	-1.45615	-2.34329	0.048272	0.902145	-3.74407	DOWN
Slc7a4	101	76	93	158	124	128	chr16	17572018	17576998	ENSMUSG00000022756	protein_coding	0.713467	1.40905	2.8236	0.0231736	0.84545	-3.36398	NOT
Hist1h4j	169	78	38	38	35	26	chr13	21735064	21735837	ENSMUSG00000067455	protein_coding	-1.20498	0.299655	-2.60371	0.0323749	0.858032	-3.55878	DOWN
Pik3cg	413	115	107	85	68	57	chr12	32173473	32208659	ENSMUSG00000020573	protein_coding	-1.2505	1.40387	-2.67998	0.0288188	0.858032	-3.57014	DOWN
2810417H13Rik	67	20	32	13	16	14	chr9	65890237	65903266	ENSMUSG00000040204	protein_coding	-1.20954	-0.875941	-2.81366	0.0235249	0.846978	-3.15531	DOWN
Mx1	216	45	76	40	34	36	chr16	97447035	97462907	ENSMUSG00000000386	protein_coding	-1.21932	0.479516	-2.474	0.0394894	0.88609	-3.76473	DOWN
Pcdhga3	37	32	24	6	25	11	chr18	37674307	37841873	ENSMUSG00000104346	protein_coding	-1.22043	-1.11344	-2.42889	0.0423211	0.896886	-3.66031	DOWN
Mageh1	119	76	57	35	46	20	chrX	153036166	153037575	ENSMUSG00000047238	protein_coding	-1.22314	0.288645	-3.58178	0.00759827	0.724736	-2.1857	DOWN
Ttc30a1	90	77	98	132	140	126	chr2	75978247	75981967	ENSMUSG00000075271	protein_coding	0.709673	1.38024	2.88803	0.0210263	0.834044	-3.26612	NOT
Selplg	343	116	91	88	80	55	chr5	113818536	113832644	ENSMUSG00000048163	protein_coding	-1.00368	1.35974	-2.35764	0.0472187	0.902145	-4.04083	DOWN
Gbp8	318	97	122	67	55	100	chr5	105014150	105139540	ENSMUSG00000034438	protein_coding	-1.03727	1.3471	-2.44028	0.0415876	0.892442	-3.91781	DOWN
Ten1	84	91	67	160	158	104	chr11	116198855	116215318	ENSMUSG00000020778	protein_coding	0.907511	1.34235	3.3166	0.0111342	0.774773	-2.6401	NOT
Tc2n	175	82	83	45	84	19	chr12	101645443	101718523	ENSMUSG00000021187	protein_coding	-1.23561	0.678917	-2.64942	0.0301927	0.858032	-3.53246	DOWN
Aim1l	167	298	122	26	103	85	chr4	134065912	134092504	ENSMUSG00000012123	protein_coding	-1.43763	1.34016	-2.57353	0.0339038	0.862474	-3.71651	DOWN
Htra1	208	153	103	68	85	69	chr7	130936111	130985660	ENSMUSG00000006205	protein_coding	-0.914752	1.33016	-3.64917	0.00690574	0.71439	-2.17033	NOT
Pkib	116	27	45	14	27	22	chr10	57631981	57741112	ENSMUSG00000019876	protein_coding	-1.24639	-0.340242	-2.4491	0.0410278	0.888917	-3.71085	DOWN
St6galnac4	207	158	103	69	72	71	chr2	32587095	32599698	ENSMUSG00000079442	protein_coding	-0.989543	1.30796	-3.90004	0.00486578	0.660998	-1.82572	NOT
Gadd45a	243	127	161	41	71	83	chr6	67035096	67037457	ENSMUSG00000036390	protein_coding	-1.34207	1.30665	-4.17297	0.0033593	0.561316	-1.46251	DOWN
Scgb2b3	0	0	0	5	4	1	chr7	31359038	31362072	ENSMUSG00000078754	protein_coding	2.71048	-5.02845	3.31554	0.0111514	0.774773	-2.78965	UP
Ncf4	373	111	120	70	61	52	chr15	78244801	78262580	ENSMUSG00000071715	protein_coding	-1.42114	1.29038	-3.39148	0.00998594	0.765397	-2.52426	DOWN
Stpg3	1	0	0	2	1	3	chr2	25212207	25214637	ENSMUSG00000036770	protein_coding	2.08785	-5.07085	2.66955	0.0292802	0.858032	-3.37189	UP
Csdc2	30	49	25	8	22	11	chr15	81936759	81950941	ENSMUSG00000042109	protein_coding	-1.28238	-1.01112	-2.537	0.0358537	0.871616	-3.52123	DOWN
Tspan32	140	30	32	23	18	19	chr7	143005046	143019644	ENSMUSG00000000244	protein_coding	-1.28601	-0.370297	-2.35778	0.0472083	0.902145	-3.83562	DOWN
Ifit3b	199	52	70	61	28	24	chr19	34607970	34613401	ENSMUSG00000062488	protein_coding	-1.29924	0.432503	-2.56269	0.0344713	0.867458	-3.63084	DOWN
Cpxm2	40	30	17	16	10	6	chr7	132032687	132154739	ENSMUSG00000030862	protein_coding	-1.32319	-1.29509	-2.93834	0.0194944	0.822016	-2.95879	DOWN
Kif26b	108	41	62	11	38	33	chr1	178529125	178939200	ENSMUSG00000026494	protein_coding	-1.3257	-0.0667195	-2.61256	0.03194	0.858032	-3.50645	DOWN
Gna15	89	25	29	13	11	23	chr10	81502306	81524225	ENSMUSG00000034792	protein_coding	-1.3338	-0.74752	-2.59783	0.0326672	0.858032	-3.46174	DOWN
Nfatc2	202	71	37	46	25	24	chr2	168476410	168601657	ENSMUSG00000027544	protein_coding	-1.3393	0.26366	-2.41861	0.0429949	0.897899	-3.81878	DOWN
Ercc1	155	143	104	98	74	58	chr7	19344778	19356524	ENSMUSG00000003549	protein_coding	-0.709263	1.26287	-2.60883	0.032123	0.858032	-3.66199	NOT
Adam21	20	8	13	4	8	3	chr12	81558584	81568474	ENSMUSG00000008438	protein_coding	-1.3443	-2.35487	-2.57581	0.0337859	0.862474	-3.37852	DOWN
Rab25	19	13	12	7	5	4	chr3	88542029	88548300	ENSMUSG00000008601	protein_coding	-1.34458	-2.19342	-3.18165	0.0135712	0.79418	-2.63452	DOWN
Fpr1	279	109	92	82	61	65	chr17	17876471	17883940	ENSMUSG00000045551	protein_coding	-0.958592	1.25129	-2.62919	0.0311396	0.858032	-3.62922	NOT
Zfp618	239	41	77	27	35	40	chr4	62965573	63139708	ENSMUSG00000028358	protein_coding	-1.35056	0.424064	-2.36988	0.0463379	0.901019	-3.90648	DOWN
L1cam	52	19	19	8	12	9	chrX	73853778	73896105	ENSMUSG00000031391	protein_coding	-1.36097	-1.35402	-3.0361	0.0168411	0.806918	-2.82691	DOWN
Tmeff1	30	11	7	7	4	4	chr4	48585174	48663131	ENSMUSG00000028347	protein_coding	-1.37543	-2.29915	-2.34488	0.0481538	0.902145	-3.67118	DOWN
Sh3bp4	211	95	108	71	92	64	chr1	89070415	89155068	ENSMUSG00000036206	protein_coding	-0.694737	1.24056	-2.50869	0.0374437	0.878947	-3.80653	NOT
Hddc2	68	37	22	19	16	8	chr10	31313383	31328204	ENSMUSG00000000295	protein_coding	-1.39026	-0.85759	-3.02197	0.0172	0.809178	-2.87163	DOWN
Lrfn1	26	17	20	3	7	16	chr7	28451980	28468242	ENSMUSG00000030600	protein_coding	-1.39938	-1.71666	-2.51326	0.0371823	0.878639	-3.49266	DOWN
Cd209f	105	48	52	8	49	29	chr8	4102787	4105835	ENSMUSG00000051906	protein_coding	-1.40147	-0.13064	-2.3952	0.0445696	0.897899	-3.80641	DOWN
Hrh2	32	12	13	5	5	9	chr13	54192129	54236180	ENSMUSG00000034987	protein_coding	-1.40394	-1.98419	-2.7569	0.0256375	0.852955	-3.16271	DOWN
Ifi27l2a	407	113	130	53	66	38	chr12	103442167	103443680	ENSMUSG00000079017	protein_coding	-1.75096	1.22127	-3.8059	0.00554302	0.691196	-1.94128	DOWN
Gm14124	0	0	0	1	3	3	chr2	150257517	150270300	ENSMUSG00000079008	protein_coding	2.50172	-5.13892	3.25511	0.0121815	0.774773	-2.85433	UP
Shisa3	31	13	8	6	7	3	chr5	67607882	67623552	ENSMUSG00000050010	protein_coding	-1.42111	-2.19015	-2.52711	0.0364013	0.871616	-3.44616	DOWN
Peli3	98	72	62	96	126	152	chr19	4930651	4943127	ENSMUSG00000024901	protein_coding	0.786497	1.21412	2.96392	0.0187603	0.818949	-3.13655	NOT
B230217C12Rik	17	12	13	4	8	3	chr11	97840780	97844099	ENSMUSG00000050538	protein_coding	-1.42765	-2.30862	-3.02041	0.0172401	0.809178	-2.83137	DOWN
Hist2h2be	68	85	75	85	173	124	chr3	96221119	96223738	ENSMUSG00000068854	protein_coding	0.814763	1.21244	2.43863	0.0416925	0.892442	-3.90607	NOT
Pigf	59	87	79	143	105	124	chr17	86997256	87025406	ENSMUSG00000024145	protein_coding	0.855301	1.20247	2.53338	0.0360532	0.871616	-3.76567	NOT
Gm4070	177	44	173	37	31	45	chr7	105895139	105953967	ENSMUSG00000078606	protein_coding	-1.45284	0.628	-2.58398	0.0333664	0.85862	-3.61921	DOWN
Trim34a	301	62	178	52	69	58	chr7	104244457	104262234	ENSMUSG00000056144	protein_coding	-1.23953	1.1782	-2.39683	0.0444578	0.897899	-3.95841	DOWN
Zfp804b	16	7	16	3	9	2	chr5	6769010	7344756	ENSMUSG00000092094	protein_coding	-1.46171	-2.4807	-2.35982	0.0470601	0.902145	-3.64117	DOWN
Grm8	116	40	179	20	46	32	chr6	27275119	28135178	ENSMUSG00000024211	protein_coding	-1.46555	0.370508	-2.40155	0.0441366	0.897899	-3.85259	DOWN
Clec4a2	136	49	42	15	27	26	chr6	123106428	123143999	ENSMUSG00000030148	protein_coding	-1.47253	-0.119507	-3.32109	0.0110615	0.774773	-2.51133	DOWN
Gp9	9	6	14	4	3	2	chr6	87778072	87779768	ENSMUSG00000030054	protein_coding	-1.47355	-2.89678	-2.52611	0.0364571	0.871616	-3.42683	DOWN
Stil	43	29	24	8	7	20	chr4	115000159	115043196	ENSMUSG00000028718	protein_coding	-1.47463	-1.18728	-3.12668	0.0147198	0.802	-2.71441	DOWN
Hist1h4k	202	74	62	54	25	26	chr13	21750194	21750505	ENSMUSG00000064288	protein_coding	-1.48576	0.457484	-3.27357	0.0118565	0.774773	-2.61811	DOWN
Ptafr	289	125	81	47	100	50	chr4	132564067	132582683	ENSMUSG00000056529	protein_coding	-1.13283	1.1781	-2.62763	0.0312138	0.858032	-3.62139	DOWN
Ntrk3	57	36	22	11	20	7	chr7	78175959	78738012	ENSMUSG00000059146	protein_coding	-1.48975	-1.01028	-3.27358	0.0118564	0.774773	-2.52904	DOWN
Rap2b	256	96	92	50	93	58	chr3	61361638	61368430	ENSMUSG00000036894	protein_coding	-0.939742	1.14904	-2.52879	0.0363076	0.871616	-3.76445	NOT
Galnt12	19	11	8	9	3	2	chr4	47091909	47123070	ENSMUSG00000039774	protein_coding	-1.49211	-2.51182	-2.54149	0.0356083	0.87072	-3.4156	DOWN
Oas3	284	109	96	82	42	56	chr5	120753098	120777661	ENSMUSG00000032661	protein_coding	-1.23496	1.14532	-3.02406	0.0171465	0.809178	-3.03827	DOWN
Fam184a	36	40	26	4	12	26	chr10	53633145	53750909	ENSMUSG00000019856	protein_coding	-1.50129	-1.11433	-2.39546	0.0445515	0.897899	-3.70064	DOWN
Ifi209	196	52	54	25	31	26	chr1	173630917	173647928	ENSMUSG00000043263	protein_coding	-1.50138	0.197839	-3.19337	0.0133386	0.789051	-2.70923	DOWN
Cfap126	51	58	56	14	23	17	chr1	171113918	171126967	ENSMUSG00000026649	protein_coding	-1.5061	-0.400044	-4.20947	0.00319961	0.553506	-1.3638	DOWN
Trem2	109	20	30	18	8	17	chr17	48346401	48354147	ENSMUSG00000023992	protein_coding	-1.50772	-0.805979	-2.38694	0.0451389	0.897899	-3.74478	DOWN
Pla2g4a	244	90	121	70	54	60	chr1	149829618	149961290	ENSMUSG00000056220	protein_coding	-1.08043	1.14489	-3.23477	0.0125505	0.780562	-2.73609	DOWN
Wdr17	15	10	7	3	2	4	chr8	54629055	54887184	ENSMUSG00000039375	protein_coding	-1.54176	-2.74701	-2.99635	0.0178713	0.815895	-2.87178	DOWN
A830005F24Rik	1	0	0	2	2	1	chr13	48513570	48514859	ENSMUSG00000053181	protein_coding	1.90852	-5.16645	2.54315	0.0355176	0.87072	-3.49424	UP
Ccdc148	79	58	74	89	150	123	chr2	58821697	59160683	ENSMUSG00000036641	protein_coding	0.870706	1.12873	3.15075	0.0142047	0.802	-2.85706	NOT
Slamf7	146	29	27	24	12	13	chr1	171632403	171653035	ENSMUSG00000038179	protein_coding	-1.55287	-0.573767	-2.41586	0.0431765	0.897899	-3.72811	DOWN
Ephb6	72	89	50	25	31	12	chr6	41605482	41620509	ENSMUSG00000029869	protein_coding	-1.56431	-0.114487	-3.82231	0.00541804	0.691108	-1.84791	DOWN
Olfm2	280	114	46	30	40	40	chr9	20667690	20746349	ENSMUSG00000032172	protein_coding	-1.57278	0.64156	-2.75748	0.0256151	0.852955	-3.36844	DOWN
Cd300c2	242	79	62	57	28	24	chr11	114996721	115001880	ENSMUSG00000044811	protein_coding	-1.5742	0.536057	-3.11388	0.0150018	0.802	-2.84814	DOWN
Zfp579	183	95	95	56	93	63	chr7	4983483	4996158	ENSMUSG00000051550	protein_coding	-0.675926	1.11751	-2.44078	0.0415555	0.892442	-3.89118	NOT
Gm13178	21	13	22	4	7	6	chr4	144703191	144721404	ENSMUSG00000041735	protein_coding	-1.58812	-1.99598	-3.37894	0.0101691	0.765397	-2.39436	DOWN
Dab1	198	55	179	54	43	23	chr4	103619359	104744844	ENSMUSG00000028519	protein_coding	-1.61317	0.723526	-2.97637	0.0184137	0.818949	-3.06071	DOWN
Chil3	23	16	9	6	5	3	chr3	106147554	106167564	ENSMUSG00000040809	protein_coding	-1.61508	-2.25921	-3.26305	0.0120406	0.774773	-2.54134	DOWN
Lefty1	14	28	28	6	13	3	chr1	180935022	180938400	ENSMUSG00000038793	protein_coding	-1.62466	-1.75868	-2.47839	0.0392246	0.885308	-3.53125	DOWN
Sstr2	51	29	35	9	27	5	chr11	113619342	113626028	ENSMUSG00000047904	protein_coding	-1.63541	-1.01645	-3.10068	0.0152984	0.802	-2.75452	DOWN
Cfap69	31	12	6	5	4	3	chr5	5579278	5664239	ENSMUSG00000040473	protein_coding	-1.63965	-2.44837	-2.60099	0.0325098	0.858032	-3.34334	DOWN
Tppp3	51	24	10	5	12	5	chr8	105467493	105471526	ENSMUSG00000014846	protein_coding	-1.64193	-1.68838	-2.54978	0.0351593	0.87072	-3.44346	DOWN
Smim1	111	168	133	48	70	65	chr4	154020470	154026230	ENSMUSG00000078350	protein_coding	-1.03821	1.11525	-2.95828	0.0189198	0.818949	-3.13175	DOWN
Grik3	20	5	7	4	4	1	chr4	125490700	125714173	ENSMUSG00000001985	protein_coding	-1.66229	-2.97088	-2.46822	0.0398415	0.887648	-3.49436	DOWN
Slc7a3	1	0	0	2	2	1	chrX	101079210	101086020	ENSMUSG00000031297	protein_coding	1.90852	-5.16645	2.54315	0.0355176	0.87072	-3.49424	UP
Mcf2	7	5	5	2	1	1	chrX	60055956	60179089	ENSMUSG00000031139	protein_coding	-1.66775	-3.61389	-2.93482	0.0195977	0.822415	-2.99542	DOWN
Cep126	8	5	7	1	3	1	chr9	8076461	8134294	ENSMUSG00000040729	protein_coding	-1.68097	-3.4659	-2.83683	0.022715	0.837293	-3.08924	DOWN
H2afb3	0	0	0	2	1	2	chrX	120312748	120313095	ENSMUSG00000083616	protein_coding	2.16223	-5.29853	2.95565	0.0189945	0.818949	-3.12696	UP
Dmrta1	46	83	26	7	17	18	chr4	89679436	89694772	ENSMUSG00000043753	protein_coding	-1.71456	-0.760497	-2.89484	0.020812	0.831886	-3.04569	DOWN
Trim68	185	60	87	24	17	55	chr7	102677582	102687327	ENSMUSG00000073968	protein_coding	-1.7229	0.351387	-3.33204	0.0108864	0.774773	-2.52618	DOWN
Tgfb2	323	77	34	28	31	23	chr1	186622792	186705989	ENSMUSG00000039239	protein_coding	-1.73101	0.300737	-2.3594	0.0470906	0.902145	-3.9014	DOWN
Pnck	15	5	4	2	1	2	chrX	73655994	73660117	ENSMUSG00000002012	protein_coding	-1.73588	-3.36443	-2.676	0.0289938	0.858032	-3.26075	DOWN
Ccdc62	134	102	113	63	72	64	chr5	123930679	123969895	ENSMUSG00000061882	protein_coding	-0.678958	1.06487	-2.97216	0.0185301	0.818949	-3.10869	NOT
Cela2a	11	6	19	5	2	2	chr4	141814962	141826160	ENSMUSG00000058579	protein_coding	-1.75224	-2.77349	-2.67388	0.0290876	0.858032	-3.25158	DOWN
Il7	46	12	11	3	4	9	chr3	7569994	7613760	ENSMUSG00000040329	protein_coding	-1.78635	-2.07854	-2.6497	0.0301799	0.858032	-3.29276	DOWN
Galnt7	266	77	108	50	64	55	chr8	57523828	57653032	ENSMUSG00000031608	protein_coding	-1.12973	1.04245	-2.87543	0.0214296	0.834044	-3.24406	DOWN
Ly9	274	84	91	82	47	45	chr1	171588624	171607410	ENSMUSG00000004707	protein_coding	-1.12173	1.03609	-2.56481	0.0343596	0.86726	-3.69712	DOWN
Cfap45	23	11	5	3	3	2	chr1	172520801	172545870	ENSMUSG00000026546	protein_coding	-1.83851	-2.79415	-2.85497	0.0221011	0.834044	-3.03907	DOWN
Slamf8	131	31	32	9	15	17	chr1	172581758	172590568	ENSMUSG00000053318	protein_coding	-1.84397	-0.675794	-3.17113	0.0137835	0.79418	-2.67659	DOWN
Il1b	429	75	88	32	43	38	chr2	129364570	129371139	ENSMUSG00000027398	protein_coding	-1.85357	0.824612	-2.94446	0.0193161	0.822016	-3.11376	DOWN
Coprs	72	61	60	105	121	110	chr8	13884794	13890281	ENSMUSG00000031458	protein_coding	0.900395	1.02998	3.94675	0.00456324	0.642545	-1.74517	NOT
Wif1	33	6	13	10	3	1	chr10	121033960	121100650	ENSMUSG00000020218	protein_coding	-1.88979	-2.50092	-2.32586	0.0495833	0.902145	-3.67892	DOWN
Sptbn4	7	4	3	0	1	2	chr7	27356383	27447686	ENSMUSG00000011751	protein_coding	-1.90804	-4.05816	-2.49721	0.0381084	0.879619	-3.48343	DOWN
Akap14	7	5	9	2	1	1	chrX	37150698	37168842	ENSMUSG00000036551	protein_coding	-1.90985	-3.48619	-3.14843	0.0142534	0.802	-2.76455	DOWN
Parm1	84	17	14	6	5	11	chr5	91517615	91626894	ENSMUSG00000034981	protein_coding	-1.91029	-1.57275	-2.59907	0.0326055	0.858032	-3.38295	DOWN
Gm14412	6	3	3	0	1	1	chr2	177314520	177324307	ENSMUSG00000078868	protein_coding	-1.91703	-4.28369	-2.61934	0.031611	0.858032	-3.37306	DOWN
Astl	2	2	1	0	0	0	chr2	127338639	127357651	ENSMUSG00000050468	protein_coding	-1.93519	-5.41437	-2.62407	0.0313837	0.858032	-3.42633	DOWN
Padi1	2	2	1	0	0	0	chr4	140812983	140845778	ENSMUSG00000025329	protein_coding	-1.93519	-5.41437	-2.62407	0.0313837	0.858032	-3.42633	DOWN
Sptlc3	2	2	1	0	0	0	chr2	139493913	139637674	ENSMUSG00000039092	protein_coding	-1.93519	-5.41437	-2.62407	0.0313837	0.858032	-3.42633	DOWN
Dgkg	31	8	6	3	5	1	chr16	22468461	22657221	ENSMUSG00000022861	protein_coding	-1.94377	-2.78273	-2.59372	0.0328732	0.858032	-3.34678	DOWN
Slc34a2	342	66	128	9	83	55	chr5	53038081	53071664	ENSMUSG00000029188	protein_coding	-1.94444	0.754066	-2.37547	0.0459416	0.897899	-3.92742	DOWN
Akr1b7	12	7	7	2	1	2	chr6	34412334	34423142	ENSMUSG00000052131	protein_coding	-1.96073	-3.23958	-3.64767	0.00692037	0.71439	-2.23179	DOWN
Klrc2	8	7	6	2	4	0	chr6	129647496	129660689	ENSMUSG00000052736	protein_coding	-2.01793	-3.552	-2.54326	0.0355115	0.87072	-3.41535	DOWN
Ifi44	406	98	115	37	41	52	chr3	151730922	151749960	ENSMUSG00000028037	protein_coding	-1.88095	1.02944	-3.64491	0.00694739	0.71439	-2.14491	DOWN
Acpp	98	138	182	36	69	62	chr9	104288251	104337748	ENSMUSG00000032561	protein_coding	-1.1808	1.02665	-2.69176	0.0283062	0.858032	-3.50935	DOWN
1810010H24Rik	141	83	115	78	70	50	chr11	107025681	107030443	ENSMUSG00000078607	protein_coding	-0.651253	1.02025	-2.3767	0.0458552	0.897899	-3.97302	NOT
Cfap99	8	5	3	1	0	2	chr5	34288600	34327327	ENSMUSG00000109572	protein_coding	-2.05534	-4.0032	-2.65527	0.0299247	0.858032	-3.31852	DOWN
Slc28a1	193	35	23	9	18	11	chr7	81114799	81170416	ENSMUSG00000025726	protein_coding	-2.06575	-0.688892	-2.61904	0.0316258	0.858032	-3.42405	DOWN
Kbtbd12	16	17	45	3	4	9	chr6	88545114	88637950	ENSMUSG00000033182	protein_coding	-2.0829	-1.90024	-2.84187	0.0225427	0.834044	-3.05298	DOWN
Tnfsf8	14	4	3	0	3	1	chr4	63831308	63861347	ENSMUSG00000028362	protein_coding	-2.10203	-3.83757	-2.37531	0.0459529	0.897899	-3.6049	DOWN
Clec4a3	265	83	93	79	57	36	chr6	122952515	122969875	ENSMUSG00000043832	protein_coding	-1.13536	1.00804	-2.63396	0.0309133	0.858032	-3.59262	DOWN
Adamts17	12	5	6	0	2	3	chr7	66839735	67153171	ENSMUSG00000058145	protein_coding	-2.10593	-3.53212	-2.65388	0.0299879	0.858032	-3.29448	DOWN
Gm20403	3	5	3	0	2	0	chr12	54986158	54986529	ENSMUSG00000092233	protein_coding	-2.13397	-4.49477	-2.41111	0.0434931	0.897899	-3.59366	DOWN
Xcl1	11	4	3	1	2	0	chr1	164931644	164935527	ENSMUSG00000026573	protein_coding	-2.14057	-3.95158	-2.61037	0.0320471	0.858032	-3.3625	DOWN
Iqch	15	7	10	3	7	0	chr9	63421455	63602493	ENSMUSG00000037801	protein_coding	-2.1432	-3.06321	-2.45177	0.0408599	0.888917	-3.51224	DOWN
Iqub	3	4	2	0	0	1	chr6	24444865	24515067	ENSMUSG00000046192	protein_coding	-2.14463	-4.73939	-2.63782	0.0307316	0.858032	-3.38619	DOWN
Gm7073	2	2	2	0	0	0	chrX	60436052	60539249	ENSMUSG00000079583	protein_coding	-2.15678	-5.29853	-2.96041	0.0188595	0.818949	-3.11847	DOWN
Ccdc109b	31	9	7	2	3	2	chr3	129914960	129970206	ENSMUSG00000027994	protein_coding	-2.17394	-2.77998	-3.26481	0.0120096	0.774773	-2.57755	DOWN
Depdc1a	11	8	4	6	1	0	chr3	159495433	159529955	ENSMUSG00000028175	protein_coding	-2.17437	-3.52838	-2.48271	0.0389655	0.885308	-3.48163	DOWN
Irx1	25	27	45	3	7	9	chr13	71957921	71963723	ENSMUSG00000060969	protein_coding	-2.20935	-1.56099	-3.76615	0.00585887	0.702615	-1.92761	DOWN
Medag	18	10	5	6	3	0	chr5	149411749	149431723	ENSMUSG00000029659	protein_coding	-2.21894	-3.14404	-2.45268	0.0408033	0.888917	-3.51105	DOWN
Nptx1	43	26	40	3	7	13	chr11	119538719	119547753	ENSMUSG00000025582	protein_coding	-2.24387	-1.38557	-4.23457	0.00309455	0.542391	-1.39022	DOWN
Dlx4	12	5	3	1	0	2	chr11	95140447	95146263	ENSMUSG00000020871	protein_coding	-2.27517	-3.90098	-2.77072	0.0251056	0.852955	-3.19542	DOWN
Fcrl1	26	18	9	0	9	6	chr3	87376387	87402934	ENSMUSG00000059994	protein_coding	-2.30629	-2.52349	-2.38249	0.0454486	0.897899	-3.6043	DOWN
Foxc2	26	6	4	3	3	0	chr8	121116171	121118895	ENSMUSG00000046714	protein_coding	-2.35832	-3.34	-2.39781	0.0443911	0.897899	-3.57395	DOWN
Arhgap20	21	8	4	3	3	0	chr9	51765337	51853856	ENSMUSG00000053199	protein_coding	-2.36539	-3.33156	-2.58014	0.0335632	0.860044	-3.3698	DOWN
Cx3cr1	726	69	82	35	23	32	chr9	119901616	120069879	ENSMUSG00000052336	protein_coding	-2.42997	0.761803	-2.54613	0.0353562	0.87072	-3.67312	DOWN
Gm11639	208	30	25	3	10	22	chr11	104685707	105117394	ENSMUSG00000040838	protein_coding	-2.45331	-0.879886	-2.51299	0.0371972	0.878639	-3.54214	DOWN
BC051142	4	3	4	0	0	1	chr17	34398820	34460734	ENSMUSG00000057246	protein_coding	-2.46905	-4.57636	-3.24815	0.0123064	0.774773	-2.8214	DOWN
Pgbd1	29	20	29	3	14	1	chr13	21421275	21441058	ENSMUSG00000055313	protein_coding	-2.49698	-1.98124	-3.56054	0.0078317	0.739438	-2.19462	DOWN
Tmem178b	5	1	3	0	0	0	chr6	39873271	40255150	ENSMUSG00000057716	protein_coding	-2.564	-5.10732	-3.29236	0.0115352	0.774773	-2.81403	DOWN
Dpt	212	178	77	3	73	41	chr1	164796644	164824266	ENSMUSG00000026574	protein_coding	-2.57233	0.427101	-2.85274	0.0221756	0.834044	-3.19066	DOWN
Mmp13	12	11	3	1	2	0	chr9	7272514	7283331	ENSMUSG00000050578	protein_coding	-2.57459	-3.7308	-2.91673	0.0201377	0.822415	-3.03736	DOWN
Cd209g	75	33	26	2	9	9	chr8	4134098	4137707	ENSMUSG00000079168	protein_coding	-2.61925	-1.40587	-4.33077	0.00272529	0.52951	-1.3013	DOWN
Nudt10	6	3	1	0	0	0	chrX	6168696	6173015	ENSMUSG00000073293	protein_coding	-2.68714	-5.05433	-3.32493	0.0109998	0.774773	-2.78006	DOWN
Ifi206	99	31	69	3	14	11	chr1	173468485	173491041	ENSMUSG00000037849	protein_coding	-2.73006	-0.89724	-4.26821	0.0029596	0.535965	-1.32422	DOWN
Sirpb1b	14	1	5	0	0	1	chr3	15495751	15575065	ENSMUSG00000095028	protein_coding	-2.74351	-4.46017	-2.49823	0.0380489	0.879619	-3.50583	DOWN
Tnfaip8l3	146	21	52	2	10	15	chr9	54023405	54068388	ENSMUSG00000074345	protein_coding	-2.77949	-1.0407	-3.10114	0.015288	0.802	-2.74024	DOWN
Ptgs2	8	3	1	0	0	0	chr1	150100031	150108227	ENSMUSG00000032487	protein_coding	-2.79022	-5.00606	-3.29495	0.0114917	0.774773	-2.79883	DOWN
Cxcl2	38	5	6	0	1	4	chr5	90903871	90905938	ENSMUSG00000058427	protein_coding	-2.80712	-3.31047	-2.55885	0.0346743	0.87072	-3.39539	DOWN
Spock1	6	1	4	0	0	0	chr13	57421195	57908314	ENSMUSG00000056222	protein_coding	-2.81678	-4.98119	-3.36418	0.0103892	0.768745	-2.73797	DOWN
Irx3	43	13	27	1	3	5	chr8	91798525	91802067	ENSMUSG00000031734	protein_coding	-2.91416	-2.22371	-4.29136	0.00287041	0.535965	-1.47634	DOWN
Tll1	11	5	6	1	0	0	chr8	64014931	64206271	ENSMUSG00000053626	protein_coding	-3.33752	-4.15139	-4.52782	0.00210974	0.494191	-1.78519	DOWN
Ifi213	180	45	82	2	9	19	chr1	173566284	173599274	ENSMUSG00000073491	protein_coding	-3.3876	-0.673639	-4.3751	0.00257147	0.521551	-1.20466	DOWN
Nudt11	9	10	5	0	1	0	chrX	6047453	6055110	ENSMUSG00000073295	protein_coding	-3.42631	-4.10139	-4.47052	0.00227145	0.508318	-1.81457	DOWN
Gm16867	15	15	15	0	0	0	chr14	69363504	69503362	ENSMUSG00000093954	protein_coding	-4.91205	-3.92344	-7.73152	6.74e-05	0.115439	-0.247819	DOWN
Htr1d	42	38	274	0	20	0	chr4	136423524	136444398	ENSMUSG00000070687	protein_coding	-5.32125	-1.8961	-2.79503	0.0241975	0.846978	-3.11537	DOWN
