# Supplementary material for: Sirt6 ablation in the liver causes fatty liver that increases cancer risk by upregulating Serpina12
Source: EMBO Rep. 2024 Feb 8;25(3):24. doi: 10.1038/s44319-024-00071-3 (PMC10933290; doi:10.1038/s44319-024-00071-3)
Supplement: Supplementary file 2 — Source Data Fig. 1 [file 44319_2024_71_MOESM2_ESM.zip › Figure 1/1E/ChIPseq data.xlsx]

## Sheet: Sirt6 LKO_H3K9Ac_Peaks(2816)
	seqnames	start	end	width	strand	peakNames	annotation	geneChr	geneStart	geneEnd	geneLength	geneStrand	geneId	transcriptId	distanceToTSS	ENSEMBL	SYMBOL	GENENAME
1	chr1	4491848	4493221	1374	*	ol_H3K9Ac.peaklist..1..__00001	Promoter (<=1kb)	1	4490928	4493735	2808	2	20671	uc007aey.1	514	ENSMUSG00000025902	Sox17	SRY (sex determining region Y)-box 17
3	chr1	5018822	5020006	1185	*	ol_H3K9Ac.peaklist..1..__00003	Promoter (<=1kb)	1	4909576	5019539	109964	2	58175	uc007afk.3	0	ENSMUSG00000002459	Rgs20	regulator of G-protein signaling 20
5	chr1	9544774	9545127	354	*	ol_H3K9Ac.peaklist..1..__00005	Promoter (<=1kb)	1	9545408	9547455	2048	1	59014	uc007agk.2	-281	ENSMUSG00000061024	Rrs1	ribosome biogenesis regulator 1
8	chr1	9799761	9800139	379	*	ol_H3K9Ac.peaklist..1..__00011	Promoter (1-2kb)	1	9798130	9902570	104441	1	170755	uc011wid.2	1631	ENSMUSG00000025915	Sgk3	serum/glucocorticoid regulated kinase 3
13	chr1	13670514	13671109	596	*	ol_H3K9Ac.peaklist..1..__00017	Promoter (1-2kb)	1	13668771	13701723	32953	1	381246	uc007aiv.1	1743	ENSMUSG00000067813	Xkr9	X-linked Kx blood group related 9
15	chr1	14754492	14754930	439	*	ol_H3K9Ac.peaklist..1..__00020	Promoter (1-2kb)	1	14753346	14755966	2621	2	17681	uc007aja.2	1036	ENSMUSG00000025930	Msc	musculin
16	chr1	15892513	15893056	544	*	ol_H3K9Ac.peaklist..1..__00023	Promoter (<=1kb)	1	15853862	15892722	38861	2	226866	uc007ajj.1	0	ENSMUSG00000032719	Sbspon	somatomedin B and thrombospondin, type 1 domain containing
18	chr1	20951186	20951442	257	*	ol_H3K9Ac.peaklist..1..__00025	Promoter (<=1kb)	1	20951626	20990841	39216	1	71877	uc007alf.2	-184	ENSMUSG00000041809	Efhc1	EF-hand domain (C-terminal) containing 1
19	chr1	20951671	20952077	407	*	ol_H3K9Ac.peaklist..1..__00026	Promoter (<=1kb)	1	20951626	20990841	39216	1	71877	uc007alf.2	45	ENSMUSG00000041809	Efhc1	EF-hand domain (C-terminal) containing 1
21	chr1	21220299	21221310	1012	*	ol_H3K9Ac.peaklist..1..__00029	Promoter (1-2kb)	1	21218575	21230167	11593	1	75712	uc007alj.2	1724	ENSMUSG00000025933	Tmem14a	transmembrane protein 14A
29	chr1	21960712	21960955	244	*	ol_H3K9Ac.peaklist..1..__00041	Promoter (1-2kb)	1	21398399	21962650	564252	2	226922	uc007alq.3	1695	ENSMUSG00000028033	Kcnq5	potassium voltage-gated channel, subfamily Q, member 5
30	chr1	21961641	21961963	323	*	ol_H3K9Ac.peaklist..1..__00042	Promoter (<=1kb)	1	21398399	21962650	564252	2	226922	uc007alq.3	687	ENSMUSG00000028033	Kcnq5	potassium voltage-gated channel, subfamily Q, member 5
34	chr1	23383543	23383897	355	*	ol_H3K9Ac.peaklist..1..__00047	Promoter (<=1kb)	1	23366424	23383175	16752	2	70155	uc007amb.1	-368	ENSMUSG00000026158	Ogfrl1	opioid growth factor receptor-like 1
38	chr1	33907351	33908148	798	*	ol_H3K9Ac.peaklist..1..__00055	Promoter (<=1kb)	1	33852052	33907767	55716	2	320705	uc007aoc.2	0	ENSMUSG00000042182	Bend6	BEN domain containing 6
39	chr1	34005665	34006491	827	*	ol_H3K9Ac.peaklist..1..__00056	Promoter (<=1kb)	1	34005883	34137135	131253	1	13518	uc007aog.1	0	ENSMUSG00000026131	Dst	dystonin
43	chr1	34841126	34841385	260	*	ol_H3K9Ac.peaklist..1..__00060	Promoter (1-2kb)	1	34813218	34843050	29833	2	214469	uc007apj.2	1665	ENSMUSG00000037503	Fam168b	family with sequence similarity 168, member B
58	chr1	36470230	36470461	232	*	ol_H3K9Ac.peaklist..1..__00075	Promoter (1-2kb)	1	36471597	36508776	37180	1	94220	uc007aqg.2	-1136	ENSMUSG00000037408	Cnnm4	cyclin M4
60	chr1	36538743	36539331	589	*	ol_H3K9Ac.peaklist..1..__00077	Promoter (<=1kb)	1	36530193	36539358	9166	2	78321	uc007aqn.2	27	ENSMUSG00000067653	Ankrd23	ankyrin repeat domain 23
64	chr1	36691047	36691353	307	*	ol_H3K9Ac.peaklist..1..__00081	Promoter (<=1kb)	1	36691487	36693388	1902	1	12859	uc007aqw.1	-134	ENSMUSG00000061518	Cox5b	cytochrome c oxidase subunit 5B
65	chr1	36761976	36762255	280	*	ol_H3K9Ac.peaklist..1..__00082	Promoter (<=1kb)	1	36761798	36782820	21023	1	22637	uc007aqz.2	178	ENSMUSG00000026117	Zap70	zeta-chain (TCR) associated protein kinase
69	chr1	37495988	37496210	223	*	ol_H3K9Ac.peaklist..1..__00087	Promoter (<=1kb)	1	37439340	37496095	56756	2	269181	uc007arr.2	0	ENSMUSG00000026110	Mgat4a	mannoside acetylglucosaminyltransferase 4, isoenzyme A
81	chr1	39720599	39721229	631	*	ol_H3K9Ac.peaklist..1..__00099	Promoter (<=1kb)	1	39665301	39720989	55689	2	619289	uc007atn.2	0	ENSMUSG00000057173	Rfx8	regulatory factor X 8
87	chr1	40325018	40325475	458	*	ol_H3K9Ac.peaklist..1..__00113	Promoter (<=1kb)	1	40324690	40365471	40782	1	107527	uc007aty.1	328	ENSMUSG00000070942	Il1rl2	interleukin 1 receptor-like 2
88	chr1	43163649	43163901	253	*	ol_H3K9Ac.peaklist..1..__00115	Promoter (<=1kb)	1	43123071	43163961	40891	2	14200	uc007avk.2	60	ENSMUSG00000008136	Fhl2	four and a half LIM domains 2
89	chr1	43447729	43447972	244	*	ol_H3K9Ac.peaklist..1..__00116	Promoter (1-2kb)	1	43445751	43570518	124768	1	17974	uc007avo.2	1978	ENSMUSG00000066877	Nck2	non-catalytic region of tyrosine kinase adaptor protein 2
90	chr1	45313326	45313688	363	*	ol_H3K9Ac.peaklist..1..__00117	Promoter (1-2kb)	1	45311538	45349706	38169	1	12825	uc007awq.2	1788	ENSMUSG00000026043	Col3a1	collagen, type III, alpha 1
96	chr1	45927663	45927997	335	*	ol_H3K9Ac.peaklist..1..__00125	Promoter (1-2kb)	1	45921156	45926519	5364	2	53945	uc011wki.3	-1144	ENSMUSG00000025993	Slc40a1	solute carrier family 40 (iron-regulated transporter), member 1
97	chr1	51288551	51288773	223	*	ol_H3K9Ac.peaklist..1..__00126	Promoter (<=1kb)	1	51289126	51302960	13835	1	20324	uc007axk.1	-353	ENSMUSG00000045954	Cavin2	caveolae associated 2
106	chr1	52008716	52009008	293	*	ol_H3K9Ac.peaklist..1..__00137	Promoter (<=1kb)	1	52008240	52107189	98950	1	20849	uc007axx.2	476	ENSMUSG00000062939	Stat4	signal transducer and activator of transcription 4
107	chr1	52233421	52233883	463	*	ol_H3K9Ac.peaklist..1..__00138	Promoter (<=1kb)	1	52185281	52233232	47952	2	14660	uc011wko.1	-189	ENSMUSG00000026103	Gls	glutaminase
108	chr1	52501901	52502210	310	*	ol_H3K9Ac.peaklist..1..__00141	Promoter (1-2kb)	1	52455849	52500448	44600	2	17936	uc007ayh.2	-1453	ENSMUSG00000002881	Nab1	Ngfi-A binding protein 1
113	chr1	54250180	54250547	368	*	ol_H3K9Ac.peaklist..1..__00146	Promoter (<=1kb)	1	54250683	54278961	28279	1	78016	uc007azn.1	-136	ENSMUSG00000025983	Ccdc150	coiled-coil domain containing 150
114	chr1	54250805	54251194	390	*	ol_H3K9Ac.peaklist..1..__00147	Promoter (<=1kb)	1	54250683	54368727	118045	1	78016	uc011wkx.1	122	ENSMUSG00000025983	Ccdc150	coiled-coil domain containing 150
122	chr1	55225403	55225822	420	*	ol_H3K9Ac.peaklist..1..__00155	Promoter (<=1kb)	1	55170159	55226782	56624	2	74013	uc007bag.2	960	ENSMUSG00000025978	Rftn2	raftlin family member 2
123	chr1	55363506	55363910	405	*	ol_H3K9Ac.peaklist..1..__00156	Promoter (<=1kb)	1	55346257	55363469	17213	2	75388	uc007bam.1	-37	ENSMUSG00000025977	Boll	boule homolog, RNA binding protein
150	chr1	59235414	59235866	453	*	ol_H3K9Ac.peaklist..1..__00187	Promoter (1-2kb)	1	59162756	59237093	74338	2	74018	uc011wlp.1	1227	ENSMUSG00000026024	Als2	alsin Rho guanine nucleotide exchange factor
154	chr1	59684455	59684803	349	*	ol_H3K9Ac.peaklist..1..__00193	Promoter (<=1kb)	1	59685006	59711510	26505	1	55989	uc007bdy.1	-203	ENSMUSG00000026020	Nop58	NOP58 ribonucleoprotein
155	chr1	59765560	59765886	327	*	ol_H3K9Ac.peaklist..1..__00194	Promoter (1-2kb)	1	59764279	59878081	113803	1	12168	uc007bdz.2	1281	ENSMUSG00000067336	Bmpr2	bone morphogenetic protein receptor, type II (serine/threonine kinase)
156	chr1	59766197	59766419	223	*	ol_H3K9Ac.peaklist..1..__00195	Promoter (1-2kb)	1	59764279	59878081	113803	1	12168	uc007bdz.2	1918	ENSMUSG00000067336	Bmpr2	bone morphogenetic protein receptor, type II (serine/threonine kinase)
158	chr1	60344872	60345169	298	*	ol_H3K9Ac.peaklist..1..__00197	Promoter (1-2kb)	1	60343300	60388060	44761	1	77951	uc007beo.2	1572	ENSMUSG00000049439	Cyp20a1	cytochrome P450, family 20, subfamily a, polypeptide 1
171	chr1	61376683	61377249	567	*	ol_H3K9Ac.peaklist..1..__00215	Promoter (1-2kb)	1	61378432	61395904	17473	1	77341	uc029qot.1	-1183	ENSMUSG00000085447	9530026F06Rik	RIKEN cDNA 9530026F06 gene
176	chr1	62795783	62796142	360	*	ol_H3K9Ac.peaklist..1..__00226	Promoter (1-2kb)	1	62790918	62794732	3815	2	74992	uc029qou.1	-1051	NA	4930487H11Rik	RIKEN cDNA 4930487H11 gene
178	chr1	63115962	63116229	268	*	ol_H3K9Ac.peaklist..1..__00229	Promoter (1-2kb)	1	63114740	63158295	43556	1	100380944	uc029qov.1	1222	ENSMUSG00000084799	Ino80dos	INO80 complex subunit D, opposite strand
187	chr1	64615045	64615275	231	*	ol_H3K9Ac.peaklist..1..__00238	Promoter (1-2kb)	1	64606480	64617168	10689	2	67099	uc007bgu.1	1893	ENSMUSG00000025956	Mettl21a	methyltransferase like 21A
188	chr1	64926939	64927382	444	*	ol_H3K9Ac.peaklist..1..__00240	Promoter (<=1kb)	1	64860298	64928097	67800	2	241075	uc007bhb.1	715	ENSMUSG00000051344	Plekhm3	pleckstrin homology domain containing, family M, member 3
192	chr1	65312732	65312954	223	*	ol_H3K9Ac.peaklist..1..__00244	Promoter (1-2kb)	1	65311257	65389244	77988	1	213527	uc007bhu.1	1475	ENSMUSG00000025946	Pth2r	parathyroid hormone 2 receptor
193	chr1	66175117	66175751	635	*	ol_H3K9Ac.peaklist..1..__00245	Promoter (<=1kb)	1	66175329	66442583	267255	1	17756	uc007bhw.1	0	ENSMUSG00000015222	Map2	microtubule-associated protein 2
194	chr1	66700288	66700616	329	*	ol_H3K9Ac.peaklist..1..__00246	Promoter (<=1kb)	1	66700831	66719805	18975	1	66646	uc007bij.2	-215	ENSMUSG00000026005	Rpe	ribulose-5-phosphate-3-epimerase
208	chr1	72873804	72874673	870	*	ol_H3K9Ac.peaklist..1..__00271	Promoter (<=1kb)	1	72858065	72874865	16801	2	16011	uc007bkx.1	192	ENSMUSG00000026185	Igfbp5	insulin-like growth factor binding protein 5
213	chr1	73999024	73999329	306	*	ol_H3K9Ac.peaklist..1..__00276	Promoter (<=1kb)	1	73989722	73998468	8747	2	21961	uc007bli.1	-556	ENSMUSG00000055322	Tns1	tensin 1
214	chr1	74000004	74000339	336	*	ol_H3K9Ac.peaklist..1..__00277	Promoter (1-2kb)	1	73989722	73998468	8747	2	21961	uc007bli.1	-1536	ENSMUSG00000055322	Tns1	tensin 1
229	chr1	74238824	74239103	280	*	ol_H3K9Ac.peaklist..1..__00296	Promoter (1-2kb)	1	74236891	74268213	31323	1	76709	uc007blp.1	1933	ENSMUSG00000006304	Arpc2	actin related protein 2/3 complex, subunit 2
235	chr1	74332106	74332378	273	*	ol_H3K9Ac.peaklist..1..__00302	Promoter (<=1kb)	1	74332610	74353692	21083	1	56695	uc007blw.1	-232	ENSMUSG00000026179	Pnkd	paroxysmal nonkinesiogenic dyskinesia
246	chr1	75144562	75145072	511	*	ol_H3K9Ac.peaklist..1..__00315	Promoter (1-2kb)	1	75143158	75147909	4752	1	227298	uc007bnv.2	1404	ENSMUSG00000049339	Retreg2	reticulophagy regulator family member 2
248	chr1	75178806	75179176	371	*	ol_H3K9Ac.peaklist..1..__00317	Promoter (1-2kb)	1	75171640	75180392	8753	2	74104	uc007bnx.3	1216	ENSMUSG00000026198	Abcb6	ATP-binding cassette, sub-family B (MDR/TAP), member 6
249	chr1	75234404	75235060	657	*	ol_H3K9Ac.peaklist..1..__00318	Promoter (1-2kb)	1	75236423	75245692	9270	1	56812	uc007bom.2	-1363	ENSMUSG00000026203	Dnajb2	DnaJ heat shock protein family (Hsp40) member B2
250	chr1	75318061	75318429	369	*	ol_H3K9Ac.peaklist..1..__00319	Promoter (<=1kb)	1	75308565	75317637	9073	2	13437	uc011wnp.1	-424	ENSMUSG00000026209	Dnpep	aspartyl aminopeptidase
252	chr1	75546594	75546977	384	*	ol_H3K9Ac.peaklist..1..__00321	Promoter (<=1kb)	1	75546644	75559431	12788	1	20536	uc007bpw.2	0	ENSMUSG00000006576	Slc4a3	solute carrier family 4 (anion exchanger), member 3
253	chr1	77514555	77514884	330	*	ol_H3K9Ac.peaklist..1..__00322	Promoter (<=1kb)	1	77367185	77515088	147904	2	13838	uc007bpz.1	204	ENSMUSG00000026235	Epha4	Eph receptor A4
254	chr1	78510659	78511035	377	*	ol_H3K9Ac.peaklist..1..__00323	Promoter (<=1kb)	1	78511060	78538173	27114	1	68393	uc007bql.2	-25	ENSMUSG00000012187	Mogat1	monoacylglycerol O-acyltransferase 1
256	chr1	79776980	79777215	236	*	ol_H3K9Ac.peaklist..1..__00326	Promoter (<=1kb)	1	79776018	79781445	5428	1	69163	uc007bqy.1	962	ENSMUSG00000026248	Mrpl44	mitochondrial ribosomal protein L44
264	chr1	82586460	82587054	595	*	ol_H3K9Ac.peaklist..1..__00338	Promoter (<=1kb)	1	82586921	82722059	135139	1	12828	uc007brv.1	0	ENSMUSG00000079465	Col4a3	collagen, type IV, alpha 3
265	chr1	83159671	83159926	256	*	ol_H3K9Ac.peaklist..1..__00339	Promoter (<=1kb)	1	83159762	83210574	50813	1	71227	uc007bsn.3	0	ENSMUSG00000053161	Daw1	dynein assembly factor with WDR repeat domains 1
272	chr1	85197481	85197777	297	*	ol_H3K9Ac.peaklist..1..__00349	Promoter (1-2kb)	1	85199611	85213772	14162	1	665378	uc007btq.2	-1834	ENSMUSG00000079457	Gm7609	predicted pseudogene 7609
276	chr1	85647853	85648096	244	*	ol_H3K9Ac.peaklist..1..__00353	Promoter (1-2kb)	1	85649988	85683118	33131	1	20684	uc007bud.2	-1892	ENSMUSG00000026222	Sp100	nuclear antigen Sp100
277	chr1	85651832	85652561	730	*	ol_H3K9Ac.peaklist..1..__00354	Promoter (1-2kb)	1	85649988	85709998	60011	1	20684	uc007buh.3	1844	ENSMUSG00000026222	Sp100	nuclear antigen Sp100
289	chr1	87326187	87326671	485	*	ol_H3K9Ac.peaklist..1..__00374	Promoter (<=1kb)	1	87326998	87355722	28725	1	227331	uc007bwp.2	-327	ENSMUSG00000048000	Gigyf2	GRB10 interacting GYF protein 2
290	chr1	87621698	87622083	386	*	ol_H3K9Ac.peaklist..1..__00375	Promoter (1-2kb)	1	87620312	87720510	100199	1	16331	uc007bxf.3	1386	ENSMUSG00000026288	Inpp5d	inositol polyphosphate-5-phosphatase D
297	chr1	88070184	88073649	3466	*	ol_H3K9Ac.peaklist..1..__00384	Promoter (<=1kb)	1	88070779	88220002	149224	1	394434	uc007byb.1	0	ENSMUSG00000090175	Ugt1a9	UDP glucuronosyltransferase 1 family, polypeptide A9
305	chr1	88133949	88134283	335	*	ol_H3K9Ac.peaklist..1..__00394	Promoter (<=1kb)	1	88134809	88217403	82595	1	94284	uc007bye.1	-526	ENSMUSG00000054545	Ugt1a6a	UDP glucuronosyltransferase 1 family, polypeptide A6A
306	chr1	88137690	88137996	307	*	ol_H3K9Ac.peaklist..1..__00395	Promoter (<=1kb)	1	88138378	88220002	81625	1	94284	uc007byg.1	-382	ENSMUSG00000054545	Ugt1a6a	UDP glucuronosyltransferase 1 family, polypeptide A6A
307	chr1	88138976	88139360	385	*	ol_H3K9Ac.peaklist..1..__00396	Promoter (<=1kb)	1	88138378	88220002	81625	1	94284	uc007byg.1	598	ENSMUSG00000054545	Ugt1a6a	UDP glucuronosyltransferase 1 family, polypeptide A6A
315	chr1	88269463	88269820	358	*	ol_H3K9Ac.peaklist..1..__00405	Promoter (<=1kb)	1	88258856	88269413	10558	2	381280	uc011wow.1	-50	ENSMUSG00000044783	Hjurp	Holliday junction recognition protein
323	chr1	90843626	90843963	338	*	ol_H3K9Ac.peaklist..1..__00417	Promoter (<=1kb)	1	90766860	90843971	77112	2	12835	uc011wpc.2	8	ENSMUSG00000048126	Col6a3	collagen, type VI, alpha 3
324	chr1	90967867	90968172	306	*	ol_H3K9Ac.peaklist..1..__00418	Promoter (<=1kb)	1	90958133	90967667	9535	2	19329	uc007bzn.2	-200	ENSMUSG00000026304	Rab17	RAB17, member RAS oncogene family
330	chr1	91800823	91801274	452	*	ol_H3K9Ac.peaklist..1..__00424	Promoter (<=1kb)	1	91801461	91848034	46574	1	13345	uc007cbd.2	-187	ENSMUSG00000007805	Twist2	twist basic helix-loop-helix transcription factor 2
331	chr1	92974499	92974874	376	*	ol_H3K9Ac.peaklist..1..__00430	Promoter (<=1kb)	1	92975347	92986391	11045	1	64095	uc007cca.2	-473	ENSMUSG00000026271	Gpr35	G protein-coupled receptor 35
336	chr1	93342379	93342661	283	*	ol_H3K9Ac.peaklist..1..__00437	Promoter (<=1kb)	1	93309437	93342788	33352	2	269224	uc007cdt.2	127	ENSMUSG00000026274	Pask	PAS domain containing serine/threonine kinase
338	chr1	93513731	93514185	455	*	ol_H3K9Ac.peaklist..1..__00439	Promoter (1-2kb)	1	93512104	93621976	109873	1	227377	uc007cec.2	1627	ENSMUSG00000034066	Farp2	FERM, RhoGEF and pleckstrin domain protein 2
342	chr1	95666125	95666619	495	*	ol_H3K9Ac.peaklist..1..__00444	Promoter (<=1kb)	1	95587682	95667594	79913	2	20452	uc011wpu.1	975	ENSMUSG00000040710	St8sia4	ST8 alpha-N-acetyl-neuraminide alpha-2,8-sialyltransferase 4
343	chr1	95667821	95668309	489	*	ol_H3K9Ac.peaklist..1..__00445	Promoter (<=1kb)	1	95658314	95667594	9281	2	20452	uc007cfb.1	-227	ENSMUSG00000040710	St8sia4	ST8 alpha-N-acetyl-neuraminide alpha-2,8-sialyltransferase 4
345	chr1	97767879	97768302	424	*	ol_H3K9Ac.peaklist..1..__00447	Promoter (1-2kb)	1	97706043	97770092	64050	2	227399	uc007cfk.4	1790	ENSMUSG00000040648	Ppip5k2	diphosphoinositol pentakisphosphate kinase 2
347	chr1	97975441	97975678	238	*	ol_H3K9Ac.peaklist..1..__00449	Promoter (1-2kb)	1	97933471	97977259	43789	2	18484	uc007cfr.1	1581	ENSMUSG00000026335	Pam	peptidylglycine alpha-amidating monooxygenase
358	chr1	106712254	106712950	697	*	ol_H3K9Ac.peaklist..1..__00465	Promoter (1-2kb)	1	106538176	106714290	176115	2	12043	uc007cgw.3	1340	ENSMUSG00000057329	Bcl2	B cell leukemia/lymphoma 2
360	chr1	118457615	118458170	556	*	ol_H3K9Ac.peaklist..1..__00467	Promoter (1-2kb)	1	118458669	118459265	597	2	68204	uc007cih.2	1095	ENSMUSG00000107722	2900060B14Rik	RIKEN cDNA 2900060B14 gene
364	chr1	119646537	119646991	455	*	ol_H3K9Ac.peaklist..1..__00474	Promoter (1-2kb)	1	119594824	119648617	53794	2	226352	uc007cix.2	1626	ENSMUSG00000026383	Epb41l5	erythrocyte membrane protein band 4.1 like 5
368	chr1	120122386	120122609	224	*	ol_H3K9Ac.peaklist..1..__00478	Promoter (1-2kb)	1	120121187	120188189	67003	1	73103	uc007cjh.2	1199	ENSMUSG00000026388	3110009E18Rik	RIKEN cDNA 3110009E18 gene
372	chr1	125678056	125678320	265	*	ol_H3K9Ac.peaklist..1..__00487	Promoter (1-2kb)	1	125676996	125873862	196867	1	71111	uc007ckh.3	1060	ENSMUSG00000026343	Gpr39	G protein-coupled receptor 39
375	chr1	127677402	127677624	223	*	ol_H3K9Ac.peaklist..1..__00491	Promoter (<=1kb)	1	127486552	127678021	191470	2	72160	uc007cku.1	397	ENSMUSG00000026347	Tmem163	transmembrane protein 163
378	chr1	128593099	128593498	400	*	ol_H3K9Ac.peaklist..1..__00496	Promoter (<=1kb)	1	128588199	128592299	4101	2	12767	uc007clt.1	-800	ENSMUSG00000045382	Cxcr4	chemokine (C-X-C motif) receptor 4
380	chr1	130422105	130422350	246	*	ol_H3K9Ac.peaklist..1..__00499	Promoter (<=1kb)	1	130388528	130423043	34516	2	13137	uc007clx.2	693	ENSMUSG00000026401	Cd55b	CD55 molecule, decay accelerating factor for complement B
381	chr1	130460247	130461250	1004	*	ol_H3K9Ac.peaklist..1..__00500	Promoter (1-2kb)	1	130439026	130462744	23719	2	13136	uc007cly.2	1494	ENSMUSG00000026399	Cd55	CD55 molecule, decay accelerating factor for complement
385	chr1	130733419	130733814	396	*	ol_H3K9Ac.peaklist..1..__00507	Promoter (1-2kb)	1	130731976	130744622	12647	1	212439	uc007cmi.2	1443	ENSMUSG00000042510	AA986860	expressed sequence AA986860
406	chr1	131688659	131689078	420	*	ol_H3K9Ac.peaklist..1..__00538	Promoter (<=1kb)	1	131688695	131715439	26745	1	226421	uc007cnp.2	0	ENSMUSG00000052688	Rab7b	RAB7B, member RAS oncogene family
412	chr1	132040091	132040320	230	*	ol_H3K9Ac.peaklist..1..__00544	Promoter (1-2kb)	1	132036783	132041928	5146	2	213006	uc011wrt.1	1608	ENSMUSG00000059149	Mfsd4a	major facilitator superfamily domain containing 4A
413	chr1	132067725	132068055	331	*	ol_H3K9Ac.peaklist..1..__00545	Promoter (<=1kb)	1	132022811	132068062	45252	2	213006	uc011wrr.1	7	ENSMUSG00000059149	Mfsd4a	major facilitator superfamily domain containing 4A
422	chr1	132365265	132366150	886	*	ol_H3K9Ac.peaklist..1..__00555	Promoter (1-2kb)	1	132356315	132367948	11634	2	68875	uc007cor.2	1798	ENSMUSG00000042066	Tmcc2	transmembrane and coiled-coil domains 2
435	chr1	133921731	133922019	289	*	ol_H3K9Ac.peaklist..1..__00574	Promoter (<=1kb)	1	133910304	133921401	11098	2	116847	uc007crc.3	-330	ENSMUSG00000041577	Prelp	proline arginine-rich end leucine-rich repeat
446	chr1	134303153	134303784	632	*	ol_H3K9Ac.peaklist..1..__00588	Promoter (1-2kb)	1	134296783	134304808	8026	2	68507	uc007crm.2	1024	ENSMUSG00000026458	Ppfia4	protein tyrosine phosphatase, receptor type, f polypeptide (PTPRF), interacting protein (liprin), alpha 4
447	chr1	134304104	134304610	507	*	ol_H3K9Ac.peaklist..1..__00589	Promoter (<=1kb)	1	134296783	134304808	8026	2	68507	uc007crm.2	198	ENSMUSG00000026458	Ppfia4	protein tyrosine phosphatase, receptor type, f polypeptide (PTPRF), interacting protein (liprin), alpha 4
451	chr1	134417608	134417879	272	*	ol_H3K9Ac.peaklist..1..__00593	Promoter (1-2kb)	1	134415664	134433351	17688	1	72674	uc007cry.3	1944	ENSMUSG00000026457	Adipor1	adiponectin receptor 1
454	chr1	135133341	135133659	319	*	ol_H3K9Ac.peaklist..1..__00596	Promoter (<=1kb)	1	135133336	135145320	11985	1	320139	uc007cst.1	5	ENSMUSG00000031506	Ptpn7	protein tyrosine phosphatase, non-receptor type 7
456	chr1	135374720	135375304	585	*	ol_H3K9Ac.peaklist..1..__00598	Promoter (<=1kb)	1	135371456	135375063	3608	2	77552	uc007ctc.1	0	ENSMUSG00000041889	Shisa4	shisa family member 4
458	chr1	135585155	135585447	293	*	ol_H3K9Ac.peaklist..1..__00600	Promoter (<=1kb)	1	135434580	135585355	150776	2	215690	uc033fll.1	0	ENSMUSG00000009418	Nav1	neuron navigator 1
467	chr1	135730366	135730820	455	*	ol_H3K9Ac.peaklist..1..__00609	Promoter (1-2kb)	1	135729197	135752229	23033	1	13007	uc007cto.1	1169	ENSMUSG00000026421	Csrp1	cysteine and glycine-rich protein 1
471	chr1	136260228	136260759	532	*	ol_H3K9Ac.peaklist..1..__00613	Promoter (<=1kb)	1	136258914	136260873	1960	2	383563	uc011wsy.1	114	ENSMUSG00000052759	Gpr25	G protein-coupled receptor 25
479	chr1	136683325	136683753	429	*	ol_H3K9Ac.peaklist..1..__00622	Promoter (<=1kb)	1	136683396	136690805	7410	1	100503460	uc029qtl.1	0	ENSMUSG00000097113	Gm19705	predicted gene, 19705
489	chr1	136955440	136955862	423	*	ol_H3K9Ac.peaklist..1..__00633	Promoter (1-2kb)	1	136843584	136953630	110047	2	26424	uc007cvb.2	-1810	ENSMUSG00000026398	Nr5a2	nuclear receptor subfamily 5, group A, member 2
490	chr1	136961127	136961369	243	*	ol_H3K9Ac.peaklist..1..__00634	Promoter (<=1kb)	1	136843584	136960448	116865	2	26424	uc007cvc.2	-679	ENSMUSG00000026398	Nr5a2	nuclear receptor subfamily 5, group A, member 2
494	chr1	138173880	138175259	1380	*	ol_H3K9Ac.peaklist..1..__00638	Promoter (<=1kb)	1	138062859	138175126	112268	2	19264	uc033fmd.1	0	ENSMUSG00000026395	Ptprc	protein tyrosine phosphatase, receptor type, C
499	chr1	139455014	139455567	554	*	ol_H3K9Ac.peaklist..1..__00643	Promoter (<=1kb)	1	139454819	139458444	3626	1	12316	uc007cwj.1	195	ENSMUSG00000033952	Aspm	abnormal spindle microtubule assembly
500	chr1	139503344	139503886	543	*	ol_H3K9Ac.peaklist..1..__00644	Promoter (1-2kb)	1	139501707	139523756	22050	1	14060	uc007cwk.2	1637	ENSMUSG00000026368	F13b	coagulation factor XIII, beta subunit
501	chr1	139558269	139558749	481	*	ol_H3K9Ac.peaklist..1..__00645	Promoter (1-2kb)	1	139547064	139560222	13159	2	50702	uc007cwl.1	1473	ENSMUSG00000057037	Cfhr1	complement factor H-related 1
502	chr1	139560440	139560711	272	*	ol_H3K9Ac.peaklist..1..__00646	Promoter (<=1kb)	1	139547064	139560222	13159	2	50702	uc007cwl.1	-218	ENSMUSG00000057037	Cfhr1	complement factor H-related 1
507	chr1	144002182	144002868	687	*	ol_H3K9Ac.peaklist..1..__00652	Promoter (1-2kb)	1	143999338	144004149	4812	2	19735	uc007cxg.2	1281	ENSMUSG00000026360	Rgs2	regulator of G-protein signaling 2
509	chr1	144248242	144249021	780	*	ol_H3K9Ac.peaklist..1..__00654	Promoter (<=1kb)	1	144244669	144249059	4391	2	50778	uc007cxk.1	38	ENSMUSG00000026358	Rgs1	regulator of G-protein signaling 1
510	chr1	149960111	149960456	346	*	ol_H3K9Ac.peaklist..1..__00655	Promoter (<=1kb)	1	149829618	149961290	131673	2	18783	uc007cxt.3	834	ENSMUSG00000056220	Pla2g4a	phospholipase A2, group IVA (cytosolic, calcium-dependent)
511	chr1	149960769	149961355	587	*	ol_H3K9Ac.peaklist..1..__00656	Promoter (<=1kb)	1	149829618	149961290	131673	2	18783	uc007cxt.3	0	ENSMUSG00000056220	Pla2g4a	phospholipase A2, group IVA (cytosolic, calcium-dependent)
548	chr1	153413180	153414192	1013	*	ol_H3K9Ac.peaklist..1..__00694	Promoter (<=1kb)	1	153404186	153414233	10048	2	626058	uc007czw.2	41	NA	E330020D12Rik	Riken cDNA E330020D12 gene
551	chr1	153549344	153549969	626	*	ol_H3K9Ac.peaklist..1..__00697	Promoter (<=1kb)	1	153503016	153549714	46699	2	74091	uc007dac.1	0	ENSMUSG00000042684	Npl	N-acetylneuraminate pyruvate lyase
571	chr1	156715525	156715747	223	*	ol_H3K9Ac.peaklist..1..__00724	Promoter (1-2kb)	1	156705668	156716980	11313	2	215015	uc057kgz.1	1233	ENSMUSG00000033557	Fam20b	family with sequence similarity 20, member B
580	chr1	157410671	157410962	292	*	ol_H3K9Ac.peaklist..1..__00734	Promoter (1-2kb)	1	157412352	157420236	7885	1	69953	uc007ddi.1	-1390	ENSMUSG00000049881	2810025M15Rik	RIKEN cDNA 2810025M15 gene
587	chr1	160194585	160194850	266	*	ol_H3K9Ac.peaklist..1..__00741	Promoter (<=1kb)	1	160195260	160201186	5927	1	64659	uc007def.1	-410	ENSMUSG00000058267	Mrps14	mitochondrial ribosomal protein S14
590	chr1	160976768	160977176	409	*	ol_H3K9Ac.peaklist..1..__00744	Promoter (1-2kb)	1	160978606	161003015	24410	1	11905	uc007dem.3	-1430	ENSMUSG00000026715	Serpinc1	serine (or cysteine) peptidase inhibitor, clade C (antithrombin), member 1
596	chr1	161877003	161877918	916	*	ol_H3K9Ac.peaklist..1..__00750	Promoter (<=1kb)	1	161816112	161876661	60550	2	226551	uc007dft.2	-342	ENSMUSG00000040297	Suco	SUN domain containing ossification factor
602	chr1	162898185	162898414	230	*	ol_H3K9Ac.peaklist..1..__00756	Promoter (<=1kb)	1	162875047	162898386	23340	2	55990	uc007dha.1	0	ENSMUSG00000040170	Fmo2	flavin containing monooxygenase 2
617	chr1	165484041	165484674	634	*	ol_H3K9Ac.peaklist..1..__00773	Promoter (<=1kb)	1	165485183	165576404	91222	1	271639	uc007dje.1	-509	ENSMUSG00000026567	Adcy10	adenylate cyclase 10
619	chr1	165633482	165633743	262	*	ol_H3K9Ac.peaklist..1..__00776	Promoter (<=1kb)	1	165592181	165634541	42361	2	68481	uc007djh.1	798	ENSMUSG00000026566	Mpzl1	myelin protein zero-like 1
631	chr1	167598548	167598785	238	*	ol_H3K9Ac.peaklist..1..__00788	Promoter (<=1kb)	1	167598362	167639623	41262	1	20183	uc007dla.2	186	ENSMUSG00000015843	Rxrg	retinoid X receptor gamma
636	chr1	169655712	169655947	236	*	ol_H3K9Ac.peaklist..1..__00793	Promoter (<=1kb)	1	169655501	169695813	40313	1	19737	uc007dlm.2	211	ENSMUSG00000026678	Rgs5	regulator of G-protein signaling 5
637	chr1	169746564	169746786	223	*	ol_H3K9Ac.peaklist..1..__00794	Promoter (<=1kb)	1	169741477	169747642	6166	2	19736	uc007dln.1	856	ENSMUSG00000038530	Rgs4	regulator of G-protein signaling 4
638	chr1	169747103	169747601	499	*	ol_H3K9Ac.peaklist..1..__00795	Promoter (<=1kb)	1	169741477	169747642	6166	2	19736	uc007dln.1	41	ENSMUSG00000038530	Rgs4	regulator of G-protein signaling 4
652	chr1	171064357	171064715	359	*	ol_H3K9Ac.peaklist..1..__00809	Promoter (<=1kb)	1	171064591	171064652	62	2	102466998	uc033fnc.1	0	ENSMUSG00000099119	Mir6546	microRNA 6546
658	chr1	171122792	171123610	819	*	ol_H3K9Ac.peaklist..1..__00815	Promoter (1-2kb)	1	171121661	171126967	5307	1	75472	uc007dna.1	1131	ENSMUSG00000026649	Cfap126	cilia and flagella associated protein 126
661	chr1	171219757	171220163	407	*	ol_H3K9Ac.peaklist..1..__00820	Promoter (1-2kb)	1	171221564	171226379	4816	1	11807	uc056yew.1	-1401	ENSMUSG00000005681	Apoa2	apolipoprotein A-II
662	chr1	171251599	171252213	615	*	ol_H3K9Ac.peaklist..1..__00821	Promoter (<=1kb)	1	171252116	171259922	7807	1	240913	uc007dno.1	0	ENSMUSG00000006403	Adamts4	a disintegrin-like and metallopeptidase (reprolysin type) with thrombospondin type 1 motif, 4
664	chr1	171282533	171282866	334	*	ol_H3K9Ac.peaklist..1..__00823	Promoter (1-2kb)	1	171276992	171281186	4195	2	19044	uc007dns.1	-1347	ENSMUSG00000062729	Ppox	protoporphyrinogen oxidase
665	chr1	171284551	171284864	314	*	ol_H3K9Ac.peaklist..1..__00824	Promoter (<=1kb)	1	171283015	171285384	2370	2	30941	uc007dnu.1	520	ENSMUSG00000053483	Usp21	ubiquitin specific peptidase 21
666	chr1	171285041	171285318	278	*	ol_H3K9Ac.peaklist..1..__00825	Promoter (<=1kb)	1	171283015	171285384	2370	2	30941	uc007dnu.1	66	ENSMUSG00000053483	Usp21	ubiquitin specific peptidase 21
667	chr1	171370104	171370655	552	*	ol_H3K9Ac.peaklist..1..__00826	Promoter (<=1kb)	1	171370173	171388287	18115	1	71740	uc007dof.2	0	ENSMUSG00000006411	Nectin4	nectin cell adhesion molecule 4
668	chr1	171388481	171388706	226	*	ol_H3K9Ac.peaklist..1..__00827	Promoter (<=1kb)	1	171388960	171410240	21281	1	226652	uc007doh.3	-254	ENSMUSG00000048865	Arhgap30	Rho GTPase activating protein 30
669	chr1	171390458	171390807	350	*	ol_H3K9Ac.peaklist..1..__00828	Promoter (1-2kb)	1	171388960	171410298	21339	1	226652	uc007doi.2	1498	ENSMUSG00000048865	Arhgap30	Rho GTPase activating protein 30
673	chr1	171681342	171681835	494	*	ol_H3K9Ac.peaklist..1..__00833	Promoter (<=1kb)	1	171682055	171705257	23203	1	12506	uc007doz.1	-220	ENSMUSG00000015355	Cd48	CD48 antigen
674	chr1	171841464	171842025	562	*	ol_H3K9Ac.peaklist..1..__00834	Promoter (1-2kb)	1	171839697	171890718	51022	1	12523	uc007dpf.3	1767	ENSMUSG00000038147	Cd84	CD84 antigen
675	chr1	171917732	171918325	594	*	ol_H3K9Ac.peaklist..1..__00835	Promoter (<=1kb)	1	171917537	171953167	35631	1	30925	uc007dph.1	195	ENSMUSG00000015314	Slamf6	SLAM family member 6
678	chr1	172204484	172205426	943	*	ol_H3K9Ac.peaklist..1..__00838	Promoter (1-2kb)	1	172196729	172206781	10053	2	18611	uc007dpy.1	1355	ENSMUSG00000013698	Pea15a	phosphoprotein enriched in astrocytes 15A
680	chr1	172340792	172341039	248	*	ol_H3K9Ac.peaklist..1..__00840	Promoter (<=1kb)	1	172341210	172374085	32876	1	16513	uc007dqj.1	-171	ENSMUSG00000044708	Kcnj10	potassium inwardly-rectifying channel, subfamily J, member 10
681	chr1	172482098	172482333	236	*	ol_H3K9Ac.peaklist..1..__00841	Promoter (<=1kb)	1	172482213	172491045	8833	1	93842	uc007dqm.2	0	ENSMUSG00000037995	Igsf9	immunoglobulin superfamily, member 9
685	chr1	172520630	172520922	293	*	ol_H3K9Ac.peaklist..1..__00845	Promoter (<=1kb)	1	172521130	172545870	24741	1	71870	uc007dqq.2	-208	ENSMUSG00000026546	Cfap45	cilia and flagella associated protein 45
686	chr1	172549939	172550664	726	*	ol_H3K9Ac.peaklist..1..__00846	Promoter (<=1kb)	1	172541620	172550806	9187	2	71319	uc007dqr.1	142	ENSMUSG00000085184	4933439K11Rik	RIKEN cDNA 4933439K11 gene
687	chr1	172590229	172590452	224	*	ol_H3K9Ac.peaklist..1..__00847	Promoter (<=1kb)	1	172581377	172590568	9192	2	74748	uc007dqu.1	116	ENSMUSG00000053318	Slamf8	SLAM family member 8
691	chr1	173332546	173333558	1013	*	ol_H3K9Ac.peaklist..1..__00853	Promoter (<=1kb)	1	173331886	173333503	1618	2	13349	uc007drg.1	0	ENSMUSG00000037872	Ackr1	atypical chemokine receptor 1 (Duffy blood group)
692	chr1	173366438	173366969	532	*	ol_H3K9Ac.peaklist..1..__00854	Promoter (<=1kb)	1	173334254	173367695	33442	2	94332	uc007dri.1	726	ENSMUSG00000005338	Cadm3	cell adhesion molecule 3
694	chr1	176835480	176836150	671	*	ol_H3K9Ac.peaklist..1..__00856	Promoter (<=1kb)	1	176834624	176836133	1510	2	15365	uc029quu.1	0	NA	Hmga2-ps1	high mobility group AT-hook 2, pseudogene 1
701	chr1	177982787	177983054	268	*	ol_H3K9Ac.peaklist..1..__00863	Promoter (<=1kb)	1	177983423	178149962	166540	1	545391	uc011wxj.1	-369	ENSMUSG00000091476	Catspere2	catsper channel auxiliary subunit epsilon 2
703	chr1	178186929	178187351	423	*	ol_H3K9Ac.peaklist..1..__00865	Promoter (<=1kb)	1	178187417	178252598	65182	1	78825	uc007dux.2	-66	ENSMUSG00000026502	Desi2	desumoylating isopeptidase 2
709	chr1	179805987	179806433	447	*	ol_H3K9Ac.peaklist..1..__00871	Promoter (1-2kb)	1	179744904	179804015	59112	2	226747	uc011wxn.1	-1972	ENSMUSG00000026491	Ahctf1	AT hook containing transcription factor 1
751	chr1	182020143	182020422	280	*	ol_H3K9Ac.peaklist..1..__00923	Promoter (<=1kb)	1	181956111	182019980	63870	2	13800	uc007dxt.1	-163	ENSMUSG00000022995	Enah	ENAH actin regulator
764	chr1	183367387	183367810	424	*	ol_H3K9Ac.peaklist..1..__00937	Promoter (1-2kb)	1	183326236	183369565	43330	2	338366	uc057khq.1	1755	ENSMUSG00000056050	Mia3	melanoma inhibitory activity 3
782	chr1	185000062	185000344	283	*	ol_H3K9Ac.peaklist..1..__00960	Promoter (<=1kb)	1	184896424	184999549	103126	2	226778	uc011wxy.1	-513	ENSMUSG00000026620	Mark1	MAP/microtubule affinity regulating kinase 1
783	chr1	185205144	185205547	404	*	ol_H3K9Ac.peaklist..1..__00961	Promoter (<=1kb)	1	185204168	185286746	82579	1	98732	uc007dyu.2	976	ENSMUSG00000039318	Rab3gap2	RAB3 GTPase activating protein subunit 2
789	chr1	187608831	187610053	1223	*	ol_H3K9Ac.peaklist..1..__00967	Promoter (<=1kb)	1	187609006	188214884	605879	1	26381	uc007eaa.2	0	ENSMUSG00000026610	Esrrg	estrogen-related receptor gamma
795	chr1	187997458	187998177	720	*	ol_H3K9Ac.peaklist..1..__00973	Promoter (<=1kb)	1	187997827	188214884	217058	1	26381	uc007eab.2	0	ENSMUSG00000026610	Esrrg	estrogen-related receptor gamma
799	chr1	189343367	189343627	261	*	ol_H3K9Ac.peaklist..1..__00977	Promoter (<=1kb)	1	189207930	189343353	135424	2	16526	uc007eak.2	-14	ENSMUSG00000037624	Kcnk2	potassium channel, subfamily K, member 2
801	chr1	189911211	189911531	321	*	ol_H3K9Ac.peaklist..1..__00979	Promoter (1-2kb)	1	189897423	189909914	12492	2	226830	uc007eaz.1	-1297	ENSMUSG00000026603	Smyd2	SET and MYND domain containing 2
812	chr1	190832018	190832697	680	*	ol_H3K9Ac.peaklist..1..__00991	Promoter (1-2kb)	1	190772879	190834098	61220	2	320119	uc007ebf.1	1401	ENSMUSG00000089872	Rps6kc1	ribosomal protein S6 kinase polypeptide 1
814	chr1	190930263	190930608	346	*	ol_H3K9Ac.peaklist..1..__00993	Promoter (1-2kb)	1	190928855	190946491	17637	1	52477	uc007ebq.2	1408	ENSMUSG00000026634	Angel2	angel homolog 2
815	chr1	190978862	190979109	248	*	ol_H3K9Ac.peaklist..1..__00994	Promoter (<=1kb)	1	190947646	190978998	31353	2	226841	uc007ebr.2	0	ENSMUSG00000037568	Vash2	vasohibin 2
816	chr1	191024694	191024948	255	*	ol_H3K9Ac.peaklist..1..__00995	Promoter (<=1kb)	1	191025351	191029781	4431	1	100125339	uc011wyo.1	-403	ENSMUSG00000097845	A230020J21Rik	RIKEN cDNA A230020J21 gene
823	chr1	191184870	191185283	414	*	ol_H3K9Ac.peaklist..1..__01002	Promoter (1-2kb)	1	191170296	191183333	13038	2	11910	uc011wys.2	-1537	ENSMUSG00000026628	Atf3	activating transcription factor 3
837	chr1	191821105	191821334	230	*	ol_H3K9Ac.peaklist..1..__01022	Promoter (<=1kb)	1	191821473	191828292	6820	1	18005	uc007ecw.2	-139	ENSMUSG00000026622	Nek2	NIMA (never in mitosis gene a)-related expressed kinase 2
841	chr1	191996805	191997068	264	*	ol_H3K9Ac.peaklist..1..__01028	Promoter (1-2kb)	1	191998554	191998634	81	2	100628582	uc029qvf.1	1566	ENSMUSG00000093003	Mir3473c	microRNA 3473c
850	chr1	192854945	192855942	998	*	ol_H3K9Ac.peaklist..1..__01039	Promoter (<=1kb)	1	192844488	192855752	11265	2	214791	uc007eds.2	0	ENSMUSG00000016262	Sertad4	SERTA domain containing 4
854	chr1	193209032	193209349	318	*	ol_H3K9Ac.peaklist..1..__01043	Promoter (1-2kb)	1	193207725	193343878	136154	1	16780	uc007eee.1	1307	ENSMUSG00000026639	Lamb3	laminin, beta 3
858	chr1	193240171	193240588	418	*	ol_H3K9Ac.peaklist..1..__01050	Promoter (1-2kb)	1	193221640	193241597	19958	2	15483	uc007eef.2	1009	ENSMUSG00000016194	Hsd11b1	hydroxysteroid 11-beta dehydrogenase 1
860	chr1	193262138	193262801	664	*	ol_H3K9Ac.peaklist..1..__01052	Promoter (1-2kb)	1	193221640	193264045	42406	2	15483	uc007eeh.2	1244	ENSMUSG00000016194	Hsd11b1	hydroxysteroid 11-beta dehydrogenase 1
885	chr10	4346678	4346995	318	*	ol_H3K9Ac.peaklist..1..__01084	Promoter (<=1kb)	10	4347768	4359471	11704	1	83397	uc007ehh.1	-773	ENSMUSG00000038587	Akap12	A kinase (PRKA) anchor protein (gravin) 12
886	chr10	4430014	4430241	228	*	ol_H3K9Ac.peaklist..1..__01085	Promoter (<=1kb)	10	4429297	4455140	25844	1	73419	uc007eha.1	717	ENSMUSG00000061759	Armt1	acidic residue methyltransferase 1
888	chr10	5193027	5193424	398	*	ol_H3K9Ac.peaklist..1..__01087	Promoter (1-2kb)	10	5020192	5194707	174516	2	64009	uc007egq.3	1283	ENSMUSG00000096054	Syne1	spectrin repeat containing, nuclear envelope 1
889	chr10	5193627	5193979	353	*	ol_H3K9Ac.peaklist..1..__01088	Promoter (<=1kb)	10	5020192	5194707	174516	2	64009	uc007egq.3	728	ENSMUSG00000096054	Syne1	spectrin repeat containing, nuclear envelope 1
893	chr10	5549730	5549999	270	*	ol_H3K9Ac.peaklist..1..__01092	Promoter (<=1kb)	10	5336949	5550692	213744	2	64009	uc007egn.1	693	ENSMUSG00000096054	Syne1	spectrin repeat containing, nuclear envelope 1
894	chr10	5591529	5591937	409	*	ol_H3K9Ac.peaklist..1..__01093	Promoter (1-2kb)	10	5593728	5606789	13062	1	68632	uc007egl.3	-1791	ENSMUSG00000046916	Myct1	myc target 1
899	chr10	7833983	7834396	414	*	ol_H3K9Ac.peaklist..1..__01099	Promoter (1-2kb)	10	7832470	7870397	37928	1	237256	uc007eiq.2	1513	ENSMUSG00000039981	Zc3h12d	zinc finger CCCH type containing 12D
912	chr10	9675274	9676001	728	*	ol_H3K9Ac.peaklist..1..__01114	Promoter (<=1kb)	10	9627259	9675208	47950	2	320825	uc007eiw.1	-66	ENSMUSG00000060487	Samd5	sterile alpha motif domain containing 5
913	chr10	9676852	9677087	236	*	ol_H3K9Ac.peaklist..1..__01115	Promoter (1-2kb)	10	9627259	9675208	47950	2	320825	uc007eiw.1	-1644	ENSMUSG00000060487	Samd5	sterile alpha motif domain containing 5
914	chr10	10471905	10472451	547	*	ol_H3K9Ac.peaklist..1..__01116	Promoter (<=1kb)	10	10335703	10472314	136612	2	215772	uc029qvr.1	0	ENSMUSG00000050994	Adgb	androglobin
917	chr10	13090987	13091256	270	*	ol_H3K9Ac.peaklist..1..__01119	Promoter (<=1kb)	10	13090788	13131694	40907	1	22634	uc007ekm.3	199	ENSMUSG00000019817	Plagl1	pleiomorphic adenoma gene-like 1
920	chr10	14544929	14545687	759	*	ol_H3K9Ac.peaklist..1..__01122	Promoter (<=1kb)	10	14402585	14545036	142452	2	215798	uc007elk.1	0	ENSMUSG00000039116	Adgrg6	adhesion G protein-coupled receptor G6
925	chr10	18408811	18409145	335	*	ol_H3K9Ac.peaklist..1..__01130	Promoter (1-2kb)	10	18407675	18533892	126218	1	215819	uc007emi.2	1136	ENSMUSG00000039835	Nhsl1	NHS-like 1
928	chr10	18545646	18546185	540	*	ol_H3K9Ac.peaklist..1..__01133	Promoter (<=1kb)	10	18540123	18546076	5954	2	56016	uc007emk.1	0	ENSMUSG00000019853	Hebp2	heme binding protein 2
930	chr10	19012019	19012241	223	*	ol_H3K9Ac.peaklist..1..__01135	Promoter (<=1kb)	10	19000910	19011963	11054	2	21929	uc007ena.3	-56	ENSMUSG00000019850	Tnfaip3	tumor necrosis factor, alpha-induced protein 3
937	chr10	19908392	19908617	226	*	ol_H3K9Ac.peaklist..1..__01142	Promoter (<=1kb)	10	19860090	19907674	47585	2	18634	uc011xay.1	-718	ENSMUSG00000020003	Pex7	peroxisomal biogenesis factor 7
946	chr10	20314100	20314373	274	*	ol_H3K9Ac.peaklist..1..__01154	Promoter (1-2kb)	10	20312469	20342501	30033	1	72567	uc007env.1	1631	ENSMUSG00000037608	Bclaf1	BCL2-associated transcription factor 1
947	chr10	20347338	20347616	279	*	ol_H3K9Ac.peaklist..1..__01155	Promoter (<=1kb)	10	20347819	20361669	13851	1	71804	uc007eny.2	-203	ENSMUSG00000019992	Mtfr2	mitochondrial fission regulator 2
950	chr10	20723446	20723723	278	*	ol_H3K9Ac.peaklist..1..__01158	Promoter (1-2kb)	10	20398004	20725068	327065	2	29863	uc007eob.2	1345	ENSMUSG00000019990	Pde7b	phosphodiesterase 7B
953	chr10	21188866	21189244	379	*	ol_H3K9Ac.peaklist..1..__01161	Promoter (1-2kb)	10	21186944	21188617	1674	1	102636600	uc007eok.1	1922	ENSMUSG00000111005	Gm33619	predicted gene, 33619
957	chr10	22173073	22173344	272	*	ol_H3K9Ac.peaklist..1..__01169	Promoter (<=1kb)	10	22173521	22183914	10394	1	379043	uc007epf.1	-177	ENSMUSG00000053219	Raet1e	retinoic acid early transcript 1E
959	chr10	22306103	22307047	945	*	ol_H3K9Ac.peaklist..1..__01171	Promoter (<=1kb)	10	22306720	22312942	6223	1	606736	uc007epk.2	0	ENSMUSG00000097352	C920009B18Rik	RIKEN cDNA C920009B18 gene
960	chr10	22361566	22361988	423	*	ol_H3K9Ac.peaklist..1..__01172	Promoter (<=1kb)	10	22361894	22374139	12246	1	56554	uc007epm.1	0	ENSMUSG00000078452	Raet1d	retinoic acid early transcript delta
961	chr10	22402880	22403194	315	*	ol_H3K9Ac.peaklist..1..__01173	Promoter (<=1kb)	10	22402813	22407470	4658	1	100038752	uc007epn.2	67	ENSMUSG00000096937	Gm10825	predicted gene 10825
962	chr10	22645006	22645519	514	*	ol_H3K9Ac.peaklist..1..__01174	Promoter (<=1kb)	10	22645011	22703880	58870	1	353169	uc007epo.2	0	ENSMUSG00000037490	Slc2a12	solute carrier family 2 (facilitated glucose transporter), member 12
967	chr10	22818010	22818345	336	*	ol_H3K9Ac.peaklist..1..__01179	Promoter (1-2kb)	10	22817263	22820128	2866	2	21412	uc007eps.3	1783	ENSMUSG00000045680	Tcf21	transcription factor 21
969	chr10	23349951	23350357	407	*	ol_H3K9Ac.peaklist..1..__01181	Promoter (<=1kb)	10	23104168	23349903	245736	2	14051	uc007ept.1	-48	ENSMUSG00000010461	Eya4	EYA transcriptional coactivator and phosphatase 4
976	chr10	25199882	25200398	517	*	ol_H3K9Ac.peaklist..1..__01188	Promoter (<=1kb)	10	25169090	25200045	30956	2	432442	uc007erh.2	0	ENSMUSG00000039166	Akap7	A kinase (PRKA) anchor protein 7
992	chr10	29311863	29312114	252	*	ol_H3K9Ac.peaklist..1..__01204	Promoter (1-2kb)	10	29313166	29346661	33496	1	52665	uc007esw.2	-1052	ENSMUSG00000019883	Echdc1	enoyl Coenzyme A hydratase domain containing 1
994	chr10	30842120	30842800	681	*	ol_H3K9Ac.peaklist..1..__01206	Promoter (<=1kb)	10	30832359	30842783	10425	2	15214	uc007etp.1	0	ENSMUSG00000019789	Hey2	hairy/enhancer-of-split related with YRPW motif 2
995	chr10	30843042	30843424	383	*	ol_H3K9Ac.peaklist..1..__01207	Promoter (<=1kb)	10	30832359	30842783	10425	2	15214	uc007etp.1	-259	ENSMUSG00000019789	Hey2	hairy/enhancer-of-split related with YRPW motif 2
997	chr10	33905261	33905576	316	*	ol_H3K9Ac.peaklist..1..__01209	Promoter (<=1kb)	10	33905111	33916021	10911	1	212892	uc007euh.2	150	ENSMUSG00000039552	Rsph4a	radial spoke head 4 homolog A (Chlamydomonas)
1002	chr10	34280763	34281057	295	*	ol_H3K9Ac.peaklist..1..__01214	Promoter (1-2kb)	10	34282190	34284885	2696	1	22110	uc007eut.2	-1133	ENSMUSG00000047514	Tspyl1	testis-specific protein, Y-encoded-like 1
1005	chr10	38967230	38967553	324	*	ol_H3K9Ac.peaklist..1..__01217	Promoter (1-2kb)	10	38965515	39110188	144674	1	16775	uc007evq.2	1715	ENSMUSG00000019846	Lama4	laminin, alpha 4
1011	chr10	39958067	39958348	282	*	ol_H3K9Ac.peaklist..1..__01224	Promoter (1-2kb)	10	39946912	39960153	13242	2	100041085	uc007ewi.2	1805	ENSMUSG00000071335	Mfsd4b3	major facilitator superfamily domain containing 4B3
1032	chr10	43173153	43173597	445	*	ol_H3K9Ac.peaklist..1..__01264	Promoter (<=1kb)	10	43002500	43174530	172031	2	109205	uc007ezf.1	933	ENSMUSG00000038248	Sobp	sine oculis binding protein
1033	chr10	43174051	43174420	370	*	ol_H3K9Ac.peaklist..1..__01265	Promoter (<=1kb)	10	43002500	43174530	172031	2	109205	uc007ezf.1	110	ENSMUSG00000038248	Sobp	sine oculis binding protein
1041	chr10	43578343	43578739	397	*	ol_H3K9Ac.peaklist..1..__01274	Promoter (<=1kb)	10	43579169	43584265	5097	1	12484	uc007ezl.1	-430	ENSMUSG00000047139	Cd24a	CD24a antigen
1048	chr10	44527073	44527649	577	*	ol_H3K9Ac.peaklist..1..__01282	Promoter (<=1kb)	10	44446717	44528501	81785	2	12142	uc007ezw.1	852	ENSMUSG00000038151	Prdm1	PR domain containing 1, with ZNF domain
1053	chr10	51491730	51492015	286	*	ol_H3K9Ac.peaklist..1..__01288	Promoter (<=1kb)	10	51490898	51496613	5716	1	14728	uc011xdq.3	832	ENSMUSG00000062593	Lilrb4a	leukocyte immunoglobulin-like receptor, subfamily B, member 4A
1059	chr10	56431683	56432089	407	*	ol_H3K9Ac.peaklist..1..__01299	Promoter (<=1kb)	10	56431981	56475416	43436	1	102640560	uc007fcj.1	0	NA	Gm36595	predicted gene, 36595
1064	chr10	57785098	57785751	654	*	ol_H3K9Ac.peaklist..1..__01305	Promoter (<=1kb)	10	57784923	57788450	3528	1	12140	uc007fct.1	175	ENSMUSG00000019874	Fabp7	fatty acid binding protein 7, brain
1067	chr10	58394377	58394655	279	*	ol_H3K9Ac.peaklist..1..__01308	Promoter (<=1kb)	10	58394373	58424691	30319	1	110829	uc007fdb.2	4	ENSMUSG00000019920	Lims1	LIM and senescent cell antigen-like domains 1
1068	chr10	58675443	58675699	257	*	ol_H3K9Ac.peaklist..1..__01309	Promoter (<=1kb)	10	58600788	58675696	74909	2	13608	uc007fdh.2	0	ENSMUSG00000003227	Edar	ectodysplasin-A receptor
1075	chr10	59404950	59405354	405	*	ol_H3K9Ac.peaklist..1..__01316	Promoter (1-2kb)	10	59403685	59421976	18292	1	69836	uc007fdq.1	1265	ENSMUSG00000009646	Pla2g12b	phospholipase A2, group XIIB
1077	chr10	59443738	59443977	240	*	ol_H3K9Ac.peaklist..1..__01318	Promoter (1-2kb)	10	59422960	59441779	18820	2	18302	uc007fdr.1	-1959	ENSMUSG00000009654	Oit3	oncoprotein induced transcript 3
1087	chr10	60218378	60218609	232	*	ol_H3K9Ac.peaklist..1..__01328	Promoter (<=1kb)	10	60181527	60219260	37734	2	53374	uc011xeg.2	651	ENSMUSG00000057337	Chst3	carbohydrate sulfotransferase 3
1088	chr10	60218903	60219533	631	*	ol_H3K9Ac.peaklist..1..__01329	Promoter (<=1kb)	10	60181527	60219260	37734	2	53374	uc011xeg.2	0	ENSMUSG00000057337	Chst3	carbohydrate sulfotransferase 3
1090	chr10	60282963	60283521	559	*	ol_H3K9Ac.peaklist..1..__01331	Promoter (<=1kb)	10	60284461	60302600	18140	1	19156	uc007feq.1	-940	ENSMUSG00000004207	Psap	prosaposin
1093	chr10	60753035	60753257	223	*	ol_H3K9Ac.peaklist..1..__01334	Promoter (<=1kb)	10	60714621	60752782	38162	2	71279	uc011xeo.1	-253	ENSMUSG00000020100	Slc29a3	solute carrier family 29 (nucleoside transporters), member 3
1104	chr10	61418885	61419200	316	*	ol_H3K9Ac.peaklist..1..__01346	Promoter (<=1kb)	10	61417972	61425337	7366	1	18119	uc007ffy.2	913	ENSMUSG00000037171	Nodal	nodal
1116	chr10	62229587	62229874	288	*	ol_H3K9Ac.peaklist..1..__01358	Promoter (1-2kb)	10	62185396	62231218	45823	2	70423	uc007fgv.1	1344	ENSMUSG00000037031	Tspan15	tetraspanin 15
1122	chr10	63059142	63059375	234	*	ol_H3K9Ac.peaklist..1..__01364	Promoter (1-2kb)	10	63060713	63064128	3416	1	68371	uc007fjs.1	-1338	ENSMUSG00000112129	Pbld1	phenazine biosynthesis-like protein domain containing 1
1124	chr10	63122870	63123096	227	*	ol_H3K9Ac.peaklist..1..__01366	Promoter (<=1kb)	10	63115795	63122684	6890	2	68802	uc007fjx.2	-186	ENSMUSG00000020067	Mypn	myopalladin
1126	chr10	63245604	63245950	347	*	ol_H3K9Ac.peaklist..1..__01368	Promoter (1-2kb)	10	63243797	63317881	74085	1	67345	uc011xfl.1	1807	ENSMUSG00000020064	Herc4	hect domain and RLD 4
1152	chr10	67285508	67285955	448	*	ol_H3K9Ac.peaklist..1..__01400	Promoter (<=1kb)	10	67266689	67285281	18593	2	641340	uc007flw.1	-227	ENSMUSG00000075000	Nrbf2	nuclear receptor binding factor 2
1164	chr10	68319874	68320100	227	*	ol_H3K9Ac.peaklist..1..__01415	Promoter (1-2kb)	10	68319065	68321142	2078	2	75148	uc007fmk.2	1042	ENSMUSG00000112157	4930545H06Rik	RIKEN cDNA 4930545H06 gene
1166	chr10	68723486	68724545	1060	*	ol_H3K9Ac.peaklist..1..__01422	Promoter (<=1kb)	10	68723746	68782654	58909	1	327766	uc007fmm.2	0	ENSMUSG00000060044	Tmem26	transmembrane protein 26
1167	chr10	68724749	68725264	516	*	ol_H3K9Ac.peaklist..1..__01423	Promoter (1-2kb)	10	68723746	68782654	58909	1	327766	uc011xfs.1	1003	ENSMUSG00000060044	Tmem26	transmembrane protein 26
1180	chr10	70098743	70099545	803	*	ol_H3K9Ac.peaklist..1..__01440	Promoter (1-2kb)	10	70097121	70193200	96080	1	76551	uc011xfv.1	1622	ENSMUSG00000048701	Ccdc6	coiled-coil domain containing 6
1183	chr10	71346188	71346754	567	*	ol_H3K9Ac.peaklist..1..__01443	Promoter (1-2kb)	10	71347793	71377414	29622	1	69718	uc007for.1	-1039	ENSMUSG00000060733	Ipmk	inositol polyphosphate multikinase
1187	chr10	75318363	75318594	232	*	ol_H3K9Ac.peaklist..1..__01447	Promoter (1-2kb)	10	75316877	75334792	17916	1	11540	uc007fqh.2	1486	ENSMUSG00000020178	Adora2a	adenosine A2a receptor
1194	chr10	75773602	75773992	391	*	ol_H3K9Ac.peaklist..1..__01456	Promoter (<=1kb)	10	75771233	75773374	2142	2	13202	uc007fra.1	-228	ENSMUSG00000001666	Ddt	D-dopachrome tautomerase
1198	chr10	75893388	75893936	549	*	ol_H3K9Ac.peaklist..1..__01461	Promoter (<=1kb)	10	75893398	75895941	2544	1	70377	uc007ftj.1	0	ENSMUSG00000009092	Derl3	Der1-like domain family, member 3
1201	chr10	76532480	76532777	298	*	ol_H3K9Ac.peaklist..1..__01464	Promoter (<=1kb)	10	76531605	76557139	25535	1	16987	uc011xha.2	875	ENSMUSG00000033105	Lss	lanosterol synthase
1203	chr10	76577206	76578233	1028	*	ol_H3K9Ac.peaklist..1..__01466	Promoter (1-2kb)	10	76575648	76590338	14691	1	14317	uc007fut.2	1558	ENSMUSG00000001155	Ftcd	formiminotransferase cyclodeaminase
1208	chr10	77034002	77034372	371	*	ol_H3K9Ac.peaklist..1..__01471	Promoter (<=1kb)	10	77033281	77046268	12988	1	20509	uc007fve.1	721	ENSMUSG00000001436	Slc19a1	solute carrier family 19 (folate transporter), member 1
1230	chr10	77969412	77969656	245	*	ol_H3K9Ac.peaklist..1..__01497	Promoter (<=1kb)	10	77907722	77969872	62151	2	28240	uc007fwl.2	216	ENSMUSG00000009292	Trpm2	transient receptor potential cation channel, subfamily M, member 2
1233	chr10	78170038	78170485	448	*	ol_H3K9Ac.peaklist..1..__01500	Promoter (<=1kb)	10	78162067	78169768	7702	2	28295	uc007fxj.1	-270	ENSMUSG00000053329	D10Jhu81e	DNA segment, Chr 10, Johns Hopkins University 81 expressed
1235	chr10	78293854	78294541	688	*	ol_H3K9Ac.peaklist..1..__01502	Promoter (<=1kb)	10	78271563	78295396	23834	2	28169	uc007fxo.1	855	ENSMUSG00000001211	Agpat3	1-acylglycerol-3-phosphate O-acyltransferase 3
1236	chr10	78294714	78294938	225	*	ol_H3K9Ac.peaklist..1..__01503	Promoter (<=1kb)	10	78271563	78295396	23834	2	28169	uc007fxo.1	458	ENSMUSG00000001211	Agpat3	1-acylglycerol-3-phosphate O-acyltransferase 3
1245	chr10	79746904	79747182	279	*	ol_H3K9Ac.peaklist..1..__01512	Promoter (<=1kb)	10	79736125	79746581	10457	2	216151	uc011xhz.1	-323	ENSMUSG00000020329	Polrmt	polymerase (RNA) mitochondrial (DNA directed)
1246	chr10	79777174	79777717	544	*	ol_H3K9Ac.peaklist..1..__01513	Promoter (<=1kb)	10	79777274	79782630	5357	1	83554	uc007fzs.2	0	ENSMUSG00000020325	Fstl3	follistatin-like 3
1247	chr10	79780621	79780848	228	*	ol_H3K9Ac.peaklist..1..__01514	Promoter (<=1kb)	10	79780581	79782630	2050	1	83554	uc007fzt.2	40	ENSMUSG00000020325	Fstl3	follistatin-like 3
1249	chr10	79824190	79825032	843	*	ol_H3K9Ac.peaklist..1..__01517	Promoter (1-2kb)	10	79822643	79830452	7810	1	78906	uc007gaa.1	1547	ENSMUSG00000035852	Misp	mitotic spindle positioning
1251	chr10	79878086	79878405	320	*	ol_H3K9Ac.peaklist..1..__01519	Promoter (1-2kb)	10	79879667	79883174	3508	1	19152	uc007gah.2	-1262	ENSMUSG00000057729	Prtn3	proteinase 3
1253	chr10	79886620	79886943	324	*	ol_H3K9Ac.peaklist..1..__01521	Promoter (<=1kb)	10	79886312	79888216	1905	1	50701	uc007gai.1	308	ENSMUSG00000020125	Elane	elastase, neutrophil expressed
1254	chr10	79907882	79908180	299	*	ol_H3K9Ac.peaklist..1..__01522	Promoter (<=1kb)	10	79901838	79908321	6484	2	216154	uc007gam.1	141	ENSMUSG00000013833	Med16	mediator complex subunit 16
1255	chr10	79918522	79918763	242	*	ol_H3K9Ac.peaklist..1..__01523	Promoter (1-2kb)	10	79916971	79922273	5303	1	114229	uc007gao.3	1551	ENSMUSG00000035773	Kiss1r	KISS1 receptor
1257	chr10	79959360	79959756	397	*	ol_H3K9Ac.peaklist..1..__01525	Promoter (<=1kb)	10	79960152	79962355	2204	1	216156	uc007gas.1	-396	ENSMUSG00000035754	Wdr18	WD repeat domain 18
1258	chr10	79968519	79968880	362	*	ol_H3K9Ac.peaklist..1..__01528	Promoter (1-2kb)	10	79970724	79977190	6467	1	170483	uc007gau.1	-1844	ENSMUSG00000035745	Grin3b	glutamate receptor, ionotropic, NMDA3B
1259	chr10	79969058	79969564	507	*	ol_H3K9Ac.peaklist..1..__01529	Promoter (1-2kb)	10	79970724	79977190	6467	1	170483	uc007gau.1	-1160	ENSMUSG00000035745	Grin3b	glutamate receptor, ionotropic, NMDA3B
1271	chr10	80098854	80099374	521	*	ol_H3K9Ac.peaklist..1..__01541	Promoter (1-2kb)	10	80057014	80101187	44174	2	216161	uc007gbm.1	1813	ENSMUSG00000035673	Sbno2	strawberry notch 2
1275	chr10	80167085	80167542	458	*	ol_H3K9Ac.peaklist..1..__01545	Promoter (<=1kb)	10	80167841	80171653	3813	1	12696	uc007gce.1	-299	ENSMUSG00000045193	Cirbp	cold inducible RNA binding protein
1278	chr10	80301951	80302342	392	*	ol_H3K9Ac.peaklist..1..__01548	Promoter (<=1kb)	10	80301820	80318256	16437	1	23805	uc007gcp.1	131	ENSMUSG00000020135	Apc2	adenomatosis polyposis coli 2
1304	chr10	80829006	80829549	544	*	ol_H3K9Ac.peaklist..1..__01579	Promoter (<=1kb)	10	80828797	80828870	74	1	100316778	uc011xiz.1	209	ENSMUSG00000087993	Mir1982	microRNA 1982
1305	chr10	80829817	80830130	314	*	ol_H3K9Ac.peaklist..1..__01580	Promoter (1-2kb)	10	80828797	80828870	74	1	100316778	uc011xiz.1	1020	ENSMUSG00000087993	Mir1982	microRNA 1982
1306	chr10	80830452	80831020	569	*	ol_H3K9Ac.peaklist..1..__01581	Promoter (1-2kb)	10	80828797	80828870	74	1	100316778	uc011xiz.1	1655	ENSMUSG00000087993	Mir1982	microRNA 1982
1307	chr10	80901367	80901622	256	*	ol_H3K9Ac.peaklist..1..__01583	Promoter (<=1kb)	10	80899450	80900969	1520	2	30055	uc007gfi.2	-398	ENSMUSG00000020219	Timm13	translocase of inner mitochondrial membrane 13
1309	chr10	80931613	80932046	434	*	ol_H3K9Ac.peaklist..1..__01585	Promoter (1-2kb)	10	80930091	80932204	2114	1	17873	uc007gfl.1	1522	ENSMUSG00000015312	Gadd45b	growth arrest and DNA-damage-inducible 45 beta
1312	chr10	81257532	81257951	420	*	ol_H3K9Ac.peaklist..1..__01589	Promoter (<=1kb)	10	81257299	81262981	5683	1	17179	uc007ggx.2	233	ENSMUSG00000004933	Matk	megakaryocyte-associated tyrosine kinase
1313	chr10	81285387	81286189	803	*	ol_H3K9Ac.peaklist..1..__01590	Promoter (<=1kb)	10	81273188	81285781	12594	2	27375	uc033frl.1	0	ENSMUSG00000034917	Tjp3	tight junction protein 3
1320	chr10	81392522	81393143	622	*	ol_H3K9Ac.peaklist..1..__01597	Promoter (<=1kb)	10	81393064	81395079	2016	1	72273	uc007ghw.1	0	ENSMUSG00000078439	Smim24	small integral membrane protein 24
1321	chr10	81393313	81393947	635	*	ol_H3K9Ac.peaklist..1..__01598	Promoter (<=1kb)	10	81393064	81395079	2016	1	72273	uc007ghw.1	249	ENSMUSG00000078439	Smim24	small integral membrane protein 24
1325	chr10	81498163	81498744	582	*	ol_H3K9Ac.peaklist..1..__01602	Promoter (1-2kb)	10	81497745	81500137	2393	2	13611	uc007gih.2	1393	ENSMUSG00000044199	S1pr4	sphingosine-1-phosphate receptor 4
1327	chr10	81557796	81558192	397	*	ol_H3K9Ac.peaklist..1..__01604	Promoter (1-2kb)	10	81559444	81566371	6928	1	14797	uc007gim.2	-1252	ENSMUSG00000054452	Aes	amino-terminal enhancer of split
1328	chr10	81562181	81563082	902	*	ol_H3K9Ac.peaklist..1..__01605	Promoter (1-2kb)	10	81561044	81566371	5328	1	14797	uc007gin.2	1137	ENSMUSG00000054452	Aes	amino-terminal enhancer of split
1331	chr10	82690289	82690511	223	*	ol_H3K9Ac.peaklist..1..__01608	Promoter (<=1kb)	10	82650433	82690650	40218	2	74782	uc007gjs.1	139	ENSMUSG00000020251	Glt8d2	glycosyltransferase 8 domain containing 2
1335	chr10	82868050	82868406	357	*	ol_H3K9Ac.peaklist..1..__01613	Promoter (1-2kb)	10	82866626	82867930	1305	1	66341	uc007gkc.2	1424	ENSMUSG00000109864	Eid3	EP300 interacting inhibitor of differentiation 3
1337	chr10	82984894	82985736	843	*	ol_H3K9Ac.peaklist..1..__01615	Promoter (<=1kb)	10	82985497	83195900	210404	1	58250	uc007gke.2	0	ENSMUSG00000034612	Chst11	carbohydrate sulfotransferase 11
1338	chr10	82985927	82986176	250	*	ol_H3K9Ac.peaklist..1..__01616	Promoter (<=1kb)	10	82985749	83195900	210152	1	58250	uc011xjs.2	178	ENSMUSG00000034612	Chst11	carbohydrate sulfotransferase 11
1342	chr10	83359424	83359921	498	*	ol_H3K9Ac.peaklist..1..__01620	Promoter (<=1kb)	10	83360221	83368835	8615	1	28109	uc007gkg.2	-300	ENSMUSG00000020255	D10Wsu102e	DNA segment, Chr 10, Wayne State University 102, expressed
1343	chr10	83533330	83533624	295	*	ol_H3K9Ac.peaklist..1..__01621	Promoter (<=1kb)	10	83487447	83534140	46694	2	216188	uc007gkh.2	516	ENSMUSG00000020256	Aldh1l2	aldehyde dehydrogenase 1 family, member L2
1357	chr10	87006182	87006513	332	*	ol_H3K9Ac.peaklist..1..__01639	Promoter (1-2kb)	10	86841210	87007942	166733	2	192188	uc007gqo.1	1429	ENSMUSG00000035459	Stab2	stabilin 2
1377	chr10	89507226	89507706	481	*	ol_H3K9Ac.peaklist..1..__01665	Promoter (<=1kb)	10	89497410	89506658	9249	2	20186	uc007gsi.2	-568	ENSMUSG00000047638	Nr1h4	nuclear receptor subfamily 1, group H, member 4
1382	chr10	89599945	89600214	270	*	ol_H3K9Ac.peaklist..1..__01671	Promoter (<=1kb)	10	89574020	89599815	25796	2	216227	uc007gsj.1	-130	ENSMUSG00000019935	Slc17a8	solute carrier family 17 (sodium-dependent inorganic phosphate cotransporter), member 8
1383	chr10	89621203	89621929	727	*	ol_H3K9Ac.peaklist..1..__01672	Promoter (<=1kb)	10	89574020	89621249	47230	2	216227	uc007gsk.2	0	ENSMUSG00000019935	Slc17a8	solute carrier family 17 (sodium-dependent inorganic phosphate cotransporter), member 8
1387	chr10	89729943	89730486	544	*	ol_H3K9Ac.peaklist..1..__01677	Promoter (1-2kb)	10	89711973	89732295	20323	2	67019	uc007gss.1	1809	ENSMUSG00000019948	Actr6	ARP6 actin-related protein 6
1408	chr10	93311878	93312297	420	*	ol_H3K9Ac.peaklist..1..__01703	Promoter (<=1kb)	10	93247416	93311159	63744	2	13713	uc011xlu.1	-719	ENSMUSG00000008398	Elk3	ELK3, member of ETS oncogene family
1409	chr10	93317480	93317718	239	*	ol_H3K9Ac.peaklist..1..__01704	Promoter (<=1kb)	10	93317403	93322723	5321	1	102635316	uc007guo.1	77	ENSMUSG00000111531	Gm32688	predicted gene, 32688
1413	chr10	93430835	93431196	362	*	ol_H3K9Ac.peaklist..1..__01708	Promoter (1-2kb)	10	93433107	93433162	56	1	102465791	uc056yhu.1	-1911	ENSMUSG00000098679	Mir7688	microRNA 7688
1430	chr10	94311838	94312604	767	*	ol_H3K9Ac.peaklist..1..__01731	Promoter (<=1kb)	10	94311949	94430871	118923	1	319880	uc007gvs.1	0	ENSMUSG00000020023	Tmcc3	transmembrane and coiled coil domains 3
1438	chr10	94575659	94576119	461	*	ol_H3K9Ac.peaklist..1..__01741	Promoter (<=1kb)	10	94576263	94590954	14692	1	319880	uc007gvu.2	-144	ENSMUSG00000020023	Tmcc3	transmembrane and coiled coil domains 3
1439	chr10	94576597	94576933	337	*	ol_H3K9Ac.peaklist..1..__01742	Promoter (<=1kb)	10	94576263	94590954	14692	1	319880	uc007gvu.2	334	ENSMUSG00000020023	Tmcc3	transmembrane and coiled coil domains 3
1506	chr10	111996781	111997144	364	*	ol_H3K9Ac.peaklist..1..__01835	Promoter (<=1kb)	10	111985448	111997264	11817	2	73690	uc007haj.2	120	ENSMUSG00000056888	Glipr1	GLI pathogenesis-related 1 (glioma)
1516	chr10	116274912	116275279	368	*	ol_H3K9Ac.peaklist..1..__01846	Promoter (<=1kb)	10	116275523	116319919	44397	1	19263	uc007hbu.1	-244	ENSMUSG00000020154	Ptprb	protein tyrosine phosphatase, receptor type, B
1530	chr10	117146744	117146993	250	*	ol_H3K9Ac.peaklist..1..__01860	Promoter (1-2kb)	10	117070127	117148474	78348	2	327826	uc007hct.1	1481	ENSMUSG00000020170	Frs2	fibroblast growth factor receptor substrate 2
1533	chr10	117280997	117281219	223	*	ol_H3K9Ac.peaklist..1..__01863	Promoter (1-2kb)	10	117277541	117282272	4732	2	17105	uc007hda.1	1053	ENSMUSG00000069516	Lyz2	lysozyme 2
1534	chr10	117281643	117282215	573	*	ol_H3K9Ac.peaklist..1..__01864	Promoter (<=1kb)	10	117277541	117282272	4732	2	17105	uc007hda.1	57	ENSMUSG00000069516	Lyz2	lysozyme 2
1540	chr10	117743554	117744742	1189	*	ol_H3K9Ac.peaklist..1..__01873	Promoter (1-2kb)	10	117733678	117746358	12681	2	215436	uc007hdn.1	1616	ENSMUSG00000060181	Slc35e3	solute carrier family 35, member E3
1551	chr10	120475002	120475862	861	*	ol_H3K9Ac.peaklist..1..__01887	Promoter (1-2kb)	10	120361275	120476935	115661	2	15364	uc007hfb.1	1073	ENSMUSG00000056758	Hmga2	high mobility group AT-hook 2
1571	chr10	122570220	122570450	231	*	ol_H3K9Ac.peaklist..1..__01918	Promoter (<=1kb)	10	122565023	122569891	4869	2	319272	uc029rjn.1	-329	ENSMUSG00000112095	A130077B15Rik	RIKEN cDNA A130077B15 gene
1572	chr10	122680383	122680640	258	*	ol_H3K9Ac.peaklist..1..__01919	Promoter (1-2kb)	10	122679315	122679415	101	1	102466884	uc033fsv.1	1068	ENSMUSG00000099225	Mir8104	microRNA 8104
1577	chr10	125327176	125327752	577	*	ol_H3K9Ac.peaklist..1..__01925	Promoter (<=1kb)	10	125227485	125328535	101051	2	20503	uc007hgy.1	783	ENSMUSG00000020102	Slc16a7	solute carrier family 16 (monocarboxylic acid transporters), member 7
1588	chr10	127181892	127182483	592	*	ol_H3K9Ac.peaklist..1..__01937	Promoter (1-2kb)	10	127172426	127180645	8220	2	216441	uc033fsy.1	-1247	ENSMUSG00000040441	Slc26a10	solute carrier family 26, member 10
1591	chr10	127326408	127326829	422	*	ol_H3K9Ac.peaklist..1..__01940	Promoter (<=1kb)	10	127325642	127329943	4302	1	216445	uc007hje.1	766	ENSMUSG00000040345	Arhgap9	Rho GTPase activating protein 9
1598	chr10	127675050	127675517	468	*	ol_H3K9Ac.peaklist..1..__01947	Promoter (1-2kb)	10	127677065	127695168	18104	1	210035	uc007hkf.3	-1548	ENSMUSG00000040195	Nemp1	nuclear envelope integral membrane protein 1
1600	chr10	127800669	127800895	227	*	ol_H3K9Ac.peaklist..1..__01951	Promoter (<=1kb)	10	127801153	127815839	14687	1	19683	uc007hkq.2	-258	ENSMUSG00000069456	Rdh16	retinol dehydrogenase 16
1615	chr10	128491805	128492132	328	*	ol_H3K9Ac.peaklist..1..__01976	Promoter (<=1kb)	10	128490859	128493009	2151	2	17904	uc007hnb.2	877	ENSMUSG00000090841	Myl6	myosin, light polypeptide 6, alkali, smooth muscle and non-muscle
1616	chr10	128498288	128498731	444	*	ol_H3K9Ac.peaklist..1..__01977	Promoter (<=1kb)	10	128494157	128498685	4529	2	216459	uc007hne.1	0	ENSMUSG00000039824	Myl6b	myosin, light polypeptide 6B
1619	chr10	128696659	128696983	325	*	ol_H3K9Ac.peaklist..1..__01982	Promoter (<=1kb)	10	128681803	128696268	14466	2	19344	uc007hnx.2	-391	ENSMUSG00000000711	Rab5b	RAB5B, member RAS oncogene family
1620	chr10	128792661	128792929	269	*	ol_H3K9Ac.peaklist..1..__01983	Promoter (1-2kb)	10	128790955	128800827	9873	1	58223	uc007hoh.3	1706	ENSMUSG00000025355	Mmp19	matrix metallopeptidase 19
1621	chr10	128807230	128807840	611	*	ol_H3K9Ac.peaklist..1..__01984	Promoter (1-2kb)	10	128805676	128819446	13771	1	74330	uc007hon.1	1554	ENSMUSG00000025354	Dnajc14	DnaJ heat shock protein family (Hsp40) member C14
1627	chr11	3124679	3124947	269	*	ol_H3K9Ac.peaklist..1..__01990	Promoter (<=1kb)	11	3124021	3131945	7925	1	236604	uc007hrp.2	658	NA	Pisd-ps1	phosphatidylserine decarboxylase, pseudogene 1
1628	chr11	3291535	3292087	553	*	ol_H3K9Ac.peaklist..1..__01991	Promoter (1-2kb)	11	3290457	3309083	18627	1	56218	uc029rkc.1	1078	ENSMUSG00000020453	Patz1	POZ (BTB) and AT hook containing zinc finger 1
1629	chr11	3331898	3332170	273	*	ol_H3K9Ac.peaklist..1..__01992	Promoter (1-2kb)	11	3330731	3342971	12241	1	216505	uc007hsq.1	1167	ENSMUSG00000034614	Pik3ip1	phosphoinositide-3-kinase interacting protein 1
1632	chr11	3539422	3539895	474	*	ol_H3K9Ac.peaklist..1..__01995	Promoter (<=1kb)	11	3517522	3539292	21771	2	29856	uc011xqq.1	-130	ENSMUSG00000020439	Smtn	smoothelin
1633	chr11	3895355	3895585	231	*	ol_H3K9Ac.peaklist..1..__01999	Promoter (<=1kb)	11	3895240	3901296	6057	1	75219	uc007htu.2	115	ENSMUSG00000047205	Dusp18	dual specificity phosphatase 18
1637	chr11	4258571	4258993	423	*	ol_H3K9Ac.peaklist..1..__02004	Promoter (1-2kb)	11	4257568	4272514	14947	1	16878	uc007hut.1	1003	ENSMUSG00000034394	Lif	leukemia inhibitory factor
1638	chr11	4266467	4267197	731	*	ol_H3K9Ac.peaklist..1..__02005	Promoter (<=1kb)	11	4266796	4272514	5719	1	16878	uc007huu.2	0	ENSMUSG00000034394	Lif	leukemia inhibitory factor
1643	chr11	4947419	4947693	275	*	ol_H3K9Ac.peaklist..1..__02010	Promoter (<=1kb)	11	4947521	5042794	95274	1	11764	uc007hvn.2	0	ENSMUSG00000009090	Ap1b1	adaptor protein complex AP-1, beta 1 subunit
1645	chr11	4983994	4984871	878	*	ol_H3K9Ac.peaklist..1..__02012	Promoter (1-2kb)	11	4986824	5042794	55971	1	11764	uc007hvo.2	-1953	ENSMUSG00000009090	Ap1b1	adaptor protein complex AP-1, beta 1 subunit
1653	chr11	5151928	5152552	625	*	ol_H3K9Ac.peaklist..1..__02021	Promoter (<=1kb)	11	5106266	5152222	45957	2	140703	uc007hwg.1	0	ENSMUSG00000034164	Emid1	EMI domain containing 1
1660	chr11	5708090	5708515	426	*	ol_H3K9Ac.peaklist..1..__02029	Promoter (<=1kb)	11	5703983	5707699	3717	2	64660	uc007hwt.1	-391	ENSMUSG00000020477	Mrps24	mitochondrial ribosomal protein S24
1663	chr11	5742102	5742324	223	*	ol_H3K9Ac.peaklist..1..__02032	Promoter (<=1kb)	11	5714977	5741176	26200	2	72046	uc007hwx.1	-926	ENSMUSG00000049680	Urgcp	upregulator of cell proliferation
1665	chr11	5999926	6000608	683	*	ol_H3K9Ac.peaklist..1..__02035	Promoter (<=1kb)	11	5969642	6000449	30808	2	12323	uc007hxq.3	0	ENSMUSG00000057897	Camk2b	calcium/calmodulin-dependent protein kinase II, beta
1667	chr11	6442260	6442649	390	*	ol_H3K9Ac.peaklist..1..__02037	Promoter (1-2kb)	11	6427226	6444443	17218	2	77605	uc007hyp.2	1794	ENSMUSG00000041126	H2afv	H2A histone family, member V
1669	chr11	6520091	6521208	1118	*	ol_H3K9Ac.peaklist..1..__02039	Promoter (<=1kb)	11	6506548	6520958	14411	2	246177	uc007hyt.2	0	ENSMUSG00000020437	Myo1g	myosin IG
1670	chr11	6560650	6560878	229	*	ol_H3K9Ac.peaklist..1..__02040	Promoter (<=1kb)	11	6561121	6562952	1832	1	216527	uc007hyx.1	-243	ENSMUSG00000000378	Ccm2	cerebral cavernous malformation 2
1671	chr11	6561062	6561817	756	*	ol_H3K9Ac.peaklist..1..__02041	Promoter (<=1kb)	11	6561121	6562952	1832	1	216527	uc007hyx.1	0	ENSMUSG00000000378	Ccm2	cerebral cavernous malformation 2
1672	chr11	6561967	6562298	332	*	ol_H3K9Ac.peaklist..1..__02042	Promoter (<=1kb)	11	6561121	6562952	1832	1	216527	uc007hyx.1	846	ENSMUSG00000000378	Ccm2	cerebral cavernous malformation 2
1677	chr11	7196803	7197435	633	*	ol_H3K9Ac.peaklist..1..__02048	Promoter (<=1kb)	11	7197787	7202546	4760	1	16006	uc007hzh.2	-352	ENSMUSG00000020429	Igfbp1	insulin-like growth factor binding protein 1
1684	chr11	8469875	8470158	284	*	ol_H3K9Ac.peaklist..1..__02055	Promoter (1-2kb)	11	8431652	8468503	36852	2	319939	uc007hzj.1	-1372	ENSMUSG00000020422	Tns3	tensin 3
1692	chr11	9010039	9010293	255	*	ol_H3K9Ac.peaklist..1..__02063	Promoter (<=1kb)	11	8993137	9011191	18055	2	15574	uc007hzp.2	898	ENSMUSG00000020413	Hus1	HUS1 checkpoint clamp component
1693	chr11	11461754	11462572	819	*	ol_H3K9Ac.peaklist..1..__02064	Promoter (<=1kb)	11	11280040	11462419	182380	2	53604	uc007iae.2	0	ENSMUSG00000020193	Zpbp	zona pellucida binding protein
1694	chr11	11687836	11688478	643	*	ol_H3K9Ac.peaklist..1..__02065	Promoter (1-2kb)	11	11690177	11761425	71249	1	22778	uc007ian.1	-1699	ENSMUSG00000018654	Ikzf1	IKAROS family zinc finger 1
1695	chr11	11688974	11689330	357	*	ol_H3K9Ac.peaklist..1..__02066	Promoter (<=1kb)	11	11690177	11761425	71249	1	22778	uc007ian.1	-847	ENSMUSG00000018654	Ikzf1	IKAROS family zinc finger 1
1698	chr11	11888599	11888849	251	*	ol_H3K9Ac.peaklist..1..__02069	Promoter (1-2kb)	11	11814101	11890408	76308	2	13195	uc007iaw.2	1559	ENSMUSG00000020182	Ddc	dopa decarboxylase
1701	chr11	12035904	12036262	359	*	ol_H3K9Ac.peaklist..1..__02072	Promoter (1-2kb)	11	11930499	12037420	106922	2	14783	uc007iba.2	1158	ENSMUSG00000020176	Grb10	growth factor receptor bound protein 10
1706	chr11	16950856	16951085	230	*	ol_H3K9Ac.peaklist..1..__02079	Promoter (<=1kb)	11	16936723	16951093	14371	2	72735	uc011xru.1	8	NA	Eldr	Egfr long non-coding downstream RNA
1707	chr11	17006967	17007189	223	*	ol_H3K9Ac.peaklist..1..__02080	Promoter (1-2kb)	11	16971206	17008718	37513	2	56193	uc007ibv.2	1529	ENSMUSG00000020120	Plek	pleckstrin
1708	chr11	17007861	17008604	744	*	ol_H3K9Ac.peaklist..1..__02081	Promoter (<=1kb)	11	16971206	17008718	37513	2	56193	uc007ibv.2	114	ENSMUSG00000020120	Plek	pleckstrin
1723	chr11	20829115	20829427	313	*	ol_H3K9Ac.peaklist..1..__02098	Promoter (1-2kb)	11	20823355	20831108	7754	2	216551	uc007idj.2	1681	ENSMUSG00000042363	Lgalsl	lectin, galactoside binding-like
1730	chr11	21093426	21093660	235	*	ol_H3K9Ac.peaklist..1..__02106	Promoter (1-2kb)	11	21092118	21149402	57285	1	67245	uc007idm.1	1308	ENSMUSG00000020134	Peli1	pellino 1
1749	chr11	22992022	22992339	318	*	ol_H3K9Ac.peaklist..1..__02133	Promoter (1-2kb)	11	22990593	23003336	12744	1	12464	uc007ieo.1	1429	ENSMUSG00000007739	Cct4	chaperonin containing Tcp1, subunit 4 (delta)
1750	chr11	23020481	23020899	419	*	ol_H3K9Ac.peaklist..1..__02134	Promoter (<=1kb)	11	23020000	23030788	10789	1	73873	uc007ies.1	481	ENSMUSG00000049811	Fam161a	family with sequence similarity 161, member A
1753	chr11	23498301	23498706	406	*	ol_H3K9Ac.peaklist..1..__02137	Promoter (<=1kb)	11	23487882	23498039	10158	2	268390	uc056ykb.1	-262	ENSMUSG00000020288	Ahsa2	AHA1, activator of heat shock protein ATPase 2
1754	chr11	23663385	23663772	388	*	ol_H3K9Ac.peaklist..1..__02138	Promoter (1-2kb)	11	23665674	23732876	67203	1	74467	uc007ifk.1	-1902	ENSMUSG00000020280	Pus10	pseudouridylate synthase 10
1757	chr11	29174286	29174651	366	*	ol_H3K9Ac.peaklist..1..__02141	Promoter (<=1kb)	11	29173747	29213820	40074	1	104570	uc007igt.1	539	ENSMUSG00000020463	Ppp4r3b	protein phosphatase 4 regulatory subunit 3B
1758	chr11	29692225	29692501	277	*	ol_H3K9Ac.peaklist..1..__02142	Promoter (<=1kb)	11	29692898	29744414	51517	1	68585	uc007ihk.2	-397	ENSMUSG00000020458	Rtn4	reticulon 4
1760	chr11	30952798	30953069	272	*	ol_H3K9Ac.peaklist..1..__02144	Promoter (1-2kb)	11	30929784	30954131	24348	2	66753	uc007iic.1	1062	ENSMUSG00000020311	Erlec1	endoplasmic reticulum lectin 1
1761	chr11	30984382	30984699	318	*	ol_H3K9Ac.peaklist..1..__02145	Promoter (1-2kb)	11	30976707	30986365	9659	2	68044	uc007iih.2	1666	ENSMUSG00000020309	Chac2	ChaC, cation transport regulator 2
1770	chr11	32225053	32225550	498	*	ol_H3K9Ac.peaklist..1..__02159	Promoter (<=1kb)	11	32226505	32232702	6198	1	268395	uc007ijd.2	-955	ENSMUSG00000020287	Mpg	N-methylpurine-DNA glycosylase
1774	chr11	33147308	33147544	237	*	ol_H3K9Ac.peaklist..1..__02163	Promoter (<=1kb)	11	33116970	33147400	30431	2	14172	uc007ikc.3	0	ENSMUSG00000057967	Fgf18	fibroblast growth factor 18
1775	chr11	33513345	33513808	464	*	ol_H3K9Ac.peaklist..1..__02165	Promoter (<=1kb)	11	33211794	33513746	301953	2	66011	uc007ikh.2	0	ENSMUSG00000040594	Ranbp17	RAN binding protein 17
1777	chr11	34048763	34049287	525	*	ol_H3K9Ac.peaklist..1..__02167	Promoter (1-2kb)	11	34047201	34092280	45080	1	16822	uc007ikv.1	1562	ENSMUSG00000002699	Lcp2	lymphocyte cytosolic protein 2
1792	chr11	43474276	43474535	260	*	ol_H3K9Ac.peaklist..1..__02184	Promoter (<=1kb)	11	43474306	43491525	17220	1	69183	uc007imr.2	0	ENSMUSG00000046491	C1qtnf2	C1q and tumor necrosis factor related protein 2
1794	chr11	43836253	43836524	272	*	ol_H3K9Ac.peaklist..1..__02186	Promoter (<=1kb)	11	43774605	43836489	61885	2	11548	uc007imy.2	0	ENSMUSG00000050541	Adra1b	adrenergic receptor, alpha 1b
1802	chr11	44398870	44399100	231	*	ol_H3K9Ac.peaklist..1..__02195	Promoter (<=1kb)	11	44400063	44414677	14615	1	16160	uc007inc.2	-963	ENSMUSG00000004296	Il12b	interleukin 12b
1806	chr11	44618301	44618558	258	*	ol_H3K9Ac.peaklist..1..__02199	Promoter (<=1kb)	11	44618100	45008096	389997	1	13591	uc007inn.2	201	ENSMUSG00000057098	Ebf1	early B cell factor 1
1808	chr11	45880631	45881264	634	*	ol_H3K9Ac.peaklist..1..__02203	Promoter (1-2kb)	11	45882397	45910623	28227	1	216705	uc007inr.1	-1133	ENSMUSG00000006169	Clint1	clathrin interactor 1
1812	chr11	45943203	45943644	442	*	ol_H3K9Ac.peaklist..1..__02207	Promoter (1-2kb)	11	45928269	45944935	16667	2	72290	uc007ins.1	1291	ENSMUSG00000044847	Lsm11	U7 snRNP-specific Sm-like protein LSM11
1819	chr11	46811124	46811538	415	*	ol_H3K9Ac.peaklist..1..__02218	Promoter (<=1kb)	11	46810799	46844333	33535	1	276891	uc007iox.1	325	ENSMUSG00000055546	Timd4	T cell immunoglobulin and mucin domain containing 4
1826	chr11	48901736	48902471	736	*	ol_H3K9Ac.peaklist..1..__02225	Promoter (<=1kb)	11	48887422	48902152	14731	2	432555	uc007ipi.2	0	ENSMUSG00000058163	Gm5431	predicted gene 5431
1827	chr11	49061610	49062901	1292	*	ol_H3K9Ac.peaklist..1..__02226	Promoter (1-2kb)	11	49057196	49064212	7017	2	100039796	uc007ipp.2	1311	ENSMUSG00000078921	Tgtp2	T cell specific GTPase 2
1828	chr11	49075916	49076307	392	*	ol_H3K9Ac.peaklist..1..__02227	Promoter (<=1kb)	11	49076587	49096987	20401	1	15953	uc007ipq.2	-280	ENSMUSG00000078920	Ifi47	interferon gamma inducible protein 47
1831	chr11	49185765	49187060	1296	*	ol_H3K9Ac.peaklist..1..__02231	Promoter (<=1kb)	11	49168325	49187089	18765	2	237754	uc007ipu.1	29	ENSMUSG00000040283	Btnl9	butyrophilin-like 9
1832	chr11	49187437	49187762	326	*	ol_H3K9Ac.peaklist..1..__02232	Promoter (<=1kb)	11	49169054	49187089	18036	2	237754	uc011xuc.1	-348	ENSMUSG00000040283	Btnl9	butyrophilin-like 9
1843	chr11	49901885	49902174	290	*	ol_H3K9Ac.peaklist..1..__02243	Promoter (<=1kb)	11	49901835	49980223	78389	1	74563	uc011xue.1	50	ENSMUSG00000020374	Rasgef1c	RasGEF domain family, member 1C
1848	chr11	50137680	50137973	294	*	ol_H3K9Ac.peaklist..1..__02249	Promoter (1-2kb)	11	50135825	50145255	9431	1	76795	uc011xug.1	1855	ENSMUSG00000036644	Tbc1d9b	TBC1 domain family, member 9B
1852	chr11	50238030	50238446	417	*	ol_H3K9Ac.peaklist..1..__02256	Promoter (<=1kb)	11	50236461	50238532	2072	2	17001	uc007irz.2	86	ENSMUSG00000020377	Ltc4s	leukotriene C4 synthase
1855	chr11	50601521	50601798	278	*	ol_H3K9Ac.peaklist..1..__02259	Promoter (<=1kb)	11	50602085	50807573	205489	1	216725	uc007iso.2	-287	ENSMUSG00000036545	Adamts2	a disintegrin-like and metallopeptidase (reprolysin type) with thrombospondin type 1 motif, 2
1856	chr11	50602025	50603046	1022	*	ol_H3K9Ac.peaklist..1..__02260	Promoter (<=1kb)	11	50602085	50807573	205489	1	216725	uc007iso.2	0	ENSMUSG00000036545	Adamts2	a disintegrin-like and metallopeptidase (reprolysin type) with thrombospondin type 1 motif, 2
1877	chr11	52005351	52005752	402	*	ol_H3K9Ac.peaklist..1..__02283	Promoter (<=1kb)	11	52004428	52011325	6898	1	213084	uc007iva.1	923	ENSMUSG00000020389	Cdkl3	cyclin-dependent kinase-like 3
1893	chr11	53892087	53892455	369	*	ol_H3K9Ac.peaklist..1..__02305	Promoter (<=1kb)	11	53864542	53891703	27162	2	20520	uc007ixc.2	-384	ENSMUSG00000018900	Slc22a5	solute carrier family 22 (organic cation transporter), member 5
1894	chr11	53893029	53893410	382	*	ol_H3K9Ac.peaklist..1..__02306	Promoter (1-2kb)	11	53864542	53891703	27162	2	20520	uc007ixc.2	-1326	ENSMUSG00000018900	Slc22a5	solute carrier family 22 (organic cation transporter), member 5
1902	chr11	55099079	55099327	249	*	ol_H3K9Ac.peaklist..1..__02316	Promoter (1-2kb)	11	55097985	55113029	15045	1	14667	uc007iyw.3	1094	ENSMUSG00000000594	Gm2a	GM2 ganglioside activator protein
1919	chr11	58185165	58185661	497	*	ol_H3K9Ac.peaklist..1..__02336	Promoter (1-2kb)	11	58183843	58190198	6356	1	631323	uc011xvf.1	1322	NA	Gm12250	predicted gene 12250
1922	chr11	58959783	58960613	831	*	ol_H3K9Ac.peaklist..1..__02339	Promoter (1-2kb)	11	58961711	58962273	563	1	382523	uc057ayl.1	-1098	ENSMUSG00000080152	Gm12260	predicted gene 12260
1925	chr11	59541919	59542256	338	*	ol_H3K9Ac.peaklist..1..__02342	Promoter (<=1kb)	11	59541585	59566956	25372	1	216799	uc007jeh.1	334	ENSMUSG00000032691	Nlrp3	NLR family, pyrin domain containing 3
1933	chr11	60200589	60200811	223	*	ol_H3K9Ac.peaklist..1..__02350	Promoter (<=1kb)	11	60200538	60200617	80	2	102465555	uc033fvx.1	0	ENSMUSG00000098547	Mir6921	microRNA 6921
1934	chr11	60201171	60201393	223	*	ol_H3K9Ac.peaklist..1..__02351	Promoter (<=1kb)	11	60200538	60200617	80	2	102465555	uc033fvx.1	-554	ENSMUSG00000098547	Mir6921	microRNA 6921
1935	chr11	60202968	60203190	223	*	ol_H3K9Ac.peaklist..1..__02352	Promoter (<=1kb)	11	60202262	60202327	66	2	102465556	uc033fvy.1	-641	ENSMUSG00000099259	Mir6922	microRNA 6922
1947	chr11	61142740	61143455	716	*	ol_H3K9Ac.peaklist..1..__02365	Promoter (1-2kb)	11	61140820	61147642	6823	1	57916	uc007jhb.1	1920	ENSMUSG00000010142	Tnfrsf13b	tumor necrosis factor receptor superfamily, member 13b
1958	chr11	61652910	61654014	1105	*	ol_H3K9Ac.peaklist..1..__02380	Promoter (<=1kb)	11	61653321	61672777	19457	1	71520	uc007jhz.1	0	ENSMUSG00000004837	Grap	GRB2-related adaptor protein
1959	chr11	61654546	61654800	255	*	ol_H3K9Ac.peaklist..1..__02381	Promoter (1-2kb)	11	61653321	61672777	19457	1	71520	uc007jhz.1	1225	ENSMUSG00000004837	Grap	GRB2-related adaptor protein
1962	chr11	62249052	62249337	286	*	ol_H3K9Ac.peaklist..1..__02385	Promoter (<=1kb)	11	62248984	62266452	17469	1	11541	uc007jio.1	68	ENSMUSG00000018500	Adora2b	adenosine A2b receptor
1968	chr11	62646441	62646663	223	*	ol_H3K9Ac.peaklist..1..__02394	Promoter (1-2kb)	11	62604884	62648011	43128	2	192976	uc007jjn.1	1348	ENSMUSG00000046417	Lrrc75a	leucine rich repeat containing 75A
1969	chr11	62789128	62789430	303	*	ol_H3K9Ac.peaklist..1..__02395	Promoter (<=1kb)	11	62778387	62789417	11031	2	192651	uc007jjx.1	0	ENSMUSG00000047342	Zfp286	zinc finger protein 286
1989	chr11	63924284	63924765	482	*	ol_H3K9Ac.peaklist..1..__02417	Promoter (1-2kb)	11	63884693	63922284	37592	2	54710	uc007jkn.1	-2000	ENSMUSG00000070407	Hs3st3b1	heparan sulfate (glucosamine) 3-O-sulfotransferase 3B1
1992	chr11	67024562	67024898	337	*	ol_H3K9Ac.peaklist..1..__02420	Promoter (<=1kb)	11	67025154	67035312	10159	1	338369	uc007jlp.2	-256	ENSMUSG00000050270	Tmem220	transmembrane protein 220
1994	chr11	67921752	67922064	313	*	ol_H3K9Ac.peaklist..1..__02425	Promoter (<=1kb)	11	67854523	67922153	67631	2	216835	uc007jne.1	89	ENSMUSG00000020905	Usp43	ubiquitin specific peptidase 43
1995	chr11	67922301	67922660	360	*	ol_H3K9Ac.peaklist..1..__02426	Promoter (<=1kb)	11	67854523	67922153	67631	2	216835	uc011xwq.1	-148	ENSMUSG00000020905	Usp43	ubiquitin specific peptidase 43
1996	chr11	68384863	68385585	723	*	ol_H3K9Ac.peaklist..1..__02427	Promoter (1-2kb)	11	68209364	68386826	177463	2	18208	uc007jnm.1	1241	ENSMUSG00000020902	Ntn1	netrin 1
1998	chr11	68431970	68432568	599	*	ol_H3K9Ac.peaklist..1..__02429	Promoter (<=1kb)	11	68432125	68476764	44640	1	320207	uc007jnn.1	0	ENSMUSG00000020901	Pik3r5	phosphoinositide-3-kinase regulatory subunit 5
1999	chr11	68503814	68504162	349	*	ol_H3K9Ac.peaklist..1..__02430	Promoter (<=1kb)	11	68503019	68552695	49677	1	104709	uc007jnu.2	795	ENSMUSG00000046207	Pik3r6	phosphoinositide-3-kinase regulatory subunit 5
2002	chr11	68871661	68871883	223	*	ol_H3K9Ac.peaklist..1..__02434	Promoter (<=1kb)	11	68829316	68871855	42540	2	83431	uc007jof.1	0	ENSMUSG00000018736	Ndel1	nudE neurodevelopment protein 1 like 1
2004	chr11	68953970	68954317	348	*	ol_H3K9Ac.peaklist..1..__02436	Promoter (<=1kb)	11	68943291	68955073	11783	2	442801	uc007jom.1	756	ENSMUSG00000052921	Arhgef15	Rho guanine nucleotide exchange factor (GEF) 15
2005	chr11	68954683	68955292	610	*	ol_H3K9Ac.peaklist..1..__02437	Promoter (<=1kb)	11	68943291	68955073	11783	2	442801	uc007jom.1	0	ENSMUSG00000052921	Arhgef15	Rho guanine nucleotide exchange factor (GEF) 15
2011	chr11	69370462	69371056	595	*	ol_H3K9Ac.peaklist..1..__02443	Promoter (1-2kb)	11	69343273	69369426	26154	2	216848	uc029rmi.2	-1036	ENSMUSG00000018474	Chd3	chromodomain helicase DNA binding protein 3
2013	chr11	69412752	69412992	241	*	ol_H3K9Ac.peaklist..1..__02445	Promoter (<=1kb)	11	69398508	69413673	15166	2	216850	uc007jqe.2	681	ENSMUSG00000018476	Kdm6b	KDM1 lysine (K)-specific demethylase 6B
2014	chr11	69414302	69414623	322	*	ol_H3K9Ac.peaklist..1..__02446	Promoter (<=1kb)	11	69398508	69413673	15166	2	216850	uc007jqe.2	-629	ENSMUSG00000018476	Kdm6b	KDM1 lysine (K)-specific demethylase 6B
2016	chr11	69672764	69673016	253	*	ol_H3K9Ac.peaklist..1..__02448	Promoter (<=1kb)	11	69666936	69672423	5488	2	13681	uc007jra.2	-341	ENSMUSG00000059796	Eif4a1	eukaryotic translation initiation factor 4A1
2017	chr11	69694437	69694708	272	*	ol_H3K9Ac.peaklist..1..__02450	Promoter (1-2kb)	11	69686240	69696098	9859	2	21944	uc007jri.2	1390	ENSMUSG00000097328	Tnfsf12	tumor necrosis factor (ligand) superfamily, member 12
2019	chr11	69756409	69756773	365	*	ol_H3K9Ac.peaklist..1..__02452	Promoter (1-2kb)	11	69733997	69758633	24637	2	20020	uc007jrk.3	1860	ENSMUSG00000005198	Polr2a	polymerase (RNA) II (DNA directed) polypeptide A
2021	chr11	69895266	69895503	238	*	ol_H3K9Ac.peaklist..1..__02454	Promoter (<=1kb)	11	69881567	69895539	13973	2	216859	uc007jsg.1	36	ENSMUSG00000001588	Acap1	ArfGAP with coiled-coil, ankyrin repeat and PH domains 1
2022	chr11	69947763	69948032	270	*	ol_H3K9Ac.peaklist..1..__02455	Promoter (<=1kb)	11	69942286	69948134	5849	2	20528	uc007jsy.1	102	ENSMUSG00000018566	Slc2a4	solute carrier family 2 (facilitated glucose transporter), member 4
2023	chr11	69966433	69966881	449	*	ol_H3K9Ac.peaklist..1..__02456	Promoter (1-2kb)	11	69965421	69967886	2466	1	53624	uc007jtb.2	1012	ENSMUSG00000018569	Cldn7	claudin 7
2028	chr11	70222659	70222881	223	*	ol_H3K9Ac.peaklist..1..__02461	Promoter (1-2kb)	11	70216792	70220994	4203	2	69309	uc007jub.1	-1665	ENSMUSG00000044367	Slc16a13	solute carrier family 16 (monocarboxylic acid transporters), member 13
2029	chr11	70228483	70229022	540	*	ol_H3K9Ac.peaklist..1..__02462	Promoter (<=1kb)	11	70224127	70229798	5672	2	12029	uc007juc.2	776	ENSMUSG00000000317	Bcl6b	B cell CLL/lymphoma 6, member B
2031	chr11	70506363	70506590	228	*	ol_H3K9Ac.peaklist..1..__02464	Promoter (1-2kb)	11	70505274	70511183	5910	1	75604	uc007jvb.3	1089	ENSMUSG00000018919	Tm4sf5	transmembrane 4 superfamily member 5
2035	chr11	70615249	70615705	457	*	ol_H3K9Ac.peaklist..1..__02468	Promoter (<=1kb)	11	70615894	70616890	997	1	668433	uc011xxw.1	-189	ENSMUSG00000087279	4930544D05Rik	RIKEN cDNA 4930544D05 gene
2038	chr11	70704414	70704741	328	*	ol_H3K9Ac.peaklist..1..__02471	Promoter (1-2kb)	11	70705990	70706059	70	1	102465557	uc033fxp.1	-1249	ENSMUSG00000105932	Mir6925	microRNA 6925
2043	chr11	70812076	70812516	441	*	ol_H3K9Ac.peaklist..1..__02477	Promoter (<=1kb)	11	70790932	70812561	21630	2	327957	uc007jwp.1	45	ENSMUSG00000057135	Scimp	SLP adaptor and CSK interacting membrane protein
2044	chr11	72135534	72135895	362	*	ol_H3K9Ac.peaklist..1..__02482	Promoter (<=1kb)	11	72047528	72135889	88362	2	327958	uc007jya.1	0	ENSMUSG00000040543	Pitpnm3	PITPNM family member 3
2046	chr11	72455644	72456078	435	*	ol_H3K9Ac.peaklist..1..__02484	Promoter (1-2kb)	11	72451643	72454541	2899	2	216892	uc007jza.1	-1103	ENSMUSG00000040447	Spns2	spinster homolog 2
2058	chr11	73197940	73198242	303	*	ol_H3K9Ac.peaklist..1..__02497	Promoter (<=1kb)	11	73183133	73199019	15887	2	83429	uc007kae.1	777	ENSMUSG00000005949	Ctns	cystinosis, nephropathic
2059	chr11	73200821	73201143	323	*	ol_H3K9Ac.peaklist..1..__02498	Promoter (1-2kb)	11	73199482	73224506	25025	1	74637	uc011xyp.1	1339	ENSMUSG00000005951	Shpk	sedoheptulokinase
2068	chr11	74894985	74895441	457	*	ol_H3K9Ac.peaklist..1..__02509	Promoter (1-2kb)	11	74849264	74897080	47817	2	97761	uc007kck.1	1639	ENSMUSG00000038351	Sgsm2	small G protein signaling modulator 2
2086	chr11	75169832	75170902	1071	*	ol_H3K9Ac.peaklist..1..__02528	Promoter (<=1kb)	11	75164565	75170255	5691	2	15248	uc007kdd.1	0	ENSMUSG00000043099	Hic1	hypermethylated in cancer 1
2087	chr11	75172103	75172543	441	*	ol_H3K9Ac.peaklist..1..__02529	Promoter (<=1kb)	11	75173388	75173478	91	1	387208	uc011xzg.1	-845	ENSMUSG00000065590	Mir212	microRNA 212
2092	chr11	75424324	75425052	729	*	ol_H3K9Ac.peaklist..1..__02535	Promoter (1-2kb)	11	75415470	75422623	7154	2	20317	uc007kdq.1	-1701	ENSMUSG00000000753	Serpinf1	serine (or cysteine) peptidase inhibitor, clade F, member 1
2093	chr11	75450242	75450574	333	*	ol_H3K9Ac.peaklist..1..__02536	Promoter (<=1kb)	11	75440943	75449910	8968	2	192652	uc007kds.2	-332	ENSMUSG00000045374	Wdr81	WD repeat domain 81
2094	chr11	75450796	75451032	237	*	ol_H3K9Ac.peaklist..1..__02537	Promoter (<=1kb)	11	75440943	75449910	8968	2	192652	uc007kds.2	-886	ENSMUSG00000045374	Wdr81	WD repeat domain 81
2097	chr11	75513547	75514518	972	*	ol_H3K9Ac.peaklist..1..__02540	Promoter (<=1kb)	11	75513541	75526580	13040	1	380713	uc011xzo.1	6	ENSMUSG00000038188	Scarf1	scavenger receptor class F, member 1
2098	chr11	75533185	75534851	1667	*	ol_H3K9Ac.peaklist..1..__02541	Promoter (1-2kb)	11	75532138	75569254	37117	1	215113	uc007kee.1	1047	ENSMUSG00000038178	Slc43a2	solute carrier family 43, member 2
2102	chr11	75550176	75550508	333	*	ol_H3K9Ac.peaklist..1..__02545	Promoter (<=1kb)	11	75551429	75551511	83	1	100628624	uc029rmr.1	-921	ENSMUSG00000093100	Mir3971	microRNA 3971
2103	chr11	75563657	75565395	1739	*	ol_H3K9Ac.peaklist..1..__02546	Promoter (<=1kb)	11	75566007	75570189	4183	1	215113	uc007kef.1	-612	ENSMUSG00000038178	Slc43a2	solute carrier family 43, member 2
2109	chr11	75657840	75658068	229	*	ol_H3K9Ac.peaklist..1..__02553	Promoter (1-2kb)	11	75656015	75674643	18629	1	17913	uc007kep.2	1825	ENSMUSG00000017774	Myo1c	myosin IC
2118	chr11	76763775	76764027	253	*	ol_H3K9Ac.peaklist..1..__02564	Promoter (<=1kb)	11	76726602	76763555	36954	2	53334	uc007kfz.1	-220	ENSMUSG00000010392	Gosr1	golgi SNAP receptor complex member 1
2119	chr11	76847180	76847452	273	*	ol_H3K9Ac.peaklist..1..__02565	Promoter (<=1kb)	11	76814395	76847008	32614	2	12874	uc007kgb.1	-172	ENSMUSG00000020841	Cpd	carboxypeptidase D
2134	chr11	77462091	77462820	730	*	ol_H3K9Ac.peaklist..1..__02583	Promoter (<=1kb)	11	77462384	77468370	5987	1	216961	uc007kgq.1	0	ENSMUSG00000020836	Coro6	coronin 6
2135	chr11	77477255	77477606	352	*	ol_H3K9Ac.peaklist..1..__02584	Promoter (<=1kb)	11	77470487	77476516	6030	2	268445	uc007kgw.1	-739	ENSMUSG00000037907	Ankrd13b	ankyrin repeat domain 13b
2137	chr11	77775792	77776138	347	*	ol_H3K9Ac.peaklist..1..__02586	Promoter (1-2kb)	11	77777235	77865988	88754	1	360013	uc007khg.2	-1097	ENSMUSG00000000631	Myo18a	myosin XVIIIA
2145	chr11	78243916	78244202	287	*	ol_H3K9Ac.peaklist..1..__02595	Promoter (1-2kb)	11	78206749	78245703	38955	2	20926	uc007kip.2	1501	ENSMUSG00000002052	Supt6	suppressor of Ty 6
2146	chr11	78344635	78345028	394	*	ol_H3K9Ac.peaklist..1..__02596	Promoter (<=1kb)	11	78345584	78349164	3581	1	22248	uc057azf.1	-556	ENSMUSG00000002058	Unc119	unc-119 lipid binding chaperone
2155	chr11	78825884	78826135	252	*	ol_H3K9Ac.peaklist..1..__02606	Promoter (<=1kb)	11	78826595	78843899	17305	1	66274	uc007kkb.2	-460	ENSMUSG00000072640	Lyrm9	LYR motif containing 9
2165	chr11	79523357	79524603	1247	*	ol_H3K9Ac.peaklist..1..__02617	Promoter (<=1kb)	11	79513385	79523762	10378	2	216984	uc007kko.1	0	ENSMUSG00000093938	Evi2b	ecotropic viral integration site 2b
2166	chr11	79528155	79529059	905	*	ol_H3K9Ac.peaklist..1..__02618	Promoter (1-2kb)	11	79513385	79530609	17225	2	101488212	uc007kkp.1	1550	ENSMUSG00000070354	Evi2	ecotropic viral integration site 2
2168	chr11	79674546	79674774	229	*	ol_H3K9Ac.peaklist..1..__02620	Promoter (<=1kb)	11	79670373	79675086	4714	2	72218	uc007kkw.2	312	ENSMUSG00000086569	Rab11fip4os2	RAB11 family interacting protein 4 (class II), opposite strand 2
2177	chr11	79962639	79963012	374	*	ol_H3K9Ac.peaklist..1..__02631	Promoter (<=1kb)	11	79933956	79962387	28432	2	216987	uc007klb.1	-252	ENSMUSG00000035575	Utp6	UTP6 small subunit processome component
2191	chr11	82386840	82387290	451	*	ol_H3K9Ac.peaklist..1..__02647	Promoter (1-2kb)	11	82388900	82446361	57462	1	270893	uc007kmv.2	-1610	ENSMUSG00000020701	Tmem132e	transmembrane protein 132E
2198	chr11	82954132	82954431	300	*	ol_H3K9Ac.peaklist..1..__02656	Promoter (<=1kb)	11	82954661	82964850	10190	1	327978	uc007koa.2	-230	ENSMUSG00000054404	Slfn5	schlafen 5
2200	chr11	83063914	83064210	297	*	ol_H3K9Ac.peaklist..1..__02658	Promoter (<=1kb)	11	83065112	83070678	5567	1	20556	uc007kog.1	-902	ENSMUSG00000072620	Slfn2	schlafen 2
2201	chr11	83064417	83064925	509	*	ol_H3K9Ac.peaklist..1..__02659	Promoter (<=1kb)	11	83065112	83070678	5567	1	20556	uc007kog.1	-187	ENSMUSG00000072620	Slfn2	schlafen 2
2205	chr11	83223558	83224019	462	*	ol_H3K9Ac.peaklist..1..__02663	Promoter (<=1kb)	11	83223576	83226584	3009	1	100043636	uc011ybf.1	0	ENSMUSG00000087107	AI662270	expressed sequence AI662270
2206	chr11	83224461	83225006	546	*	ol_H3K9Ac.peaklist..1..__02664	Promoter (<=1kb)	11	83223576	83226584	3009	1	100043636	uc011ybf.1	885	ENSMUSG00000087107	AI662270	expressed sequence AI662270
2207	chr11	83592697	83592950	254	*	ol_H3K9Ac.peaklist..1..__02665	Promoter (<=1kb)	11	83587886	83593087	5202	2	20305	uc007kpm.1	137	ENSMUSG00000018927	Ccl6	chemokine (C-C motif) ligand 6
2208	chr11	83648695	83649274	580	*	ol_H3K9Ac.peaklist..1..__02666	Promoter (<=1kb)	11	83647843	83649378	1536	2	20302	uc007kpn.1	104	ENSMUSG00000000982	Ccl3	chemokine (C-C motif) ligand 3
2209	chr11	83704074	83704545	472	*	ol_H3K9Ac.peaklist..1..__02667	Promoter (<=1kb)	11	83704056	83706269	2214	1	100034251	uc007kpq.1	18	ENSMUSG00000069792	Wfdc17	WAP four-disulfide core domain 17
2210	chr11	83704728	83705236	509	*	ol_H3K9Ac.peaklist..1..__02668	Promoter (<=1kb)	11	83704056	83706269	2214	1	100034251	uc007kpq.1	672	ENSMUSG00000069792	Wfdc17	WAP four-disulfide core domain 17
2218	chr11	85170283	85170779	497	*	ol_H3K9Ac.peaklist..1..__02679	Promoter (<=1kb)	11	85170404	85181154	10751	1	73634	uc011ybo.1	0	ENSMUSG00000018479	1700125H20Rik	RIKEN cDNA 1700125H20 gene
2223	chr11	85638567	85639053	487	*	ol_H3K9Ac.peaklist..1..__02684	Promoter (1-2kb)	11	85640704	85826058	185355	1	192197	uc007kru.2	-1651	ENSMUSG00000059439	Bcas3	breast carcinoma amplified sequence 3
2227	chr11	85720353	85720716	364	*	ol_H3K9Ac.peaklist..1..__02688	Promoter (<=1kb)	11	85704143	85719744	15602	2	71489	uc007krw.1	-609	ENSMUSG00000086199	Bcas3os1	breast carcinoma amplified sequence 3, opposite strand 1
2228	chr11	85775214	85775583	370	*	ol_H3K9Ac.peaklist..1..__02689	Promoter (<=1kb)	11	85766833	85775680	8848	2	78420	uc029rnc.1	97	ENSMUSG00000085514	Bcas3os2	breast carcinoma amplified sequence 3 opposite strand 2
2229	chr11	85895205	85895506	302	*	ol_H3K9Ac.peaklist..1..__02690	Promoter (1-2kb)	11	85896765	85916097	19333	1	21387	uc007ksd.2	-1259	ENSMUSG00000000094	Tbx4	T-box 4
2247	chr11	87126351	87126897	547	*	ol_H3K9Ac.peaklist..1..__02712	Promoter (<=1kb)	11	87127075	87220686	93612	1	68729	uc007ktm.2	-178	ENSMUSG00000018548	Trim37	tripartite motif-containing 37
2248	chr11	87427406	87427704	299	*	ol_H3K9Ac.peaklist..1..__02713	Promoter (<=1kb)	11	87427591	87555823	128233	1	83560	uc011yby.1	0	ENSMUSG00000010342	Tex14	testis expressed gene 14
2250	chr11	87581052	87582518	1467	*	ol_H3K9Ac.peaklist..1..__02715	Promoter (<=1kb)	11	87581061	87586016	4956	1	18952	uc007ktv.2	0	ENSMUSG00000020486	2023-09-04	septin 4
2256	chr11	87700519	87701027	509	*	ol_H3K9Ac.peaklist..1..__02722	Promoter (<=1kb)	11	87699524	87705327	5804	1	68690	uc007kuh.2	995	NA	1110028F11Rik	RIKEN cDNA 1110028F11 gene
2259	chr11	87754908	87755387	480	*	ol_H3K9Ac.peaklist..1..__02725	Promoter (1-2kb)	11	87756864	87756927	64	1	387160	uc011yca.1	-1477	ENSMUSG00000105196	Mir142	microRNA 142
2270	chr11	88955636	88955906	271	*	ol_H3K9Ac.peaklist..1..__02736	Promoter (<=1kb)	11	88924020	88955442	31423	2	74617	uc011yci.1	-194	ENSMUSG00000000278	Scpep1	serine carboxypeptidase 1
2296	chr11	94521101	94521724	624	*	ol_H3K9Ac.peaklist..1..__02772	Promoter (<=1kb)	11	94501347	94521502	20156	2	104601	uc007kyy.2	0	ENSMUSG00000039110	Mycbpap	MYCBP associated protein
2301	chr11	94936318	94937129	812	*	ol_H3K9Ac.peaklist..1..__02777	Promoter (<=1kb)	11	94936224	94953042	16819	1	12842	uc007kzn.2	94	ENSMUSG00000001506	Col1a1	collagen, type I, alpha 1
2302	chr11	95010345	95010606	262	*	ol_H3K9Ac.peaklist..1..__02778	Promoter (<=1kb)	11	95009879	95026087	16209	1	217125	uc007kzt.1	466	ENSMUSG00000047181	Samd14	sterile alpha motif domain containing 14
2304	chr11	95514266	95514495	230	*	ol_H3K9Ac.peaklist..1..__02780	Promoter (<=1kb)	11	95509846	95514565	4720	2	104079	uc007lal.1	70	ENSMUSG00000046719	Nxph3	neurexophilin 3
2305	chr11	95585491	95585861	371	*	ol_H3K9Ac.peaklist..1..__02781	Promoter (1-2kb)	11	95568818	95587698	18881	2	18053	uc007lam.3	1837	ENSMUSG00000000120	Ngfr	nerve growth factor receptor (TNFR superfamily, member 16)
2306	chr11	95586546	95587646	1101	*	ol_H3K9Ac.peaklist..1..__02782	Promoter (<=1kb)	11	95568818	95587698	18881	2	18053	uc007lam.3	52	ENSMUSG00000000120	Ngfr	nerve growth factor receptor (TNFR superfamily, member 16)
2308	chr11	95666255	95666623	369	*	ol_H3K9Ac.peaklist..1..__02784	Promoter (<=1kb)	11	95666957	95680773	13817	1	18673	uc007lan.2	-334	ENSMUSG00000038845	Phb	prohibitin
2310	chr11	95749498	95749872	375	*	ol_H3K9Ac.peaklist..1..__02786	Promoter (<=1kb)	11	95749000	95764715	15716	1	268469	uc007laq.2	498	ENSMUSG00000075595	Zfp652	zinc finger protein 652
2319	chr11	95844021	95844246	226	*	ol_H3K9Ac.peaklist..1..__02795	Promoter (<=1kb)	11	95843245	95845731	2487	1	14710	uc033fzi.1	776	ENSMUSG00000038811	Gngt2	guanine nucleotide binding protein (G protein), gamma transducing activity polypeptide 2
2320	chr11	95844484	95844852	369	*	ol_H3K9Ac.peaklist..1..__02796	Promoter (1-2kb)	11	95843245	95845731	2487	1	14710	uc033fzi.1	1239	ENSMUSG00000038811	Gngt2	guanine nucleotide binding protein (G protein), gamma transducing activity polypeptide 2
2321	chr11	96076107	96076475	369	*	ol_H3K9Ac.peaklist..1..__02797	Promoter (<=1kb)	11	96072793	96075694	2902	2	11951	uc007lbg.2	-413	ENSMUSG00000006057	Atp5g1	ATP synthase, H+ transporting, mitochondrial F0 complex, subunit C1 (subunit 9)
2328	chr11	96349136	96350300	1165	*	ol_H3K9Ac.peaklist..1..__02804	Promoter (1-2kb)	11	96351632	96354016	2385	1	103889	uc007lby.2	-1332	ENSMUSG00000075588	Hoxb2	homeobox B2
2332	chr11	96777838	96778093	256	*	ol_H3K9Ac.peaklist..1..__02808	Promoter (<=1kb)	11	96767549	96777555	10007	2	74479	uc007lcj.2	-283	ENSMUSG00000020876	Snx11	sorting nexin 11
2347	chr11	97448507	97448830	324	*	ol_H3K9Ac.peaklist..1..__02825	Promoter (1-2kb)	11	97450160	97502400	52241	1	58996	uc007lec.1	-1330	ENSMUSG00000049807	Arhgap23	Rho GTPase activating protein 23
2356	chr11	97780120	97780524	405	*	ol_H3K9Ac.peaklist..1..__02834	Promoter (1-2kb)	11	97781639	97781766	128	2	100302498	uc011ydw.1	1242	ENSMUSG00000064901	Snora21	small nucleolar RNA, H/ACA box 21
2364	chr11	97839127	97839525	399	*	ol_H3K9Ac.peaklist..1..__02842	Promoter (1-2kb)	11	97840780	97843043	2264	1	68127	uc007lex.1	-1255	ENSMUSG00000050538	B230217C12Rik	RIKEN cDNA B230217C12 gene
2365	chr11	97994568	97994810	243	*	ol_H3K9Ac.peaklist..1..__02843	Promoter (1-2kb)	11	97989578	97996173	6596	2	217151	uc007lfd.2	1363	ENSMUSG00000038352	Arl5c	ADP-ribosylation factor-like 5C
2371	chr11	98550656	98550927	272	*	ol_H3K9Ac.peaklist..1..__02849	Promoter (<=1kb)	11	98551097	98558665	7569	1	69376	uc007lgo.2	-170	ENSMUSG00000017195	Zpbp2	zona pellucida binding protein 2
2377	chr11	98740041	98740287	247	*	ol_H3K9Ac.peaklist..1..__02856	Promoter (1-2kb)	11	98741785	98757695	15911	1	21833	uc007lhd.2	-1498	ENSMUSG00000058756	Thra	thyroid hormone receptor alpha
2378	chr11	98743530	98743753	224	*	ol_H3K9Ac.peaklist..1..__02857	Promoter (1-2kb)	11	98741785	98769006	27222	1	21833	uc007lhf.2	1745	ENSMUSG00000058756	Thra	thyroid hormone receptor alpha
2381	chr11	98849437	98849665	229	*	ol_H3K9Ac.peaklist..1..__02860	Promoter (<=1kb)	11	98850332	98853005	2674	1	268480	uc007lhs.1	-667	ENSMUSG00000038020	Rapgefl1	Rap guanine nucleotide exchange factor (GEF)-like 1
2382	chr11	98907884	98908118	235	*	ol_H3K9Ac.peaklist..1..__02861	Promoter (<=1kb)	11	98907889	98923942	16054	1	23834	uc007lhu.1	0	ENSMUSG00000017499	Cdc6	cell division cycle 6
2385	chr11	98939709	98939931	223	*	ol_H3K9Ac.peaklist..1..__02864	Promoter (<=1kb)	11	98939711	98974942	35232	1	19401	uc011yei.1	0	ENSMUSG00000037992	Rara	retinoic acid receptor, alpha
2386	chr11	98940223	98940555	333	*	ol_H3K9Ac.peaklist..1..__02865	Promoter (<=1kb)	11	98939711	98974942	35232	1	19401	uc011yei.1	512	ENSMUSG00000037992	Rara	retinoic acid receptor, alpha
2387	chr11	98966657	98966910	254	*	ol_H3K9Ac.peaklist..1..__02867	Promoter (1-2kb)	11	98964872	98974942	10071	1	19401	uc007lia.1	1785	ENSMUSG00000037992	Rara	retinoic acid receptor, alpha
2389	chr11	98982119	98982647	529	*	ol_H3K9Ac.peaklist..1..__02869	Promoter (<=1kb)	11	98982180	98983016	837	2	353155	uc007lib.1	369	ENSMUSG00000047197	Gjd3	gap junction protein, delta 3
2390	chr11	99023685	99024189	505	*	ol_H3K9Ac.peaklist..1..__02870	Promoter (<=1kb)	11	98992947	99024189	31243	2	21973	uc007lid.1	0	ENSMUSG00000020914	Top2a	topoisomerase (DNA) II alpha
2391	chr11	99024532	99024854	323	*	ol_H3K9Ac.peaklist..1..__02871	Promoter (<=1kb)	11	98992947	99024189	31243	2	21973	uc007lid.1	-343	ENSMUSG00000020914	Top2a	topoisomerase (DNA) II alpha
2417	chr11	100937448	100937762	315	*	ol_H3K9Ac.peaklist..1..__02903	Promoter (1-2kb)	11	100886806	100939540	52735	2	20848	uc007lmo.2	1778	ENSMUSG00000004040	Stat3	signal transducer and activator of transcription 3
2419	chr11	100970783	100971150	368	*	ol_H3K9Ac.peaklist..1..__02905	Promoter (<=1kb)	11	100962771	100970617	7847	2	19285	uc007lms.1	-166	ENSMUSG00000004044	Cavin1	caveolae associated 1
2427	chr11	101247871	101248475	605	*	ol_H3K9Ac.peaklist..1..__02913	Promoter (1-2kb)	11	101246334	101248251	1918	1	54409	uc007lnz.2	1537	ENSMUSG00000001240	Ramp2	receptor (calcitonin) activity modifying protein 2
2434	chr11	101551492	101551819	328	*	ol_H3K9Ac.peaklist..1..__02921	Promoter (<=1kb)	11	101488764	101551955	63192	2	12189	uc007lpd.2	136	ENSMUSG00000017146	Brca1	breast cancer 1, early onset
2441	chr11	101784577	101785336	760	*	ol_H3K9Ac.peaklist..1..__02932	Promoter (<=1kb)	11	101769748	101785310	15563	2	18612	uc007lpt.2	0	ENSMUSG00000017724	Etv4	ets variant 4
2443	chr11	101952512	101952842	331	*	ol_H3K9Ac.peaklist..1..__02934	Promoter (<=1kb)	11	101952421	101960574	8154	1	73887	uc007lpy.2	91	ENSMUSG00000071818	4930417O22Rik	RIKEN cDNA 4930417O22 gene
2444	chr11	101953430	101953664	235	*	ol_H3K9Ac.peaklist..1..__02935	Promoter (1-2kb)	11	101952421	101960574	8154	1	73887	uc007lpy.2	1009	ENSMUSG00000071818	4930417O22Rik	RIKEN cDNA 4930417O22 gene
2460	chr11	102311138	102311611	474	*	ol_H3K9Ac.peaklist..1..__02951	Promoter (1-2kb)	11	102304563	102313493	8931	2	21429	uc007lri.2	1882	ENSMUSG00000020923	Ubtf	upstream binding transcription factor, RNA polymerase I
2461	chr11	102315844	102316076	233	*	ol_H3K9Ac.peaklist..1..__02952	Promoter (<=1kb)	11	102304563	102316473	11911	2	21429	uc007lrj.2	397	ENSMUSG00000020923	Ubtf	upstream binding transcription factor, RNA polymerase I
2462	chr11	102467336	102467594	259	*	ol_H3K9Ac.peaklist..1..__02953	Promoter (<=1kb)	11	102456472	102467199	10728	2	16399	uc007lsa.1	-137	ENSMUSG00000034664	Itga2b	integrin alpha 2b
2464	chr11	102603354	102603673	320	*	ol_H3K9Ac.peaklist..1..__02955	Promoter (<=1kb)	11	102604431	102608058	3628	1	57265	uc011yft.1	-758	ENSMUSG00000050288	Fzd2	frizzled class receptor 2
2465	chr11	102948446	102948741	296	*	ol_H3K9Ac.peaklist..1..__02957	Promoter (1-2kb)	11	102939264	102946461	7198	2	23829	uc007lsz.2	-1985	ENSMUSG00000045532	C1ql1	complement component 1, q subcomponent-like 1
2466	chr11	103017851	103018073	223	*	ol_H3K9Ac.peaklist..1..__02960	Promoter (<=1kb)	11	102994056	103017147	23092	2	68087	uc007ltc.1	-704	ENSMUSG00000020935	Dcakd	dephospho-CoA kinase domain containing
2470	chr11	103217865	103218571	707	*	ol_H3K9Ac.peaklist..1..__02964	Promoter (<=1kb)	11	103208127	103218432	10306	2	328019	uc007ltz.1	0	ENSMUSG00000044787	Spata32	spermatogenesis associated 32
2471	chr11	103265660	103266286	627	*	ol_H3K9Ac.peaklist..1..__02965	Promoter (1-2kb)	11	103219764	103267401	47638	2	53859	uc007lua.1	1115	ENSMUSG00000020941	Map3k14	mitogen-activated protein kinase kinase kinase 14
2474	chr11	103344869	103345155	287	*	ol_H3K9Ac.peaklist..1..__02968	Promoter (<=1kb)	11	103344753	103350126	5374	1	653030	uc029rok.1	116	ENSMUSG00000085887	Arhgap27os3	Rho GTPase activating protein 27, opposite strand 3
2481	chr11	103965995	103966300	306	*	ol_H3K9Ac.peaklist..1..__02975	Promoter (<=1kb)	11	103966725	103985350	18626	1	11841	uc007lvx.2	-425	ENSMUSG00000062421	Arf2	ADP-ribosylation factor 2
2489	chr11	104550770	104551191	422	*	ol_H3K9Ac.peaklist..1..__02983	Promoter (<=1kb)	11	104550663	104587219	36557	1	17896	uc007lwt.1	107	ENSMUSG00000061086	Myl4	myosin, light polypeptide 4
2494	chr11	105967641	105968256	616	*	ol_H3K9Ac.peaklist..1..__02988	Promoter (<=1kb)	11	105967945	105989964	22020	1	11421	uc007lxu.2	0	ENSMUSG00000020681	Ace	angiotensin I converting enzyme (peptidyl-dipeptidase A) 1
2499	chr11	106200732	106201129	398	*	ol_H3K9Ac.peaklist..1..__02995	Promoter (1-2kb)	11	106162974	106202178	39205	2	72149	uc007lyh.2	1049	ENSMUSG00000069631	Strada	STE20-related kinase adaptor alpha
2500	chr11	106201992	106202614	623	*	ol_H3K9Ac.peaklist..1..__02996	Promoter (<=1kb)	11	106162974	106202178	39205	2	72149	uc007lyh.2	0	ENSMUSG00000069631	Strada	STE20-related kinase adaptor alpha
2501	chr11	106218389	106219004	616	*	ol_H3K9Ac.peaklist..1..__02997	Promoter (1-2kb)	11	106216926	106249140	32215	1	72047	uc007lyl.2	1463	ENSMUSG00000020705	Ddx42	DEAD (Asp-Glu-Ala-Asp) box polypeptide 42
2513	chr11	106570541	106571002	462	*	ol_H3K9Ac.peaklist..1..__03011	Promoter (1-2kb)	11	106502139	106568627	66489	2	21763	uc007lzb.1	-1914	ENSMUSG00000040548	Tex2	testis expressed gene 2
2521	chr11	106751221	106751598	378	*	ol_H3K9Ac.peaklist..1..__03020	Promoter (<=1kb)	11	106751226	106767765	16540	1	380732	uc007lzj.2	0	ENSMUSG00000040528	Milr1	mast cell immunoglobulin like receptor 1
2522	chr11	106751777	106752274	498	*	ol_H3K9Ac.peaklist..1..__03021	Promoter (<=1kb)	11	106751226	106768794	17569	1	380732	uc007lzl.2	551	ENSMUSG00000040528	Milr1	mast cell immunoglobulin like receptor 1
2524	chr11	106786027	106786301	275	*	ol_H3K9Ac.peaklist..1..__03023	Promoter (1-2kb)	11	106780356	106784027	3672	2	13207	uc007lzp.1	-2000	ENSMUSG00000020719	Ddx5	DEAD (Asp-Glu-Ala-Asp) box polypeptide 5
2553	chr11	109347915	109348137	223	*	ol_H3K9Ac.peaklist..1..__03055	Promoter (1-2kb)	11	109346867	109353651	6785	1	67927	uc007mcb.1	1048	ENSMUSG00000099630	1700096J18Rik	RIKEN cDNA 1700096J18 gene
2556	chr11	109649037	109649478	442	*	ol_H3K9Ac.peaklist..1..__03059	Promoter (<=1kb)	11	109649405	109669663	20259	1	19084	uc029rpl.2	0	ENSMUSG00000020612	Prkar1a	protein kinase, cAMP dependent regulatory, type I, alpha
2561	chr11	110167361	110168223	863	*	ol_H3K9Ac.peaklist..1..__03067	Promoter (<=1kb)	11	110100822	110168153	67332	2	217262	uc007mdh.1	0	ENSMUSG00000041797	Abca9	ATP-binding cassette, sub-family A (ABC1), member 9
2575	chr11	113710324	113710611	288	*	ol_H3K9Ac.peaklist..1..__03085	Promoter (<=1kb)	11	113698171	113710017	11847	2	52670	uc007mfa.1	-307	ENSMUSG00000018727	Cpsf4l	cleavage and polyadenylation specific factor 4-like
2585	chr11	114764861	114765222	362	*	ol_H3K9Ac.peaklist..1..__03096	Promoter (<=1kb)	11	114765389	114790575	25187	1	286942	uc007mfq.1	-167	ENSMUSG00000010021	Kif19a	kinesin family member 19A
2586	chr11	114765392	114765693	302	*	ol_H3K9Ac.peaklist..1..__03097	Promoter (<=1kb)	11	114765389	114790575	25187	1	286942	uc007mfq.1	3	ENSMUSG00000010021	Kif19a	kinesin family member 19A
2589	chr11	114890359	114890930	572	*	ol_H3K9Ac.peaklist..1..__03101	Promoter (<=1kb)	11	114890041	114904651	14611	1	217303	uc007mfz.1	318	ENSMUSG00000034652	Cd300a	CD300A molecule
2591	chr11	114933845	114934380	536	*	ol_H3K9Ac.peaklist..1..__03103	Promoter (<=1kb)	11	114922781	114934386	11606	2	217304	uc007mga.1	6	ENSMUSG00000063193	Cd300lb	CD300 molecule like family member B
2593	chr11	114988716	114989401	686	*	ol_H3K9Ac.peaklist..1..__03105	Promoter (<=1kb)	11	114982443	114989886	7444	2	217305	uc007mgd.3	485	ENSMUSG00000034641	Cd300ld	CD300 molecule like family member d
2594	chr11	115047675	115048411	737	*	ol_H3K9Ac.peaklist..1..__03106	Promoter (<=1kb)	11	115031447	115048295	16849	2	100043123	uc007mgi.2	0	ENSMUSG00000069609	Cd300ld4	CD300 molecule like family member D4
2596	chr11	115133230	115133882	653	*	ol_H3K9Ac.peaklist..1..__03108	Promoter (<=1kb)	11	115116214	115133992	17779	2	246746	uc007mgn.2	110	ENSMUSG00000047798	Cd300lf	CD300 molecule like family member F
2601	chr11	115321311	115322010	700	*	ol_H3K9Ac.peaklist..1..__03113	Promoter (<=1kb)	11	115315192	115321918	6727	2	16470	uc007mhc.1	0	ENSMUSG00000045288	Ush1g	USH1 protein network component sans
2602	chr11	115365917	115366229	313	*	ol_H3K9Ac.peaklist..1..__03114	Promoter (1-2kb)	11	115347709	115367719	20011	2	217310	uc007mhg.1	1490	ENSMUSG00000034586	Hid1	HID1 domain containing
2604	chr11	115382959	115383535	577	*	ol_H3K9Ac.peaklist..1..__03116	Promoter (1-2kb)	11	115381916	115396132	14217	1	237988	uc007mhi.1	1043	ENSMUSG00000050910	Cdr2l	cerebellar degeneration-related protein 2-like
2605	chr11	115383757	115384284	528	*	ol_H3K9Ac.peaklist..1..__03117	Promoter (1-2kb)	11	115381916	115396132	14217	1	237988	uc007mhi.1	1841	ENSMUSG00000050910	Cdr2l	cerebellar degeneration-related protein 2-like
2617	chr11	116139102	116139554	453	*	ol_H3K9Ac.peaklist..1..__03134	Promoter (<=1kb)	11	116137782	116138868	1087	2	60441	uc007mke.1	-234	ENSMUSG00000020775	Mrpl38	mitochondrial ribosomal protein L38
2621	chr11	116237717	116238120	404	*	ol_H3K9Ac.peaklist..1..__03140	Promoter (<=1kb)	11	116220559	116238091	17533	2	14027	uc007mkp.1	0	ENSMUSG00000034282	Evpl	envoplakin
2622	chr11	116436092	116436837	746	*	ol_H3K9Ac.peaklist..1..__03141	Promoter (1-2kb)	11	116434094	116439077	4984	1	319370	uc007mlb.1	1998	ENSMUSG00000050628	Ubald2	UBA-like domain containing 2
2626	chr11	116532699	116533517	819	*	ol_H3K9Ac.peaklist..1..__03145	Promoter (<=1kb)	11	116533238	116536675	3438	1	20698	uc007mlj.2	0	ENSMUSG00000061878	Sphk1	sphingosine kinase 1
2630	chr11	116658229	116658511	283	*	ol_H3K9Ac.peaklist..1..__03149	Promoter (1-2kb)	11	116657108	116668389	11282	1	100038570	uc007mlx.2	1121	ENSMUSG00000075410	Prcd	photoreceptor disc component
2632	chr11	116694201	116694973	773	*	ol_H3K9Ac.peaklist..1..__03154	Promoter (<=1kb)	11	116676705	116694660	17956	2	20446	uc007mma.1	0	ENSMUSG00000057286	St6galnac2	ST6 (alpha-N-acetyl-neuraminyl-2,3-beta-galactosyl-1,3)-N-acetylgalactosaminide alpha-2,6-sialyltransferase 2
2669	chr11	117482580	117482952	373	*	ol_H3K9Ac.peaklist..1..__03195	Promoter (1-2kb)	11	117484368	117489014	4647	1	432615	uc056ypf.2	-1416	ENSMUSG00000069588	Gm11733	predicted gene 11733
2674	chr11	117832682	117832972	291	*	ol_H3K9Ac.peaklist..1..__03200	Promoter (<=1kb)	11	117832230	117837234	5005	1	71562	uc007moc.1	452	ENSMUSG00000017718	Afmid	arylformamidase
2696	chr11	118477956	118478178	223	*	ol_H3K9Ac.peaklist..1..__03222	Promoter (<=1kb)	11	118476972	118489198	12227	1	217364	uc011yip.1	984	ENSMUSG00000033857	Engase	endo-beta-N-acetylglucosaminidase
2707	chr11	119915664	119916256	593	*	ol_H3K9Ac.peaklist..1..__03235	Promoter (1-2kb)	11	119913810	119919552	5743	1	208092	uc007mrd.2	1854	ENSMUSG00000025371	Chmp6	charged multivesicular body protein 6
2715	chr11	120042046	120042586	541	*	ol_H3K9Ac.peaklist..1..__03243	Promoter (<=1kb)	11	120007313	120041781	34469	2	11302	uc007mrl.4	-265	ENSMUSG00000025375	Aatk	apoptosis-associated tyrosine kinase
2716	chr11	120087043	120087325	283	*	ol_H3K9Ac.peaklist..1..__03244	Promoter (<=1kb)	11	120064430	120086827	22398	2	12009	uc007mrp.2	-216	ENSMUSG00000039781	Cep131	centrosomal protein 131
2721	chr11	120232106	120232510	405	*	ol_H3K9Ac.peaklist..1..__03249	Promoter (<=1kb)	11	120232947	120292297	59351	1	268515	uc007msd.2	-437	ENSMUSG00000039741	Bahcc1	BAH domain and coiled-coil containing 1
2725	chr11	120345785	120346007	223	*	ol_H3K9Ac.peaklist..1..__03255	Promoter (1-2kb)	11	120347350	120347413	64	2	102465564	uc033gbw.1	1406	ENSMUSG00000098955	Mir6935	microRNA 6935
2726	chr11	120435903	120436168	266	*	ol_H3K9Ac.peaklist..1..__03256	Promoter (1-2kb)	11	120379798	120437700	57903	2	217365	uc007msp.2	1532	ENSMUSG00000039703	Nploc4	NPL4 homolog, ubiquitin recognition factor
2734	chr11	120598678	120599151	474	*	ol_H3K9Ac.peaklist..1..__03265	Promoter (<=1kb)	11	120598532	120608198	9667	1	66156	uc007mtn.2	146	ENSMUSG00000025135	Anapc11	anaphase promoting complex subunit 11
2735	chr11	120648350	120648572	223	*	ol_H3K9Ac.peaklist..1..__03266	Promoter (<=1kb)	11	120646031	120648337	2307	2	68515	uc029rqg.1	-13	ENSMUSG00000025141	Myadml2	myeloid-associated differentiation marker-like 2
2736	chr11	120657584	120658038	455	*	ol_H3K9Ac.peaklist..1..__03267	Promoter (<=1kb)	11	120653788	120658044	4257	2	77583	uc007mty.3	6	ENSMUSG00000042988	Notum	notum palmitoleoyl-protein carboxylesterase
2745	chr11	121080773	121081083	311	*	ol_H3K9Ac.peaklist..1..__03283	Promoter (<=1kb)	11	121067403	121081139	13737	2	209588	uc007mve.1	56	ENSMUSG00000025165	Sectm1a	secreted and transmembrane 1A
2746	chr11	121082804	121083057	254	*	ol_H3K9Ac.peaklist..1..__03284	Promoter (1-2kb)	11	121067403	121081139	13737	2	209588	uc007mvg.1	-1665	ENSMUSG00000025165	Sectm1a	secreted and transmembrane 1A
2749	chr11	121451340	121451709	370	*	ol_H3K9Ac.peaklist..1..__03287	Promoter (<=1kb)	11	121451949	121617170	165222	1	108903	uc007mvy.2	-240	ENSMUSG00000039230	Tbcd	tubulin-specific chaperone d
2768	chr12	5374201	5374517	317	*	ol_H3K9Ac.peaklist..1..__03308	Promoter (1-2kb)	12	5077465	5375682	298218	2	208439	uc007myw.4	1165	ENSMUSG00000020627	Klhl29	kelch-like 29
2769	chr12	5374989	5375625	637	*	ol_H3K9Ac.peaklist..1..__03309	Promoter (<=1kb)	12	5077465	5375682	298218	2	208439	uc007myw.4	57	ENSMUSG00000020627	Klhl29	kelch-like 29
2780	chr12	8501810	8502659	850	*	ol_H3K9Ac.peaklist..1..__03323	Promoter (1-2kb)	12	8497758	8499985	2228	2	11852	uc007mzp.2	-1825	ENSMUSG00000054364	Rhob	ras homolog family member B
2790	chr12	11203944	11204284	341	*	ol_H3K9Ac.peaklist..1..__03334	Promoter (<=1kb)	12	11185993	11204502	18510	2	77442	uc056ypp.1	218	ENSMUSG00000112041	9530020I12Rik	RIKEN cDNA 9530020I12 gene
2796	chr12	14149560	14150129	570	*	ol_H3K9Ac.peaklist..1..__03340	Promoter (1-2kb)	12	14147598	14152038	4441	2	105005	uc007nbn.1	1909	ENSMUSG00000020607	Fam84a	family with sequence similarity 84, member A
2797	chr12	14151591	14152040	450	*	ol_H3K9Ac.peaklist..1..__03341	Promoter (<=1kb)	12	14147598	14152038	4441	2	105005	uc007nbn.1	0	ENSMUSG00000020607	Fam84a	family with sequence similarity 84, member A
2798	chr12	14152539	14152877	339	*	ol_H3K9Ac.peaklist..1..__03342	Promoter (<=1kb)	12	14147598	14152038	4441	2	105005	uc007nbn.1	-501	ENSMUSG00000020607	Fam84a	family with sequence similarity 84, member A
2801	chr12	16999561	16999983	423	*	ol_H3K9Ac.peaklist..1..__03347	Promoter (<=1kb)	12	16988648	17000118	11471	2	217430	uc007nck.2	135	ENSMUSG00000045679	Pqlc3	PQ loop repeat containing
2815	chr12	24571674	24572061	388	*	ol_H3K9Ac.peaklist..1..__03364	Promoter (<=1kb)	12	24572287	24617391	45105	1	195733	uc007nem.2	-226	ENSMUSG00000020656	Grhl1	grainyhead like transcription factor 1
2817	chr12	24652535	24653072	538	*	ol_H3K9Ac.peaklist..1..__03366	Promoter (1-2kb)	12	24651371	24662782	11412	1	194655	uc007neo.2	1164	ENSMUSG00000020653	Klf11	Kruppel-like factor 11
2821	chr12	24707810	24708032	223	*	ol_H3K9Ac.peaklist..1..__03371	Promoter (<=1kb)	12	24708254	24714146	5893	1	20135	uc007ner.2	-222	ENSMUSG00000020649	Rrm2	ribonucleotide reductase M2
2822	chr12	24710215	24710539	325	*	ol_H3K9Ac.peaklist..1..__03372	Promoter (1-2kb)	12	24708254	24714146	5893	1	20135	uc007ner.2	1961	ENSMUSG00000020649	Rrm2	ribonucleotide reductase M2
2823	chr12	24831058	24831455	398	*	ol_H3K9Ac.peaklist..1..__03373	Promoter (<=1kb)	12	24831599	24946686	115088	1	67216	uc007net.1	-144	ENSMUSG00000020646	Mboat2	membrane bound O-acyltransferase domain containing 2
2824	chr12	24831624	24832153	530	*	ol_H3K9Ac.peaklist..1..__03374	Promoter (<=1kb)	12	24831599	24960301	128703	1	67216	uc007nex.2	25	ENSMUSG00000020646	Mboat2	membrane bound O-acyltransferase domain containing 2
2825	chr12	25129091	25129424	334	*	ol_H3K9Ac.peaklist..1..__03377	Promoter (<=1kb)	12	25129174	25132274	3101	1	432641	uc029rrm.1	0	NA	Gm17746	predicted gene, 17746
2843	chr12	28634185	28634565	381	*	ol_H3K9Ac.peaklist..1..__03404	Promoter (1-2kb)	12	28630847	28635953	5107	2	20115	uc007nfs.2	1388	ENSMUSG00000061477	Rps7	ribosomal protein S7
2859	chr12	32208960	32209219	260	*	ol_H3K9Ac.peaklist..1..__03422	Promoter (<=1kb)	12	32173473	32208649	35177	2	30955	uc007nia.1	-311	ENSMUSG00000020573	Pik3cg	phosphatidylinositol-4,5-bisphosphate 3-kinase catalytic subunit gamma
2880	chr12	40034275	40035416	1142	*	ol_H3K9Ac.peaklist..1..__03448	Promoter (1-2kb)	12	40005447	40037376	31930	2	11861	uc007nkr.1	1960	ENSMUSG00000047446	Arl4a	ADP-ribosylation factor-like 4A
2893	chr12	41485195	41486100	906	*	ol_H3K9Ac.peaklist..1..__03465	Promoter (<=1kb)	12	41451668	41486057	34390	2	16981	uc007nln.2	0	ENSMUSG00000036295	Lrrn3	leucine rich repeat protein 3, neuronal
2894	chr12	44271074	44271437	364	*	ol_H3K9Ac.peaklist..1..__03466	Promoter (1-2kb)	12	44269154	44313437	44284	1	67452	uc007nlq.2	1920	ENSMUSG00000036257	Pnpla8	patatin-like phospholipase domain containing 8
2896	chr12	46819758	46820084	327	*	ol_H3K9Ac.peaklist..1..__03468	Promoter (<=1kb)	12	46719778	46818775	98998	2	664883	uc007nme.2	-983	ENSMUSG00000021047	Nova1	neuro-oncological ventral antigen 1
2897	chr12	50648720	50649600	881	*	ol_H3K9Ac.peaklist..1..__03469	Promoter (<=1kb)	12	50341231	50649223	307993	2	18760	uc007nmj.2	0	ENSMUSG00000002688	Prkd1	protein kinase D1
2901	chr12	51689652	51689988	337	*	ol_H3K9Ac.peaklist..1..__03473	Promoter (<=1kb)	12	51690966	51738933	47968	1	11782	uc007nmw.2	-978	ENSMUSG00000020955	Ap4s1	adaptor-related protein complex AP-4, sigma 1
2902	chr12	51693842	51694529	688	*	ol_H3K9Ac.peaklist..1..__03474	Promoter (1-2kb)	12	51608541	51691914	83374	2	94186	uc007nmu.2	-1928	ENSMUSG00000020954	Strn3	striatin, calmodulin binding protein 3
2916	chr12	56344836	56345111	276	*	ol_H3K9Ac.peaklist..1..__03493	Promoter (<=1kb)	12	56328306	56345894	17589	2	217588	uc007npc.3	783	ENSMUSG00000021028	Mbip	MAP3K12 binding inhibitory protein 1
2917	chr12	58270271	58270642	372	*	ol_H3K9Ac.peaklist..1..__03496	Promoter (1-2kb)	12	58264720	58269258	4539	2	66864	uc007npv.2	-1013	ENSMUSG00000045930	Clec14a	C-type lectin domain family 14, member a
2919	chr12	59097390	59097666	277	*	ol_H3K9Ac.peaklist..1..__03498	Promoter (1-2kb)	12	59095800	59109130	13331	1	338320	uc007nqc.1	1590	ENSMUSG00000021000	Mia2	melanoma inhibitory activity 2
2922	chr12	59217604	59217844	241	*	ol_H3K9Ac.peaklist..1..__03501	Promoter (1-2kb)	12	59200655	59219483	18829	2	70611	uc007nqk.2	1639	ENSMUSG00000035329	Fbxo33	F-box protein 33
2927	chr12	69474213	69474444	232	*	ol_H3K9Ac.peaklist..1..__03506	Promoter (1-2kb)	12	69464787	69475550	10764	2	76062	uc007nsk.2	1106	ENSMUSG00000113035	5830428M24Rik	RIKEN cDNA 5830428M24 gene
2936	chr12	71047852	71048081	230	*	ol_H3K9Ac.peaklist..1..__03517	Promoter (<=1kb)	12	71048363	71076069	27707	1	238247	uc007nuf.1	-282	ENSMUSG00000048118	Arid4a	AT rich interactive domain 4A (RBP1-like)
2937	chr12	71049320	71049558	239	*	ol_H3K9Ac.peaklist..1..__03518	Promoter (<=1kb)	12	71048363	71076069	27707	1	238247	uc007nuf.1	957	ENSMUSG00000048118	Arid4a	AT rich interactive domain 4A (RBP1-like)
2947	chr12	71887724	71888126	403	*	ol_H3K9Ac.peaklist..1..__03531	Promoter (1-2kb)	12	71889543	71992376	102834	1	208846	uc007nva.2	-1417	ENSMUSG00000034574	Daam1	dishevelled associated activator of morphogenesis 1
2948	chr12	71888382	71888822	441	*	ol_H3K9Ac.peaklist..1..__03532	Promoter (<=1kb)	12	71889543	71992376	102834	1	208846	uc007nva.2	-721	ENSMUSG00000034574	Daam1	dishevelled associated activator of morphogenesis 1
2964	chr12	73111852	73112977	1126	*	ol_H3K9Ac.peaklist..1..__03553	Promoter (<=1kb)	12	73100259	73113245	12987	2	20474	uc007nwb.1	268	ENSMUSG00000034460	Six4	sine oculis-related homeobox 4
2969	chr12	73408102	73408549	448	*	ol_H3K9Ac.peaklist..1..__03558	Promoter (1-2kb)	12	73364075	73409563	45489	2	380765	uc007nwl.2	1014	ENSMUSG00000056359	D830013O20Rik	RIKEN cDNA D830013O20 gene
2970	chr12	73409063	73409312	250	*	ol_H3K9Ac.peaklist..1..__03559	Promoter (<=1kb)	12	73364075	73409563	45489	2	380765	uc007nwl.2	251	ENSMUSG00000056359	D830013O20Rik	RIKEN cDNA D830013O20 gene
2974	chr12	73583741	73583963	223	*	ol_H3K9Ac.peaklist..1..__03564	Promoter (<=1kb)	12	73584796	73778185	193390	1	18755	uc007nwn.3	-833	ENSMUSG00000021108	Prkch	protein kinase C, eta
2982	chr12	75309762	75310100	339	*	ol_H3K9Ac.peaklist..1..__03573	Promoter (1-2kb)	12	75308313	75401455	93143	1	80837	uc007nxc.1	1449	ENSMUSG00000046768	Rhoj	ras homolog family member J
2991	chr12	75736780	75737031	252	*	ol_H3K9Ac.peaklist..1..__03587	Promoter (1-2kb)	12	75721640	75735729	14090	2	81535	uc007nxl.2	-1051	ENSMUSG00000021054	Sgpp1	sphingosine-1-phosphate phosphatase 1
2995	chr12	76367721	76367948	228	*	ol_H3K9Ac.peaklist..1..__03594	Promoter (1-2kb)	12	76348944	76368999	20056	2	109929	uc007nyb.1	1051	ENSMUSG00000056459	Zbtb25	zinc finger and BTB domain containing 25
2998	chr12	76822088	76822747	660	*	ol_H3K9Ac.peaklist..1..__03597	Promoter (<=1kb)	12	76797963	76822524	24562	2	104886	uc007nyt.3	0	ENSMUSG00000021062	Rab15	RAB15, member RAS oncogene family
3006	chr12	78980618	78981512	895	*	ol_H3K9Ac.peaklist..1..__03606	Promoter (<=1kb)	12	78961795	78980798	19004	2	268567	uc007nzm.2	0	ENSMUSG00000046157	Tmem229b	transmembrane protein 229B
3007	chr12	79190382	79190885	504	*	ol_H3K9Ac.peaklist..1..__03607	Promoter (<=1kb)	12	79175551	79190944	15394	2	17252	uc007nzz.1	59	ENSMUSG00000066441	Rdh11	retinol dehydrogenase 11
3019	chr12	79937034	79937293	260	*	ol_H3K9Ac.peaklist..1..__03639	Promoter (<=1kb)	12	79917019	79936264	19246	2	77290	uc056yrf.1	-770	ENSMUSG00000112765	9430078K24Rik	RIKEN cDNA 9430078K24 gene
3026	chr12	80645914	80646591	678	*	ol_H3K9Ac.peaklist..1..__03653	Promoter (1-2kb)	12	80644240	80647379	3140	1	328133	uc007obd.1	1674	ENSMUSG00000048833	Slc39a9	solute carrier family 39 (zinc transporter), member 9
3036	chr12	81026267	81026503	237	*	ol_H3K9Ac.peaklist..1..__03665	Promoter (<=1kb)	12	81026808	81186414	159607	1	64075	uc007obt.2	-305	ENSMUSG00000021136	Smoc1	SPARC related modular calcium binding 1
3044	chr12	83690028	83690292	265	*	ol_H3K9Ac.peaklist..1..__03680	Promoter (1-2kb)	12	83688563	83735199	46637	1	19164	uc007odq.1	1465	ENSMUSG00000019969	Psen1	presenilin 1
3048	chr12	84011307	84011595	289	*	ol_H3K9Ac.peaklist..1..__03685	Promoter (1-2kb)	12	84009502	84017670	8169	1	26897	uc007oeb.2	1805	ENSMUSG00000072949	Acot1	acyl-CoA thioesterase 1
3049	chr12	84037618	84038000	383	*	ol_H3K9Ac.peaklist..1..__03686	Promoter (<=1kb)	12	84038379	84044723	6345	1	171282	uc007oed.1	-379	ENSMUSG00000052392	Acot4	acyl-CoA thioesterase 4
3050	chr12	84039994	84040663	670	*	ol_H3K9Ac.peaklist..1..__03687	Promoter (1-2kb)	12	84038379	84044723	6345	1	171282	uc007oed.1	1615	ENSMUSG00000052392	Acot4	acyl-CoA thioesterase 4
3053	chr12	84113794	84114162	369	*	ol_H3K9Ac.peaklist..1..__03690	Promoter (<=1kb)	12	84114328	84143517	29190	1	105000	uc007oek.3	-166	ENSMUSG00000042523	Dnal1	dynein, axonemal, light chain 1
3054	chr12	84148082	84148457	376	*	ol_H3K9Ac.peaklist..1..__03691	Promoter (<=1kb)	12	84146131	84148489	2359	2	70481	uc007oel.1	32	ENSMUSG00000054383	Pnma1	paraneoplastic antigen MA1
3059	chr12	84396554	84397248	695	*	ol_H3K9Ac.peaklist..1..__03696	Promoter (<=1kb)	12	84373875	84396982	23108	2	12499	uc007ofd.3	0	ENSMUSG00000021236	Entpd5	ectonucleoside triphosphate diphosphohydrolase 5
3060	chr12	84397423	84397744	322	*	ol_H3K9Ac.peaklist..1..__03697	Promoter (<=1kb)	12	84373875	84396982	23108	2	12499	uc007ofd.3	-441	ENSMUSG00000021236	Entpd5	ectonucleoside triphosphate diphosphohydrolase 5
3065	chr12	84995787	84996051	265	*	ol_H3K9Ac.peaklist..1..__03702	Promoter (<=1kb)	12	84996321	85070515	74195	1	56531	uc007ogd.1	-270	ENSMUSG00000021244	Ylpm1	YLP motif containing 1
3066	chr12	85104974	85105509	536	*	ol_H3K9Ac.peaklist..1..__03703	Promoter (<=1kb)	12	85086814	85106431	19618	2	73422	uc033ged.1	922	ENSMUSG00000042320	Prox2	prospero homeobox 2
3070	chr12	85350526	85350886	361	*	ol_H3K9Ac.peaklist..1..__03707	Promoter (<=1kb)	12	85340614	85350920	10307	2	68581	uc007ogy.1	34	ENSMUSG00000021248	Tmed10	transmembrane p24 trafficking protein 10
3074	chr12	86078144	86078395	252	*	ol_H3K9Ac.peaklist..1..__03711	Promoter (<=1kb)	12	86056743	86079041	22299	2	21809	uc007ohn.2	646	ENSMUSG00000021253	Tgfb3	transforming growth factor, beta 3
3084	chr12	87100978	87101223	246	*	ol_H3K9Ac.peaklist..1..__03722	Promoter (1-2kb)	12	87097531	87102539	5009	2	64242	uc007oii.1	1316	ENSMUSG00000021032	Ngb	neuroglobin
3085	chr12	87155775	87156107	333	*	ol_H3K9Ac.peaklist..1..__03723	Promoter (<=1kb)	12	87149475	87155485	6011	2	625237	uc057kow.1	-290	ENSMUSG00000113918	Gm6566	predicted gene 6566
3095	chr12	98269424	98269671	248	*	ol_H3K9Ac.peaklist..1..__03734	Promoter (<=1kb)	12	98268635	98276722	8088	1	14744	uc007olg.2	789	ENSMUSG00000021886	Gpr65	G-protein coupled receptor 65
3096	chr12	98270512	98270734	223	*	ol_H3K9Ac.peaklist..1..__03735	Promoter (1-2kb)	12	98268635	98276722	8088	1	14744	uc007olg.2	1877	ENSMUSG00000021886	Gpr65	G-protein coupled receptor 65
3108	chr12	100519386	100519691	306	*	ol_H3K9Ac.peaklist..1..__03748	Promoter (1-2kb)	12	100300770	100520822	220053	2	104718	uc007oss.2	1131	ENSMUSG00000033530	Ttc7b	tetratricopeptide repeat domain 7B
3113	chr12	101027020	101027278	259	*	ol_H3K9Ac.peaklist..1..__03753	Promoter (1-2kb)	12	100912700	101028983	116284	2	68339	uc007ote.1	1705	ENSMUSG00000021182	Ccdc88c	coiled-coil domain containing 88C
3116	chr12	102285244	102285500	257	*	ol_H3K9Ac.peaklist..1..__03756	Promoter (1-2kb)	12	102283641	102390854	107214	1	217835	uc007oud.2	1603	ENSMUSG00000044456	Rin3	Ras and Rab interactor 3
3128	chr12	102702721	102703190	470	*	ol_H3K9Ac.peaklist..1..__03768	Promoter (1-2kb)	12	102568583	102704869	136287	2	217837	uc007ouj.1	1679	ENSMUSG00000057963	Itpk1	inositol 1,3,4-triphosphate 5/6 kinase
3129	chr12	102703368	102703694	327	*	ol_H3K9Ac.peaklist..1..__03769	Promoter (1-2kb)	12	102568583	102704869	136287	2	217837	uc007ouj.1	1175	ENSMUSG00000057963	Itpk1	inositol 1,3,4-triphosphate 5/6 kinase
3130	chr12	103312283	103312818	536	*	ol_H3K9Ac.peaklist..1..__03772	Promoter (1-2kb)	12	103312368	103314769	2402	2	102632488	uc007ovb.1	1951	ENSMUSG00000100789	Gm29508	predicted gene 29508
3131	chr12	103395629	103395939	311	*	ol_H3K9Ac.peaklist..1..__03775	Promoter (1-2kb)	12	103393901	103406350	12450	1	68149	uc007ovh.2	1728	ENSMUSG00000021203	Otub2	OTU domain, ubiquitin aldehyde binding 2
3132	chr12	103531854	103532116	263	*	ol_H3K9Ac.peaklist..1..__03776	Promoter (<=1kb)	12	103532565	103613832	81268	1	74521	uc007ovw.2	-449	ENSMUSG00000021209	Ppp4r4	protein phosphatase 4, regulatory subunit 4
3136	chr12	103657697	103658062	366	*	ol_H3K9Ac.peaklist..1..__03781	Promoter (<=1kb)	12	103646630	103657218	10589	2	12401	uc007owa.3	-479	ENSMUSG00000060807	Serpina6	serine (or cysteine) peptidase inhibitor, clade A, member 6
3137	chr12	103658716	103659206	491	*	ol_H3K9Ac.peaklist..1..__03782	Promoter (1-2kb)	12	103646630	103657218	10589	2	12401	uc007owa.3	-1498	ENSMUSG00000060807	Serpina6	serine (or cysteine) peptidase inhibitor, clade A, member 6
3138	chr12	103739667	103739994	328	*	ol_H3K9Ac.peaklist..1..__03784	Promoter (1-2kb)	12	103728156	103738189	10034	2	20701	uc029rxo.1	-1478	ENSMUSG00000071178	Serpina1b	serine (or cysteine) preptidase inhibitor, clade A, member 1B
3139	chr12	103775571	103775815	245	*	ol_H3K9Ac.peaklist..1..__03785	Promoter (1-2kb)	12	103763587	103773633	10047	2	20703	uc007owg.1	-1938	ENSMUSG00000071177	Serpina1d	serine (or cysteine) peptidase inhibitor, clade A, member 1D
3143	chr12	103990255	103990546	292	*	ol_H3K9Ac.peaklist..1..__03792	Promoter (<=1kb)	12	103980243	103989957	9715	2	380780	uc007own.2	-298	ENSMUSG00000063232	Serpina11	serine (or cysteine) peptidase inhibitor, clade A (alpha-1 antiproteinase, antitrypsin), member 11
3144	chr12	104214649	104214975	327	*	ol_H3K9Ac.peaklist..1..__03798	Promoter (<=1kb)	12	104214633	104221129	6497	1	238393	uc007owy.2	16	ENSMUSG00000066363	Serpina3f	serine (or cysteine) peptidase inhibitor, clade A, member 3F
3145	chr12	104235729	104236116	388	*	ol_H3K9Ac.peaklist..1..__03799	Promoter (<=1kb)	12	104236242	104241934	5693	1	20715	uc007oxa.2	-126	ENSMUSG00000041481	Serpina3g	serine (or cysteine) peptidase inhibitor, clade A, member 3G
3146	chr12	104236272	104237116	845	*	ol_H3K9Ac.peaklist..1..__03800	Promoter (<=1kb)	12	104236242	104254405	18164	1	546546	uc029rxt.2	30	NA	Serpina3h	serine (or cysteine) peptidase inhibitor, clade A, member 3H
3147	chr12	104247924	104248528	605	*	ol_H3K9Ac.peaklist..1..__03801	Promoter (<=1kb)	12	104247896	104254405	6510	1	546546	uc007oxb.3	28	NA	Serpina3h	serine (or cysteine) peptidase inhibitor, clade A, member 3H
3148	chr12	104263201	104263889	689	*	ol_H3K9Ac.peaklist..1..__03802	Promoter (<=1kb)	12	104263122	104269365	6244	1	628900	uc011yrf.1	79	ENSMUSG00000079014	Serpina3i	serine (or cysteine) peptidase inhibitor, clade A, member 3I
3150	chr12	104740815	104741075	261	*	ol_H3K9Ac.peaklist..1..__03804	Promoter (1-2kb)	12	104721971	104738837	16867	2	192119	uc007oxj.1	-1978	ENSMUSG00000041415	Dicer1	dicer 1, ribonuclease type III
3151	chr12	104749827	104750049	223	*	ol_H3K9Ac.peaklist..1..__03805	Promoter (1-2kb)	12	104687742	104751952	64211	2	192119	uc007oxi.1	1903	ENSMUSG00000041415	Dicer1	dicer 1, ribonuclease type III
3158	chr12	105454063	105454885	823	*	ol_H3K9Ac.peaklist..1..__03815	Promoter (<=1kb)	12	105453856	105493095	39240	1	268595	uc007oyk.2	207	ENSMUSG00000094910	D430019H16Rik	RIKEN cDNA D430019H16 gene
3160	chr12	105786623	105786856	234	*	ol_H3K9Ac.peaklist..1..__03818	Promoter (1-2kb)	12	105784702	105838944	54243	1	18789	uc011yrm.2	1921	ENSMUSG00000021111	Papola	poly (A) polymerase alpha
3167	chr12	108554783	108555418	636	*	ol_H3K9Ac.peaklist..1..__03825	Promoter (<=1kb)	12	108554720	108688516	133797	1	14026	uc007ozw.2	63	ENSMUSG00000021262	Evl	Ena-vasodilator stimulated phosphoprotein
3168	chr12	108635813	108636974	1162	*	ol_H3K9Ac.peaklist..1..__03826	Promoter (<=1kb)	12	108635753	108688516	52764	1	14026	uc007ozz.2	60	ENSMUSG00000021262	Evl	Ena-vasodilator stimulated phosphoprotein
3169	chr12	108637240	108637542	303	*	ol_H3K9Ac.peaklist..1..__03827	Promoter (1-2kb)	12	108635753	108688516	52764	1	14026	uc007ozz.2	1487	ENSMUSG00000021262	Evl	Ena-vasodilator stimulated phosphoprotein
3170	chr12	108675750	108676242	493	*	ol_H3K9Ac.peaklist..1..__03828	Promoter (<=1kb)	12	108676102	108686575	10474	1	14026	uc007paa.1	0	ENSMUSG00000021262	Evl	Ena-vasodilator stimulated phosphoprotein
3191	chr12	111164801	111165030	230	*	ol_H3K9Ac.peaklist..1..__03854	Promoter (1-2kb)	12	111166370	111267155	100786	1	22031	uc007pcl.2	-1340	ENSMUSG00000021277	Traf3	TNF receptor-associated factor 3
3219	chr12	112488025	112488305	281	*	ol_H3K9Ac.peaklist..1..__03889	Promoter (1-2kb)	12	112489448	112499927	10480	1	319942	uc007peq.2	-1143	ENSMUSG00000043122	A530016L24Rik	RIKEN cDNA A530016L24 gene
3226	chr12	112724131	112724544	414	*	ol_H3K9Ac.peaklist..1..__03898	Promoter (1-2kb)	12	112722174	112746591	24418	1	217882	uc007pfb.1	1957	ENSMUSG00000072825	Cep170b	centrosomal protein 170B
3228	chr12	112761741	112762082	342	*	ol_H3K9Ac.peaklist..1..__03900	Promoter (<=1kb)	12	112761676	112768986	7311	1	104759	uc007pfd.1	65	ENSMUSG00000052160	Pld4	phospholipase D family, member 4
3230	chr12	112860461	112860730	270	*	ol_H3K9Ac.peaklist..1..__03902	Promoter (<=1kb)	12	112850876	112860916	10041	2	56696	uc007pfk.1	186	ENSMUSG00000021298	Gpr132	G protein-coupled receptor 132
3233	chr12	113151156	113151542	387	*	ol_H3K9Ac.peaklist..1..__03905	Promoter (<=1kb)	12	113152012	113153879	1868	1	12925	uc007pfz.1	-470	ENSMUSG00000006360	Crip1	cysteine-rich protein 1 (intestinal)
3236	chr12	116048992	116049311	320	*	ol_H3K9Ac.peaklist..1..__03908	Promoter (1-2kb)	12	116047724	116063209	15486	1	56220	uc033ggk.2	1268	ENSMUSG00000042063	Zfp386	zinc finger protein 386 (Kruppel-like)
3243	chr13	4233713	4235007	1295	*	ol_H3K9Ac.peaklist..1..__03920	Promoter (<=1kb)	13	4233740	4248359	14620	1	432720	uc007pjm.2	0	ENSMUSG00000071551	Akr1c19	aldo-keto reductase family 1, member C19
3246	chr13	4521087	4522035	949	*	ol_H3K9Ac.peaklist..1..__03930	Promoter (1-2kb)	13	4486856	4523344	36489	2	116852	uc007pjp.2	1309	ENSMUSG00000054757	Akr1c20	aldo-keto reductase family 1, member C20
3254	chr13	6648992	6649247	256	*	ol_H3K9Ac.peaklist..1..__03939	Promoter (<=1kb)	13	6619061	6648771	29711	2	56421	uc007pkd.2	-221	ENSMUSG00000021196	Pfkp	phosphofructokinase, platelet
3256	chr13	9093194	9093561	368	*	ol_H3K9Ac.peaklist..1..__03945	Promoter (<=1kb)	13	9093881	9174451	80571	1	217980	uc007pkr.2	-320	ENSMUSG00000033499	Larp4b	La ribonucleoprotein domain family, member 4B
3270	chr13	15462866	15463146	281	*	ol_H3K9Ac.peaklist..1..__03962	Promoter (<=1kb)	13	15463235	15715114	251880	1	14634	uc007pnq.1	-89	ENSMUSG00000021318	Gli3	GLI-Kruppel family member GLI3
3273	chr13	18718290	18718934	645	*	ol_H3K9Ac.peaklist..1..__03970	Promoter (<=1kb)	13	18717292	18866811	149520	1	218035	uc007pok.2	998	ENSMUSG00000041236	Vps41	VPS41 HOPS complex subunit
3279	chr13	21448619	21448841	223	*	ol_H3K9Ac.peaklist..1..__03976	Promoter (<=1kb)	13	21442175	21449516	7342	2	432731	uc057kpq.1	675	ENSMUSG00000022228	Zscan26	zinc finger and SCAN domain containing 26
3280	chr13	21715530	21716080	551	*	ol_H3K9Ac.peaklist..1..__03977	Promoter (<=1kb)	13	21715713	21716143	431	2	319185	uc007pra.2	63	ENSMUSG00000094338	Hist1h2bl	histone cluster 1, H2bl
3281	chr13	21716306	21716998	693	*	ol_H3K9Ac.peaklist..1..__03978	Promoter (<=1kb)	13	21716412	21716859	448	1	319191	uc007prb.2	0	ENSMUSG00000071516	Hist1h2ai	histone cluster 1, H2ai
3282	chr13	21717654	21718028	375	*	ol_H3K9Ac.peaklist..1..__03979	Promoter (<=1kb)	13	21717628	21718115	488	1	319152	uc007prc.1	26	ENSMUSG00000101355	Hist1h3h	histone cluster 1, H3h
3283	chr13	21722089	21722383	295	*	ol_H3K9Ac.peaklist..1..__03980	Promoter (<=1kb)	13	21722044	21722526	483	1	319186	uc007prd.2	45	ENSMUSG00000114279	Hist1h2bm	histone cluster 1, H2bm
3284	chr13	21735182	21735463	282	*	ol_H3K9Ac.peaklist..1..__03981	Promoter (<=1kb)	13	21735034	21735456	423	1	319159	uc007pre.2	148	ENSMUSG00000067455	Hist1h4j	histone cluster 1, H4j
3285	chr13	21750110	21750510	401	*	ol_H3K9Ac.peaklist..1..__03982	Promoter (<=1kb)	13	21750145	21750553	409	2	319160	uc007prf.2	43	ENSMUSG00000064288	Hist1h4k	histone cluster 1, H4k
3286	chr13	21753418	21753767	350	*	ol_H3K9Ac.peaklist..1..__03983	Promoter (<=1kb)	13	21753377	21753912	536	2	319169	uc007prg.2	145	ENSMUSG00000063021	Hist1h2ak	histone cluster 1, H2ak
3287	chr13	21754537	21754759	223	*	ol_H3K9Ac.peaklist..1..__03984	Promoter (<=1kb)	13	21754123	21754553	431	1	319187	uc007prh.2	414	ENSMUSG00000095217	Hist1h2bn	histone cluster 1, H2bn
3289	chr13	21779729	21780140	412	*	ol_H3K9Ac.peaklist..1..__03986	Promoter (<=1kb)	13	21779832	21780625	794	2	56702	uc007pri.2	485	ENSMUSG00000058773	Hist1h1b	histone cluster 1, H1b
3290	chr13	21782979	21783377	399	*	ol_H3K9Ac.peaklist..1..__03987	Promoter (<=1kb)	13	21782915	21783397	483	2	319153	uc007prj.1	20	ENSMUSG00000101972	Hist1h3i	histone cluster 1, H3i
3291	chr13	21809591	21810179	589	*	ol_H3K9Ac.peaklist..1..__03988	Promoter (<=1kb)	13	21806412	21810199	3788	2	665596	uc007prn.2	20	ENSMUSG00000069307	Hist1h2bq	histone cluster 1, H2bq
3300	chr13	23535424	23535695	272	*	ol_H3K9Ac.peaklist..1..__03997	Promoter (<=1kb)	13	23535418	23535909	492	1	97908	uc007ptx.1	6	ENSMUSG00000099517	Hist1h3g	histone cluster 1, H3g
3301	chr13	23571391	23574168	2778	*	ol_H3K9Ac.peaklist..1..__03998	Promoter (<=1kb)	13	23571400	23571863	464	1	319181	uc007pue.3	0	ENSMUSG00000058385	Hist1h2bg	histone cluster 1, H2bg
3304	chr13	23711350	23711826	477	*	ol_H3K9Ac.peaklist..1..__04002	Promoter (<=1kb)	13	23703841	23710811	6971	2	15216	uc057kpu.1	-539	ENSMUSG00000006611	Hfe	hemochromatosis
3310	chr13	24416052	24416274	223	*	ol_H3K9Ac.peaklist..1..__04010	Promoter (<=1kb)	13	24416728	24477289	60562	1	12763	uc007pvv.3	-454	ENSMUSG00000016756	Cmah	cytidine monophospho-N-acetylneuraminic acid hydroxylase
3311	chr13	24416953	24417256	304	*	ol_H3K9Ac.peaklist..1..__04011	Promoter (<=1kb)	13	24416903	24477289	60387	1	12763	uc007pvx.3	50	ENSMUSG00000016756	Cmah	cytidine monophospho-N-acetylneuraminic acid hydroxylase
3312	chr13	24603137	24603441	305	*	ol_H3K9Ac.peaklist..1..__04012	Promoter (<=1kb)	13	24598124	24604239	6116	2	76024	uc007pvy.3	798	NA	Gm11346	X-linked lymphocyte-regulated 5 pseudogene
3324	chr13	30136127	30136782	656	*	ol_H3K9Ac.peaklist..1..__04026	Promoter (<=1kb)	13	30136490	30246694	110205	1	218121	uc007pyt.1	0	ENSMUSG00000038732	Mboat1	membrane bound O-acyltransferase domain containing 1
3328	chr13	30749373	30749952	580	*	ol_H3K9Ac.peaklist..1..__04030	Promoter (<=1kb)	13	30749258	30766927	17670	1	16364	uc007pza.1	115	ENSMUSG00000021356	Irf4	interferon regulatory factor 4
3329	chr13	32850786	32851185	400	*	ol_H3K9Ac.peaklist..1..__04034	Promoter (<=1kb)	13	32842092	32851185	9094	2	66222	uc007pzu.1	0	ENSMUSG00000044734	Serpinb1a	serine (or cysteine) peptidase inhibitor, clade B, member 1a
3332	chr13	33966960	33967182	223	*	ol_H3K9Ac.peaklist..1..__04037	Promoter (<=1kb)	13	33967153	33988465	21313	1	18105	uc011yyg.1	0	ENSMUSG00000046949	Nqo2	N-ribosyldihydronicotinamide quinone reductase 2
3335	chr13	34129828	34130227	400	*	ol_H3K9Ac.peaklist..1..__04041	Promoter (<=1kb)	13	34127008	34130354	3347	2	73710	uc007qbd.1	127	ENSMUSG00000045136	Tubb2b	tubulin, beta 2B class IIB
3344	chr13	34738903	34739787	885	*	ol_H3K9Ac.peaklist..1..__04054	Promoter (<=1kb)	13	34739642	34747622	7981	1	108161	uc007qbm.1	0	ENSMUSG00000038246	Fam50b	family with sequence similarity 50, member B
3356	chr13	37345268	37345831	564	*	ol_H3K9Ac.peaklist..1..__04072	Promoter (<=1kb)	13	37345345	37419036	73692	1	17084	uc007qcr.2	0	ENSMUSG00000021423	Ly86	lymphocyte antigen 86
3372	chr13	37889704	37889926	223	*	ol_H3K9Ac.peaklist..1..__04102	Promoter (<=1kb)	13	37888871	37952005	63135	1	68750	uc007qdb.2	833	ENSMUSG00000039087	Rreb1	ras responsive element binding protein 1
3373	chr13	37890110	37890391	282	*	ol_H3K9Ac.peaklist..1..__04103	Promoter (1-2kb)	13	37888871	37952005	63135	1	68750	uc007qdb.2	1239	ENSMUSG00000039087	Rreb1	ras responsive element binding protein 1
3375	chr13	37992441	37992663	223	*	ol_H3K9Ac.peaklist..1..__04109	Promoter (1-2kb)	13	37966605	37994190	27586	2	107513	uc007qdc.2	1527	ENSMUSG00000021427	Ssr1	signal sequence receptor, alpha
3386	chr13	38958297	38958594	298	*	ol_H3K9Ac.peaklist..1..__04121	Promoter (1-2kb)	13	38932140	38960537	28398	2	108652	uc007qdy.2	1943	ENSMUSG00000021432	Slc35b3	solute carrier family 35, member B3
3390	chr13	40916472	40916835	364	*	ol_H3K9Ac.peaklist..1..__04126	Promoter (<=1kb)	13	40917634	40953789	36156	1	14538	uc007qen.1	-799	ENSMUSG00000021360	Gcnt2	glucosaminyl (N-acetyl) transferase 2, I-branching enzyme
3400	chr13	41485511	41485985	475	*	ol_H3K9Ac.peaklist..1..__04141	Promoter (1-2kb)	13	41309916	41487360	177445	2	18003	uc007qfe.3	1375	ENSMUSG00000021365	Nedd9	neural precursor cell expressed, developmentally down-regulated gene 9
3412	chr13	43558324	43558653	330	*	ol_H3K9Ac.peaklist..1..__04157	Promoter (1-2kb)	13	43538406	43560191	21786	2	76137	uc007qgf.2	1538	ENSMUSG00000021371	Mcur1	mitochondrial calcium uniporter regulator 1
3421	chr13	45389187	45389463	277	*	ol_H3K9Ac.peaklist..1..__04169	Promoter (<=1kb)	13	45389742	45411940	22199	1	218203	uc007qgz.1	-279	ENSMUSG00000038175	Mylip	myosin regulatory light chain interacting protein
3432	chr13	47122553	47123153	601	*	ol_H3K9Ac.peaklist..1..__04182	Promoter (<=1kb)	13	47122720	47247991	125272	1	218215	uc007qhx.2	0	ENSMUSG00000038068	Rnf144b	ring finger protein 144B
3436	chr13	48539679	48539904	226	*	ol_H3K9Ac.peaklist..1..__04188	Promoter (1-2kb)	13	48538179	48538272	94	2	387244	uc011yzd.1	-1407	ENSMUSG00000065421	Mirlet7a-1	microRNA let7a-1
3450	chr13	49247756	49248065	310	*	ol_H3K9Ac.peaklist..1..__04203	Promoter (<=1kb)	13	49230829	49248163	17335	2	66329	uc007qiz.3	98	ENSMUSG00000021384	Susd3	sushi domain containing 3
3451	chr13	49298221	49298571	351	*	ol_H3K9Ac.peaklist..1..__04204	Promoter (<=1kb)	13	49263110	49299020	35911	2	30938	uc007qjc.1	449	ENSMUSG00000037946	Fgd3	FYVE, RhoGEF and PH domain containing 3
3452	chr13	49307069	49307612	544	*	ol_H3K9Ac.peaklist..1..__04205	Promoter (1-2kb)	13	49263110	49309208	46099	2	30938	uc007qjd.1	1596	ENSMUSG00000037946	Fgd3	FYVE, RhoGEF and PH domain containing 3
3456	chr13	49504763	49505309	547	*	ol_H3K9Ac.peaklist..1..__04209	Promoter (<=1kb)	13	49504810	49532789	27980	1	407800	uc007qjl.1	0	ENSMUSG00000043631	Ecm2	extracellular matrix protein 2, female organ and adipocyte specific
3457	chr13	49652385	49652765	381	*	ol_H3K9Ac.peaklist..1..__04210	Promoter (<=1kb)	13	49464059	49652731	188673	2	66336	uc007qjk.1	0	ENSMUSG00000021391	Cenpp	centromere protein P
3459	chr13	51171165	51171499	335	*	ol_H3K9Ac.peaklist..1..__04214	Promoter (<=1kb)	13	51171025	51175187	4163	1	75124	uc007qme.1	140	ENSMUSG00000021396	Nxnl2	nucleoredoxin-like 2
3461	chr13	51409874	51410211	338	*	ol_H3K9Ac.peaklist..1..__04216	Promoter (1-2kb)	13	51408618	51422797	14180	1	13610	uc007qmf.2	1256	ENSMUSG00000067586	S1pr3	sphingosine-1-phosphate receptor 3
3462	chr13	51410589	51410980	392	*	ol_H3K9Ac.peaklist..1..__04217	Promoter (1-2kb)	13	51408618	51422797	14180	1	13610	uc007qmf.2	1971	ENSMUSG00000067586	S1pr3	sphingosine-1-phosphate receptor 3
3465	chr13	51845020	51845320	301	*	ol_H3K9Ac.peaklist..1..__04220	Promoter (1-2kb)	13	51846675	51848475	1801	1	23882	uc007qmq.3	-1355	ENSMUSG00000021453	Gadd45g	growth arrest and DNA-damage-inducible 45 gamma
3472	chr13	52572079	52572462	384	*	ol_H3K9Ac.peaklist..1..__04227	Promoter (<=1kb)	13	52569880	52573225	3346	2	100040572	uc007qmw.1	763	NA	Gm2848	predicted gene 2848
3473	chr13	52582758	52584238	1481	*	ol_H3K9Ac.peaklist..1..__04228	Promoter (<=1kb)	13	52583437	52613685	30249	1	20963	uc007qmx.1	0	ENSMUSG00000021457	Syk	spleen tyrosine kinase
3478	chr13	53376479	53376777	299	*	ol_H3K9Ac.peaklist..1..__04239	Promoter (<=1kb)	13	53332748	53377361	44614	2	268656	uc007qnk.2	584	ENSMUSG00000021468	Sptlc1	serine palmitoyltransferase, long chain base subunit 1
3489	chr13	55022451	55023164	714	*	ol_H3K9Ac.peaklist..1..__04252	Promoter (1-2kb)	13	55005985	55021385	15401	2	212032	uc011yzo.2	-1066	ENSMUSG00000025877	Hk3	hexokinase 3
3495	chr13	55213623	55214003	381	*	ol_H3K9Ac.peaklist..1..__04258	Promoter (<=1kb)	13	55213204	55318325	105122	1	18193	uc007qqj.1	419	ENSMUSG00000021488	Nsd1	nuclear receptor-binding SET-domain protein 1
3496	chr13	55329496	55330109	614	*	ol_H3K9Ac.peaklist..1..__04259	Promoter (<=1kb)	13	55325168	55329730	4563	2	17121	uc007qqn.1	0	ENSMUSG00000021485	Mxd3	Max dimerization protein 3
3497	chr13	55369829	55370410	582	*	ol_H3K9Ac.peaklist..1..__04260	Promoter (<=1kb)	13	55369732	55384687	14956	1	51791	uc007qqq.2	97	ENSMUSG00000052087	Rgs14	regulator of G-protein signaling 14
3498	chr13	55464063	55464579	517	*	ol_H3K9Ac.peaklist..1..__04261	Promoter (<=1kb)	13	55464267	55473155	8889	1	432763	uc007qrb.2	0	ENSMUSG00000034686	Prr7	proline rich 7 (synaptic)
3500	chr13	55529964	55530251	288	*	ol_H3K9Ac.peaklist..1..__04264	Promoter (1-2kb)	13	55523235	55528556	5322	2	27261	uc007qrn.1	-1408	ENSMUSG00000035711	Dok3	docking protein 3
3501	chr13	56177030	56178692	1663	*	ol_H3K9Ac.peaklist..1..__04265	Promoter (<=1kb)	13	56173703	56178885	5183	2	212937	uc007qsj.2	193	ENSMUSG00000049625	Tifab	TRAF-interacting protein with forkhead-associated domain, family member B
3509	chr13	58148565	58148873	309	*	ol_H3K9Ac.peaklist..1..__04277	Promoter (1-2kb)	13	58146949	58148975	2027	1	67339	uc056ytw.1	1616	ENSMUSG00000097717	1700066J03Rik	RIKEN cDNA 1700066J03 gene
3511	chr13	58181866	58182638	773	*	ol_H3K9Ac.peaklist..1..__04279	Promoter (<=1kb)	13	58176156	58181625	5470	2	56085	uc007qtj.2	-241	ENSMUSG00000005312	Ubqln1	ubiquilin 1
3536	chr13	60896485	60896707	223	*	ol_H3K9Ac.peaklist..1..__04313	Promoter (<=1kb)	13	60895351	60897447	2097	2	13025	uc007qvt.2	740	ENSMUSG00000074874	Ctla2b	cytotoxic T lymphocyte-associated protein 2 beta
3537	chr13	60897069	60897399	331	*	ol_H3K9Ac.peaklist..1..__04314	Promoter (<=1kb)	13	60895351	60897447	2097	2	13025	uc007qvt.2	48	ENSMUSG00000074874	Ctla2b	cytotoxic T lymphocyte-associated protein 2 beta
3547	chr13	63273939	63274452	514	*	ol_H3K9Ac.peaklist..1..__04326	Promoter (<=1kb)	13	63272999	63295168	22170	1	72061	uc007qxm.1	940	ENSMUSG00000021458	2010111I01Rik	RIKEN cDNA 2010111I01 gene
3553	chr13	64247118	64247340	223	*	ol_H3K9Ac.peaklist..1..__04338	Promoter (1-2kb)	13	64192545	64248538	55994	2	218294	uc007qyo.2	1198	ENSMUSG00000033102	Cdc14b	CDC14 cell division cycle 14B
3554	chr13	64250626	64251253	628	*	ol_H3K9Ac.peaklist..1..__04339	Promoter (1-2kb)	13	64248700	64268145	19446	1	66503	uc007qys.1	1926	ENSMUSG00000097101	1810034E14Rik	RIKEN cDNA 1810034E14 gene
3555	chr13	64275129	64275799	671	*	ol_H3K9Ac.peaklist..1..__04340	Promoter (<=1kb)	13	64208149	64274988	66840	2	218294	uc007qyr.2	-141	ENSMUSG00000033102	Cdc14b	CDC14 cell division cycle 14B
3556	chr13	64313787	64314025	239	*	ol_H3K9Ac.peaklist..1..__04341	Promoter (1-2kb)	13	64291836	64312710	20875	2	66129	uc007qyv.1	-1077	ENSMUSG00000021482	Aaed1	AhpC/TSA antioxidant enzyme domain containing 1
3563	chr13	67608880	67609310	431	*	ol_H3K9Ac.peaklist..1..__04352	Promoter (<=1kb)	13	67589439	67609707	20269	2	100416706	uc007rbf.2	397	ENSMUSG00000058093	Zfp729b	zinc finger protein 729b
3564	chr13	67610129	67610404	276	*	ol_H3K9Ac.peaklist..1..__04353	Promoter (<=1kb)	13	67589439	67609707	20269	2	100416706	uc007rbg.2	-422	ENSMUSG00000058093	Zfp729b	zinc finger protein 729b
3584	chr13	74363589	74363857	269	*	ol_H3K9Ac.peaklist..1..__04376	Promoter (<=1kb)	13	74359582	74364000	4419	2	432779	uc007rfe.1	143	ENSMUSG00000021579	Lrrc14b	leucine rich repeat containing 14B
3585	chr13	74406558	74407167	610	*	ol_H3K9Ac.peaklist..1..__04377	Promoter (<=1kb)	13	74407065	74407173	109	1	100124641	uc033gmm.1	0	ENSMUSG00000076033	Mir692-3	microRNA 692-3
3601	chr13	83526112	83526415	304	*	ol_H3K9Ac.peaklist..1..__04400	Promoter (1-2kb)	13	83524854	83667079	142226	1	17260	uc007rij.3	1258	ENSMUSG00000005583	Mef2c	myocyte enhancer factor 2C
3603	chr13	83572357	83572700	344	*	ol_H3K9Ac.peaklist..1..__04402	Promoter (<=1kb)	13	83573618	83667079	93462	1	17260	uc007rih.2	-918	ENSMUSG00000005583	Mef2c	myocyte enhancer factor 2C
3612	chr13	92354113	92354520	408	*	ol_H3K9Ac.peaklist..1..__04411	Promoter (<=1kb)	13	92354783	92389053	34271	1	13361	uc007rkl.1	-263	ENSMUSG00000021707	Dhfr	dihydrofolate reductase
3614	chr13	93144250	93144695	446	*	ol_H3K9Ac.peaklist..1..__04414	Promoter (<=1kb)	13	93040713	93144724	104012	2	76469	uc007rky.3	29	ENSMUSG00000047419	Cmya5	cardiomyopathy associated 5
3615	chr13	93190211	93190524	314	*	ol_H3K9Ac.peaklist..1..__04415	Promoter (1-2kb)	13	93147400	93192283	44884	2	100715	uc007rla.1	1759	ENSMUSG00000042167	Tent2	terminal nucleotidyltransferase 2
3618	chr13	93639277	93639623	347	*	ol_H3K9Ac.peaklist..1..__04420	Promoter (1-2kb)	13	93621881	93637758	15878	2	12116	uc007rlj.1	-1519	ENSMUSG00000074768	Bhmt	betaine-homocysteine methyltransferase
3631	chr13	95327203	95327615	413	*	ol_H3K9Ac.peaklist..1..__04435	Promoter (<=1kb)	13	95326767	95337842	11076	1	72114	uc056yus.1	436	ENSMUSG00000041995	Zbed3	zinc finger, BED type containing 3
3632	chr13	95524611	95525098	488	*	ol_H3K9Ac.peaklist..1..__04436	Promoter (<=1kb)	13	95511718	95525240	13523	2	14063	uc011zda.3	142	ENSMUSG00000021678	F2rl1	coagulation factor II (thrombin) receptor-like 1
3642	chr13	96387775	96388092	318	*	ol_H3K9Ac.peaklist..1..__04446	Promoter (<=1kb)	13	96388294	96399716	11423	1	67463	uc007rmv.2	-202	ENSMUSG00000021671	Poc5	POC5 centriolar protein
3643	chr13	96667978	96668347	370	*	ol_H3K9Ac.peaklist..1..__04447	Promoter (1-2kb)	13	96651361	96666708	15348	2	15357	uc007rnn.1	-1270	ENSMUSG00000021670	Hmgcr	3-hydroxy-3-methylglutaryl-Coenzyme A reductase
3644	chr13	96668584	96669053	470	*	ol_H3K9Ac.peaklist..1..__04448	Promoter (1-2kb)	13	96651361	96666708	15348	2	15357	uc007rnn.1	-1876	ENSMUSG00000021670	Hmgcr	3-hydroxy-3-methylglutaryl-Coenzyme A reductase
3648	chr13	97071433	97071797	365	*	ol_H3K9Ac.peaklist..1..__04453	Promoter (<=1kb)	13	97071643	97129522	57880	1	320557	uc007rnr.2	0	ENSMUSG00000041817	Fam169a	family with sequence similarity 169, member A
3650	chr13	98031525	98031790	266	*	ol_H3K9Ac.peaklist..1..__04459	Promoter (<=1kb)	13	97928483	98032679	104197	2	110596	uc007rok.1	889	ENSMUSG00000021662	Arhgef28	Rho guanine nucleotide exchange factor (GEF) 28
3654	chr13	98868403	98868862	460	*	ol_H3K9Ac.peaklist..1..__04463	Promoter (1-2kb)	13	98847058	98870321	23264	2	238799	uc007rpg.1	1459	ENSMUSG00000009470	Tnpo1	transportin 1
3659	chr13	99184171	99184469	299	*	ol_H3K9Ac.peaklist..1..__04468	Promoter (<=1kb)	13	99184823	99247032	62210	1	238803	uc007rpl.1	-354	ENSMUSG00000050919	Zfp366	zinc finger protein 366
3660	chr13	99412428	99412863	436	*	ol_H3K9Ac.peaklist..1..__04469	Promoter (<=1kb)	13	99410836	99412826	1991	2	320893	uc007rpp.2	0	NA	6430562O15Rik	RIKEN cDNA 6430562O15 gene
3661	chr13	99515994	99516465	472	*	ol_H3K9Ac.peaklist..1..__04470	Promoter (<=1kb)	13	99421464	99516602	95139	2	17755	uc007rpr.2	137	ENSMUSG00000052727	Map1b	microtubule-associated protein 1B
3662	chr13	99516780	99517047	268	*	ol_H3K9Ac.peaklist..1..__04471	Promoter (<=1kb)	13	99507061	99516602	9542	2	17755	uc007rpt.2	-178	ENSMUSG00000052727	Map1b	microtubule-associated protein 1B
3664	chr13	100201293	100202221	929	*	ol_H3K9Ac.peaklist..1..__04473	Promoter (<=1kb)	13	100144063	100202122	58060	2	17948	uc007rqj.2	0	ENSMUSG00000078945	Naip2	NLR family, apoptosis inhibitory protein 2
3668	chr13	100785986	100786474	489	*	ol_H3K9Ac.peaklist..1..__04478	Promoter (<=1kb)	13	100778739	100786486	7748	2	268697	uc007rro.1	12	ENSMUSG00000041431	Ccnb1	cyclin B1
3671	chr13	101690147	101690640	494	*	ol_H3K9Ac.peaklist..1..__04483	Promoter (1-2kb)	13	101680761	101692630	11870	2	18708	uc007rrs.3	1990	ENSMUSG00000041417	Pik3r1	phosphoinositide-3-kinase regulatory subunit 1
3672	chr13	101696318	101696682	365	*	ol_H3K9Ac.peaklist..1..__04484	Promoter (1-2kb)	13	101688979	101694599	5621	2	18708	uc007rru.1	-1719	ENSMUSG00000041417	Pik3r1	phosphoinositide-3-kinase regulatory subunit 1
3684	chr13	102693742	102694467	726	*	ol_H3K9Ac.peaklist..1..__04500	Promoter (<=1kb)	13	102693558	102706631	13074	1	17079	uc007rry.1	184	ENSMUSG00000021624	Cd180	CD180 antigen
3685	chr13	102695346	102695580	235	*	ol_H3K9Ac.peaklist..1..__04501	Promoter (1-2kb)	13	102693558	102706631	13074	1	17079	uc007rry.1	1788	ENSMUSG00000021624	Cd180	CD180 antigen
3688	chr13	104227643	104227922	280	*	ol_H3K9Ac.peaklist..1..__04506	Promoter (<=1kb)	13	104228611	104243051	14441	1	60411	uc007rtb.2	-689	ENSMUSG00000021714	Cenpk	centromere protein K
3691	chr13	106834230	106834741	512	*	ol_H3K9Ac.peaklist..1..__04511	Promoter (1-2kb)	13	106794439	106836426	41988	2	76582	uc007rtv.1	1685	ENSMUSG00000042590	Ipo11	importin 11
3692	chr13	106835074	106836280	1207	*	ol_H3K9Ac.peaklist..1..__04512	Promoter (<=1kb)	13	106794439	106836426	41988	2	76582	uc007rtv.1	146	ENSMUSG00000042590	Ipo11	importin 11
3693	chr13	106836487	106836933	447	*	ol_H3K9Ac.peaklist..1..__04513	Promoter (<=1kb)	13	106794439	106836426	41988	2	76582	uc007rtv.1	-61	ENSMUSG00000042590	Ipo11	importin 11
3695	chr13	107469912	107470683	772	*	ol_H3K9Ac.peaklist..1..__04515	Promoter (<=1kb)	13	107469822	107479188	9367	1	105120	uc007ruk.1	90	ENSMUSG00000114780	AI197445	expressed sequence AI197445
3715	chr13	110902931	110903236	306	*	ol_H3K9Ac.peaklist..1..__04538	Promoter (<=1kb)	13	110903499	110908280	4782	1	75139	uc056yve.1	-263	ENSMUSG00000114472	Gm38397	predicted gene, 38397
3754	chr13	119692323	119692591	269	*	ol_H3K9Ac.peaklist..1..__04585	Promoter (1-2kb)	13	119690351	119708260	17910	1	208715	uc007rzw.2	1972	ENSMUSG00000093930	Hmgcs1	3-hydroxy-3-methylglutaryl-Coenzyme A synthase 1
3779	chr14	11162282	11162534	253	*	ol_H3K9Ac.peaklist..1..__04615	Promoter (<=1kb)	14	9550094	11162035	1611942	2	14198	uc011zfx.2	-247	ENSMUSG00000060579	Fhit	fragile histidine triad gene
3785	chr14	14014403	14014625	223	*	ol_H3K9Ac.peaklist..1..__04624	Promoter (1-2kb)	14	14012491	14107302	94812	1	246103	uc007sgi.3	1912	ENSMUSG00000021738	Atxn7	ataxin 7
3801	chr14	19976912	19977458	547	*	ol_H3K9Ac.peaklist..1..__04643	Promoter (<=1kb)	14	19872559	19977249	104691	2	14702	uc007siw.1	0	ENSMUSG00000043004	Gng2	guanine nucleotide binding protein (G protein), gamma 2
3805	chr14	20477647	20478231	585	*	ol_H3K9Ac.peaklist..1..__04649	Promoter (1-2kb)	14	20455261	20480133	24873	2	11750	uc007sjr.2	1902	ENSMUSG00000021814	Anxa7	annexin A7
3817	chr14	21752744	21753053	310	*	ol_H3K9Ac.peaklist..1..__04663	Promoter (1-2kb)	14	21751552	21798725	47174	1	67630	uc007slr.1	1192	ENSMUSG00000021770	Samd8	sterile alpha motif domain containing 8
3818	chr14	22021103	22021344	242	*	ol_H3K9Ac.peaklist..1..__04665	Promoter (1-2kb)	14	22019712	23056088	1036377	1	76633	uc007slz.2	1391	ENSMUSG00000063458	Lrmda	leucine rich melanocyte differentiation associated
3823	chr14	24490205	24490427	223	*	ol_H3K9Ac.peaklist..1..__04670	Promoter (<=1kb)	14	24490681	24495858	5178	1	20088	uc007sra.1	-254	ENSMUSG00000025290	Rps24	ribosomal protein S24
3836	chr14	25532656	25533171	516	*	ol_H3K9Ac.peaklist..1..__04684	Promoter (1-2kb)	14	25534439	25534523	85	1	100526533	uc011zhn.1	-1268	ENSMUSG00000093081	Mir3075	microRNA 3075
3837	chr14	25534596	25535162	567	*	ol_H3K9Ac.peaklist..1..__04685	Promoter (<=1kb)	14	25534439	25534523	85	1	100526533	uc011zhn.1	157	ENSMUSG00000093081	Mir3075	microRNA 3075
3844	chr14	25588048	25588332	285	*	ol_H3K9Ac.peaklist..1..__04692	Promoter (1-2kb)	14	25586804	25590661	3858	1	77592	uc007srp.1	1244	NA	4931406H21Rik	RIKEN cDNA 4931406H21 gene
3864	chr14	26440507	26442996	2490	*	ol_H3K9Ac.peaklist..1..__04713	Promoter (<=1kb)	14	26437160	26442634	5475	2	83997	uc007sst.1	0	ENSMUSG00000021870	Slmap	sarcolemma associated protein
3879	chr14	27428290	27428585	296	*	ol_H3K9Ac.peaklist..1..__04730	Promoter (<=1kb)	14	27428847	27483555	54709	1	218850	uc007stu.3	-262	ENSMUSG00000040651	Fam208a	family with sequence similarity 208, member A
3886	chr14	29969793	29970015	223	*	ol_H3K9Ac.peaklist..1..__04746	Promoter (1-2kb)	14	29968380	29975074	6695	1	80795	uc007sul.1	1413	ENSMUSG00000042682	Selenok	selenoprotein K
3887	chr14	30021135	30021529	395	*	ol_H3K9Ac.peaklist..1..__04747	Promoter (<=1kb)	14	30021303	30040466	19164	1	218865	uc007suq.2	0	ENSMUSG00000015970	Chdh	choline dehydrogenase
3897	chr14	30878691	30878913	223	*	ol_H3K9Ac.peaklist..1..__04758	Promoter (<=1kb)	14	30879257	30881610	2354	1	66175	uc007svu.2	-344	ENSMUSG00000042485	Mustn1	musculoskeletal, embryonic nuclear protein 1
3899	chr14	31182557	31183654	1098	*	ol_H3K9Ac.peaklist..1..__04761	Promoter (1-2kb)	14	31170928	31185050	14123	2	64652	uc007swy.1	1396	ENSMUSG00000021910	Nisch	nischarin
3900	chr14	31184025	31184756	732	*	ol_H3K9Ac.peaklist..1..__04762	Promoter (<=1kb)	14	31170928	31185050	14123	2	64652	uc007swy.1	294	ENSMUSG00000021910	Nisch	nischarin
3912	chr14	31419401	31419824	424	*	ol_H3K9Ac.peaklist..1..__04774	Promoter (1-2kb)	14	31373955	31417614	43660	2	24056	uc057krx.1	-1787	ENSMUSG00000021892	Sh3bp5	SH3-domain binding protein 5 (BTK-associated)
3922	chr14	32030464	32030973	510	*	ol_H3K9Ac.peaklist..1..__04785	Promoter (1-2kb)	14	32029103	32058326	29224	1	78754	uc011zij.1	1361	ENSMUSG00000021903	Galnt15	polypeptide N-acetylgalactosaminyltransferase 15
3923	chr14	32086961	32087254	294	*	ol_H3K9Ac.peaklist..1..__04786	Promoter (1-2kb)	14	32085728	32103203	17476	1	218885	uc007syh.2	1233	ENSMUSG00000021906	Oxnad1	oxidoreductase NAD-binding domain containing 1
3929	chr14	32158791	32159112	322	*	ol_H3K9Ac.peaklist..1..__04792	Promoter (<=1kb)	14	32159887	32179855	19969	1	27057	uc007syj.2	-775	ENSMUSG00000056234	Ncoa4	nuclear receptor coactivator 4
3930	chr14	32164157	32164480	324	*	ol_H3K9Ac.peaklist..1..__04793	Promoter (1-2kb)	14	32165586	32179855	14270	1	27057	uc007syl.2	-1106	ENSMUSG00000056234	Ncoa4	nuclear receptor coactivator 4
3931	chr14	32167468	32167831	364	*	ol_H3K9Ac.peaklist..1..__04794	Promoter (1-2kb)	14	32165789	32179855	14067	1	27057	uc007sym.2	1679	ENSMUSG00000056234	Ncoa4	nuclear receptor coactivator 4
3935	chr14	32785979	32786774	796	*	ol_H3K9Ac.peaklist..1..__04798	Promoter (<=1kb)	14	32785963	32817968	32006	1	69069	uc007szh.1	16	ENSMUSG00000041707	Tmem273	transmembrane protein 273
3937	chr14	33184726	33185531	806	*	ol_H3K9Ac.peaklist..1..__04802	Promoter (<=1kb)	14	32959547	33185066	225520	2	545030	uc007szk.2	0	ENSMUSG00000051506	Wdfy4	WD repeat and FYVE domain containing 4
3938	chr14	33305880	33306219	340	*	ol_H3K9Ac.peaklist..1..__04803	Promoter (<=1kb)	14	33306118	33369936	63819	1	239027	uc007szn.2	0	ENSMUSG00000063506	Arhgap22	Rho GTPase activating protein 22
3940	chr14	33923296	33924717	1422	*	ol_H3K9Ac.peaklist..1..__04805	Promoter (<=1kb)	14	33923587	33935285	11699	1	14560	uc007tab.2	0	ENSMUSG00000021943	Gdf10	growth differentiation factor 10
3948	chr14	34354149	34354371	223	*	ol_H3K9Ac.peaklist..1..__04815	Promoter (1-2kb)	14	34351882	34355393	3512	2	69134	uc007tat.1	1022	ENSMUSG00000043681	Fam25c	family with sequence similarity 25, member C
3949	chr14	34377478	34378061	584	*	ol_H3K9Ac.peaklist..1..__04817	Promoter (1-2kb)	14	34375504	34404287	28784	1	105450	uc007tav.2	1974	ENSMUSG00000041445	Mmrn2	multimerin 2
3952	chr14	34500909	34501149	241	*	ol_H3K9Ac.peaklist..1..__04820	Promoter (1-2kb)	14	34411068	34502546	91479	2	12166	uc007taw.1	1397	ENSMUSG00000021796	Bmpr1a	bone morphogenetic protein receptor, type 1A
3953	chr14	34587366	34587693	328	*	ol_H3K9Ac.peaklist..1..__04821	Promoter (<=1kb)	14	34526699	34588607	61909	2	24131	uc007taz.1	914	ENSMUSG00000021798	Ldb3	LIM domain binding 3
3954	chr14	34589466	34589688	223	*	ol_H3K9Ac.peaklist..1..__04822	Promoter (<=1kb)	14	34561253	34588681	27429	2	24131	uc007tbf.2	-785	ENSMUSG00000021798	Ldb3	LIM domain binding 3
3962	chr14	40949245	40949485	241	*	ol_H3K9Ac.peaklist..1..__04834	Promoter (1-2kb)	14	40906427	40948209	41783	2	52588	uc007tcg.2	-1036	ENSMUSG00000037824	Tspan14	tetraspanin 14
3969	chr14	40965064	40965410	347	*	ol_H3K9Ac.peaklist..1..__04841	Promoter (1-2kb)	14	40906427	40966896	60470	2	52588	uc007tch.2	1486	ENSMUSG00000037824	Tspan14	tetraspanin 14
3977	chr14	43925306	43925685	380	*	ol_H3K9Ac.peaklist..1..__04849	Promoter (1-2kb)	14	43922898	43923368	471	2	93725	uc007tde.1	-1938	ENSMUSG00000090166	Ear10	eosinophil-associated, ribonuclease A family, member 10
4002	chr14	49064465	49064694	230	*	ol_H3K9Ac.peaklist..1..__04883	Promoter (1-2kb)	14	49066495	49076041	9547	1	74385	uc007tjx.2	-1801	ENSMUSG00000036291	Ap5m1	adaptor-related protein complex 5, mu 1 subunit
4003	chr14	50929205	50929525	321	*	ol_H3K9Ac.peaklist..1..__04884	Promoter (<=1kb)	14	50927215	50929209	1995	2	219024	uc007tlz.2	0	ENSMUSG00000035953	Pip4p1	phosphatidylinositol-4,5-bisphosphate 4-phosphatase 1
4004	chr14	50955979	50956627	649	*	ol_H3K9Ac.peaklist..1..__04885	Promoter (<=1kb)	14	50956141	50964749	8609	1	667034	uc007tmf.1	0	ENSMUSG00000068417	Pnp2	purine-nucleoside phosphorylase 2
4005	chr14	50957536	50957795	260	*	ol_H3K9Ac.peaklist..1..__04886	Promoter (1-2kb)	14	50956141	50964749	8609	1	667034	uc007tmf.1	1395	ENSMUSG00000068417	Pnp2	purine-nucleoside phosphorylase 2
4006	chr14	51007709	51008276	568	*	ol_H3K9Ac.peaklist..1..__04887	Promoter (<=1kb)	14	51007751	51010758	3008	1	75019	uc011zkb.1	0	ENSMUSG00000021872	Rnase10	ribonuclease, RNase A family, 10 (non-active)
4007	chr14	51008485	51008978	494	*	ol_H3K9Ac.peaklist..1..__04888	Promoter (<=1kb)	14	51007929	51010758	2830	1	75019	uc007tmg.1	556	ENSMUSG00000021872	Rnase10	ribonuclease, RNase A family, 10 (non-active)
4008	chr14	51095743	51096084	342	*	ol_H3K9Ac.peaklist..1..__04889	Promoter (<=1kb)	14	51096000	51102009	6010	1	11727	uc007tmn.2	0	ENSMUSG00000072115	Ang	angiogenin, ribonuclease, RNase A family, 5
4009	chr14	51885937	51886343	407	*	ol_H3K9Ac.peaklist..1..__04890	Promoter (1-2kb)	14	51884842	51891868	7027	1	52535	uc011zkf.1	1095	ENSMUSG00000004561	Mettl17	methyltransferase like 17
4021	chr14	54573287	54573590	304	*	ol_H3K9Ac.peaklist..1..__04904	Promoter (1-2kb)	14	54567469	54572082	4614	2	16475	uc007twi.2	-1205	ENSMUSG00000022178	Ajuba	ajuba LIM protein
4022	chr14	54579352	54579751	400	*	ol_H3K9Ac.peaklist..1..__04905	Promoter (1-2kb)	14	54567469	54577661	10193	2	16475	uc007twj.2	-1691	ENSMUSG00000022178	Ajuba	ajuba LIM protein
4024	chr14	54712604	54713110	507	*	ol_H3K9Ac.peaklist..1..__04907	Promoter (<=1kb)	14	54710363	54712174	1812	2	110794	uc007twz.1	-430	ENSMUSG00000052435	Cebpe	CCAAT/enhancer binding protein (C/EBP), epsilon
4037	chr14	55558134	55558781	648	*	ol_H3K9Ac.peaklist..1..__04926	Promoter (1-2kb)	14	55560029	55570065	10037	1	28199	uc007tyz.2	-1248	ENSMUSG00000022214	Dcaf11	DDB1 and CUL4 associated factor 11
4041	chr14	55714149	55714417	269	*	ol_H3K9Ac.peaklist..1..__04930	Promoter (<=1kb)	14	55700009	55713492	13484	2	21816	uc011zln.1	-657	ENSMUSG00000022218	Tgm1	transglutaminase 1, K polypeptide
4045	chr14	55788234	55788814	581	*	ol_H3K9Ac.peaklist..1..__04935	Promoter (<=1kb)	14	55784995	55788857	3863	2	56532	uc007uav.2	43	ENSMUSG00000022221	Ripk3	receptor-interacting serine-threonine kinase 3
4046	chr14	55825394	55825636	243	*	ol_H3K9Ac.peaklist..1..__04936	Promoter (<=1kb)	14	55824795	55833943	9149	1	73181	uc011zlq.1	599	ENSMUSG00000023411	Nfatc4	nuclear factor of activated T cells, cytoplasmic, calcineurin dependent 4
4049	chr14	55882514	55883162	649	*	ol_H3K9Ac.peaklist..1..__04939	Promoter (1-2kb)	14	55878920	55884256	5337	2	56410	uc007uba.1	1094	ENSMUSG00000040380	Cbln3	cerebellin 3 precursor protein
4058	chr14	57524833	57525094	262	*	ol_H3K9Ac.peaklist..1..__04948	Promoter (<=1kb)	14	57524829	57543166	18338	1	239114	uc007udc.1	4	ENSMUSG00000050222	Il17d	interleukin 17D
4059	chr14	57525249	57525681	433	*	ol_H3K9Ac.peaklist..1..__04949	Promoter (<=1kb)	14	57524829	57543166	18338	1	239114	uc007udc.1	420	ENSMUSG00000050222	Il17d	interleukin 17D
4063	chr14	57799993	57800339	347	*	ol_H3K9Ac.peaklist..1..__04953	Promoter (1-2kb)	14	57798424	57798487	64	1	100526476	uc011zmh.1	1569	ENSMUSG00000092784	Mir3077	microRNA 3077
4071	chr14	59442793	59443126	334	*	ol_H3K9Ac.peaklist..1..__04962	Promoter (1-2kb)	14	59440981	59548903	107923	1	69008	uc011zmu.1	1812	ENSMUSG00000021981	Cab39l	calcium binding protein 39-like
4072	chr14	59625216	59625882	667	*	ol_H3K9Ac.peaklist..1..__04963	Promoter (<=1kb)	14	59625281	59631660	6380	1	219134	uc007uer.2	0	ENSMUSG00000044461	Shisa2	shisa family member 2
4073	chr14	59626242	59626486	245	*	ol_H3K9Ac.peaklist..1..__04964	Promoter (<=1kb)	14	59625281	59631660	6380	1	219134	uc007uer.2	961	ENSMUSG00000044461	Shisa2	shisa family member 2
4084	chr14	61037514	61037969	456	*	ol_H3K9Ac.peaklist..1..__04977	Promoter (<=1kb)	14	60963834	61037987	74154	2	29820	uc007ufi.2	18	ENSMUSG00000060548	Tnfrsf19	tumor necrosis factor receptor superfamily, member 19
4091	chr14	61440377	61440618	242	*	ol_H3K9Ac.peaklist..1..__04984	Promoter (<=1kb)	14	61365186	61439947	74762	2	16648	uc007ufw.2	-430	ENSMUSG00000021929	Kpna3	karyopherin (importin) alpha 3
4094	chr14	62553397	62553840	444	*	ol_H3K9Ac.peaklist..1..__04987	Promoter (1-2kb)	14	62555737	62608485	52749	1	629059	uc029skq.1	-1897	ENSMUSG00000035184	Fam124a	family with sequence similarity 124, member A
4095	chr14	62836862	62837203	342	*	ol_H3K9Ac.peaklist..1..__04988	Promoter (<=1kb)	14	62837690	62956886	119197	1	268752	uc007ugy.2	-487	ENSMUSG00000014547	Wdfy2	WD repeat and FYVE domain containing 2
4123	chr14	63436533	63436768	236	*	ol_H3K9Ac.peaklist..1..__05017	Promoter (<=1kb)	14	63436394	63465502	29109	1	219148	uc007uhr.2	139	ENSMUSG00000035095	Fam167a	family with sequence similarity 167, member A
4124	chr14	63437097	63437354	258	*	ol_H3K9Ac.peaklist..1..__05018	Promoter (<=1kb)	14	63436394	63465502	29109	1	219148	uc007uhr.2	703	ENSMUSG00000035095	Fam167a	family with sequence similarity 167, member A
4127	chr14	63945375	63945658	284	*	ol_H3K9Ac.peaklist..1..__05021	Promoter (1-2kb)	14	63943706	63950732	7027	1	20680	uc007uhy.1	1669	ENSMUSG00000063060	Sox7	SRY (sex determining region Y)-box 7
4136	chr14	65261902	65262512	611	*	ol_H3K9Ac.peaklist..1..__05034	Promoter (<=1kb)	14	65192441	65262463	70023	2	14365	uc007ujb.2	0	ENSMUSG00000007989	Fzd3	frizzled class receptor 3
4147	chr14	66114374	66114627	254	*	ol_H3K9Ac.peaklist..1..__05046	Promoter (1-2kb)	14	66084372	66112386	28015	2	13850	uc033grp.1	-1988	ENSMUSG00000022040	Ephx2	epoxide hydrolase 2, cytoplasmic
4155	chr14	67009190	67009431	242	*	ol_H3K9Ac.peaklist..1..__05061	Promoter (<=1kb)	14	66985240	67008877	23638	2	12177	uc007ukt.2	-313	ENSMUSG00000022051	Bnip3l	BCL2/adenovirus E1B interacting protein 3-like
4164	chr14	69609869	69610367	499	*	ol_H3K9Ac.peaklist..1..__05073	Promoter (<=1kb)	14	69609476	69695834	86359	1	94352	uc007umo.2	393	ENSMUSG00000034205	Loxl2	lysyl oxidase-like 2
4169	chr14	70175069	70175363	295	*	ol_H3K9Ac.peaklist..1..__05079	Promoter (<=1kb)	14	70169643	70175426	5784	2	213019	uc007unj.1	63	ENSMUSG00000022090	Pdlim2	PDZ and LIM domain 2
4170	chr14	70210204	70210669	466	*	ol_H3K9Ac.peaklist..1..__05081	Promoter (1-2kb)	14	70183547	70211989	28443	2	20410	uc007unm.1	1320	ENSMUSG00000022091	Sorbs3	sorbin and SH3 domain containing 3
4171	chr14	70212897	70213119	223	*	ol_H3K9Ac.peaklist..1..__05082	Promoter (<=1kb)	14	70183547	70211989	28443	2	20410	uc007unm.1	-908	ENSMUSG00000022091	Sorbs3	sorbin and SH3 domain containing 3
4173	chr14	70509260	70509820	561	*	ol_H3K9Ac.peaklist..1..__05084	Promoter (<=1kb)	14	70474555	70508914	34360	2	12153	uc007uob.2	-346	ENSMUSG00000022098	Bmp1	bone morphogenetic protein 1
4176	chr14	70554303	70554703	401	*	ol_H3K9Ac.peaklist..1..__05087	Promoter (<=1kb)	14	70554056	70573548	19493	1	15460	uc007uoj.2	247	ENSMUSG00000022096	Hr	lysine demethylase and nuclear receptor corepressor
4177	chr14	70776324	70776962	639	*	ol_H3K9Ac.peaklist..1..__05088	Promoter (1-2kb)	14	70774381	70778494	4114	1	13449	uc007uoy.1	1943	ENSMUSG00000022102	Dok2	docking protein 2
4179	chr14	70889572	70890666	1095	*	ol_H3K9Ac.peaklist..1..__05090	Promoter (<=1kb)	14	70890107	70979840	89734	1	14586	uc007uoz.2	0	ENSMUSG00000022103	Gfra2	glial cell line derived neurotrophic factor family receptor alpha 2
4180	chr14	70890847	70891126	280	*	ol_H3K9Ac.peaklist..1..__05091	Promoter (<=1kb)	14	70890107	70979840	89734	1	14586	uc007upb.2	740	ENSMUSG00000022103	Gfra2	glial cell line derived neurotrophic factor family receptor alpha 2
4187	chr14	73173482	73173952	471	*	ol_H3K9Ac.peaklist..1..__05099	Promoter (<=1kb)	14	73173723	73184055	10333	1	105670	uc007upo.3	0	ENSMUSG00000022106	Rcbtb2	regulator of chromosome condensation (RCC1) and BTB (POZ) domain containing protein 2
4190	chr14	73369307	73369656	350	*	ol_H3K9Ac.peaklist..1..__05105	Promoter (<=1kb)	14	73362231	73368505	6275	2	16432	uc007ups.2	-802	ENSMUSG00000022108	Itm2b	integral membrane protein 2B
4193	chr14	73550541	73550966	426	*	ol_H3K9Ac.peaklist..1..__05111	Promoter (1-2kb)	14	73552786	73556827	4042	1	20916	uc007upw.1	-1820	ENSMUSG00000022110	Sucla2	succinate-Coenzyme A ligase, ADP-forming, beta subunit
4197	chr14	75136541	75136864	324	*	ol_H3K9Ac.peaklist..1..__05117	Promoter (<=1kb)	14	75136425	75230842	94418	1	18826	uc007uqn.2	116	ENSMUSG00000021998	Lcp1	lymphocyte cytosolic protein 1
4202	chr14	75457034	75457370	337	*	ol_H3K9Ac.peaklist..1..__05122	Promoter (1-2kb)	14	75455982	75526141	70160	1	380918	uc011zom.1	1052	ENSMUSG00000091722	Siah3	siah E3 ubiquitin protein ligase family member 3
4203	chr14	75785560	75785892	333	*	ol_H3K9Ac.peaklist..1..__05123	Promoter (1-2kb)	14	75761999	75787037	25039	2	67554	uc007uqx.1	1145	ENSMUSG00000022003	Slc25a30	solute carrier family 25, member 30
4210	chr14	76556365	76556949	585	*	ol_H3K9Ac.peaklist..1..__05132	Promoter (<=1kb)	14	76532812	76556687	23876	2	72661	uc011zor.1	0	ENSMUSG00000052584	Serp2	stress-associated endoplasmic reticulum protein family member 2
4217	chr14	79300700	79301151	452	*	ol_H3K9Ac.peaklist..1..__05147	Promoter (<=1kb)	14	79288750	79301635	12886	2	66214	uc007ust.1	484	ENSMUSG00000022018	Rgcc	regulator of cell cycle
4224	chr14	84442545	84443331	787	*	ol_H3K9Ac.peaklist..1..__05154	Promoter (<=1kb)	14	84443563	84479227	35665	1	219228	uc007uto.2	-232	ENSMUSG00000035566	Pcdh17	protocadherin 17
4225	chr14	84443555	84444750	1196	*	ol_H3K9Ac.peaklist..1..__05155	Promoter (<=1kb)	14	84443563	84479227	35665	1	219228	uc007uto.2	0	ENSMUSG00000035566	Pcdh17	protocadherin 17
4227	chr14	87140440	87141124	685	*	ol_H3K9Ac.peaklist..1..__05157	Promoter (<=1kb)	14	86656323	87141114	484792	2	56419	uc007uub.1	0	ENSMUSG00000022021	Diaph3	diaphanous related formin 3
4239	chr14	101729324	101729737	414	*	ol_H3K9Ac.peaklist..1..__05174	Promoter (<=1kb)	14	101729928	101934693	204766	1	380928	uc007uvx.2	-191	ENSMUSG00000033060	Lmo7	LIM domain only 7
4240	chr14	101836219	101836530	312	*	ol_H3K9Ac.peaklist..1..__05175	Promoter (1-2kb)	14	101838512	101934693	96182	1	380928	uc007uvy.2	-1982	ENSMUSG00000033060	Lmo7	LIM domain only 7
4243	chr14	103097387	103097634	248	*	ol_H3K9Ac.peaklist..1..__05178	Promoter (1-2kb)	14	103080239	103098997	18759	2	50789	uc007uwh.1	1363	ENSMUSG00000022124	Fbxl3	F-box and leucine-rich repeat protein 3
4245	chr14	103841413	103842481	1069	*	ol_H3K9Ac.peaklist..1..__05180	Promoter (1-2kb)	14	103814615	103843701	29087	2	13618	uc007uww.3	1220	ENSMUSG00000022122	Ednrb	endothelin receptor type B
4250	chr14	118594242	118594718	477	*	ol_H3K9Ac.peaklist..1..__05185	Promoter (1-2kb)	14	118592369	118592472	104	2	102465208	uc033gss.1	-1770	ENSMUSG00000098433	Mir6391	microRNA 6391
4251	chr14	118924834	118925508	675	*	ol_H3K9Ac.peaklist..1..__05186	Promoter (<=1kb)	14	118875520	118925470	49951	2	66573	uc007uza.2	0	ENSMUSG00000042156	Dzip1	DAZ interacting protein 1
4254	chr14	120295436	120295812	377	*	ol_H3K9Ac.peaklist..1..__05189	Promoter (1-2kb)	14	120297674	120431698	134025	1	105559	uc007uzu.1	-1862	ENSMUSG00000022139	Mbnl2	muscleblind like splicing factor 2
4255	chr14	120296692	120297537	846	*	ol_H3K9Ac.peaklist..1..__05190	Promoter (<=1kb)	14	120297674	120431698	134025	1	105559	uc007uzu.1	-137	ENSMUSG00000022139	Mbnl2	muscleblind like splicing factor 2
4256	chr14	120297699	120297980	282	*	ol_H3K9Ac.peaklist..1..__05191	Promoter (<=1kb)	14	120297674	120431698	134025	1	105559	uc007uzu.1	25	ENSMUSG00000022139	Mbnl2	muscleblind like splicing factor 2
4269	chr14	121698034	121698734	701	*	ol_H3K9Ac.peaklist..1..__05207	Promoter (<=1kb)	14	121542039	121698417	156379	2	105445	uc007vah.2	0	ENSMUSG00000025558	Dock9	dedicator of cytokinesis 9
4274	chr14	121963009	121963345	337	*	ol_H3K9Ac.peaklist..1..__05213	Promoter (1-2kb)	14	121952331	121965193	12863	2	321019	uc007vaq.1	1848	ENSMUSG00000051212	Gpr183	G protein-coupled receptor 183
4275	chr14	121963499	121964128	630	*	ol_H3K9Ac.peaklist..1..__05214	Promoter (1-2kb)	14	121952331	121965193	12863	2	321019	uc007vaq.1	1065	ENSMUSG00000051212	Gpr183	G protein-coupled receptor 183
4276	chr14	121964637	121965079	443	*	ol_H3K9Ac.peaklist..1..__05215	Promoter (<=1kb)	14	121952331	121965193	12863	2	321019	uc007vaq.1	114	ENSMUSG00000051212	Gpr183	G protein-coupled receptor 183
4296	chr15	5242069	5242403	335	*	ol_H3K9Ac.peaklist..1..__05248	Promoter (1-2kb)	15	5233399	5244187	10789	2	19219	uc007vcy.3	1784	ENSMUSG00000039942	Ptger4	prostaglandin E receptor 4 (subtype EP4)
4297	chr15	5242624	5243209	586	*	ol_H3K9Ac.peaklist..1..__05249	Promoter (<=1kb)	15	5233399	5244187	10789	2	19219	uc007vcy.3	978	ENSMUSG00000039942	Ptger4	prostaglandin E receptor 4 (subtype EP4)
4298	chr15	5243880	5244243	364	*	ol_H3K9Ac.peaklist..1..__05250	Promoter (<=1kb)	15	5233399	5244187	10789	2	19219	uc007vcy.3	0	ENSMUSG00000039942	Ptger4	prostaglandin E receptor 4 (subtype EP4)
4299	chr15	5244427	5244776	350	*	ol_H3K9Ac.peaklist..1..__05251	Promoter (<=1kb)	15	5233399	5244187	10789	2	19219	uc007vcz.3	-240	ENSMUSG00000039942	Ptger4	prostaglandin E receptor 4 (subtype EP4)
4310	chr15	6871739	6872374	636	*	ol_H3K9Ac.peaklist..1..__05263	Promoter (1-2kb)	15	6813577	6874313	60737	2	18414	uc007vdt.2	1939	ENSMUSG00000022146	Osmr	oncostatin M receptor
4315	chr15	8710088	8710443	356	*	ol_H3K9Ac.peaklist..1..__05268	Promoter (<=1kb)	15	8634124	8710807	76684	2	20512	uc007vey.2	364	ENSMUSG00000005360	Slc1a3	solute carrier family 1 (glial high affinity glutamate transporter), member 3
4320	chr15	9142039	9142306	268	*	ol_H3K9Ac.peaklist..1..__05273	Promoter (1-2kb)	15	9140570	9197450	56881	1	320506	uc011zre.1	1469	ENSMUSG00000039704	Lmbrd2	LMBR1 domain containing 2
4330	chr15	11904606	11905703	1098	*	ol_H3K9Ac.peaklist..1..__05289	Promoter (<=1kb)	15	11839896	11905674	65779	2	18162	uc007vhe.2	0	ENSMUSG00000022206	Npr3	natriuretic peptide receptor 3
4332	chr15	12548914	12550171	1258	*	ol_H3K9Ac.peaklist..1..__05291	Promoter (<=1kb)	15	12407260	12549877	142618	2	68070	uc007vhr.1	0	ENSMUSG00000022197	Pdzd2	PDZ domain containing 2
4333	chr15	25412232	25412650	419	*	ol_H3K9Ac.peaklist..1..__05292	Promoter (1-2kb)	15	25363277	25413764	50488	2	70350	uc007vix.2	1114	ENSMUSG00000045763	Basp1	brain abundant, membrane attached signal protein 1
4340	chr15	25942226	25942463	238	*	ol_H3K9Ac.peaklist..1..__05303	Promoter (<=1kb)	15	25942679	25973696	31018	1	66270	uc033gth.1	-216	ENSMUSG00000022270	Retreg1	reticulophagy regulator 1
4358	chr15	31452090	31452312	223	*	ol_H3K9Ac.peaklist..1..__05324	Promoter (1-2kb)	15	31441210	31453689	12480	2	252967	uc007vkg.1	1377	ENSMUSG00000022236	Ropn1l	ropporin 1-like
4363	chr15	32245624	32246004	381	*	ol_H3K9Ac.peaklist..1..__05329	Promoter (<=1kb)	15	32244813	32696341	451529	1	20356	uc007vku.1	811	ENSMUSG00000022231	Sema5a	sema domain, seven thrombospondin repeats (type 1 and type 1-like), transmembrane domain (TM) and short cytoplasmic domain, (semaphorin) 5A
4364	chr15	32246293	32246557	265	*	ol_H3K9Ac.peaklist..1..__05330	Promoter (1-2kb)	15	32244813	32696341	451529	1	20356	uc007vku.1	1480	ENSMUSG00000022231	Sema5a	sema domain, seven thrombospondin repeats (type 1 and type 1-like), transmembrane domain (TM) and short cytoplasmic domain, (semaphorin) 5A
4368	chr15	34496579	34497004	426	*	ol_H3K9Ac.peaklist..1..__05336	Promoter (1-2kb)	15	34495311	34530653	35343	1	67724	uc007vlv.2	1268	ENSMUSG00000022325	Pop1	processing of precursor 1, ribonuclease P/MRP family, (S. cerevisiae)
4369	chr15	34497166	34497544	379	*	ol_H3K9Ac.peaklist..1..__05337	Promoter (1-2kb)	15	34495311	34530653	35343	1	67724	uc007vlv.2	1855	ENSMUSG00000022325	Pop1	processing of precursor 1, ribonuclease P/MRP family, (S. cerevisiae)
4375	chr15	36179247	36179674	428	*	ol_H3K9Ac.peaklist..1..__05343	Promoter (<=1kb)	15	36179530	36235177	55648	1	26942	uc007vmn.1	0	ENSMUSG00000037617	Spag1	sperm associated antigen 1
4394	chr15	37457491	37458375	885	*	ol_H3K9Ac.peaklist..1..__05370	Promoter (1-2kb)	15	37366175	37459382	93208	2	52589	uc007vng.2	1007	ENSMUSG00000051359	Ncald	neurocalcin delta
4421	chr15	42674997	42675491	495	*	ol_H3K9Ac.peaklist..1..__05402	Promoter (1-2kb)	15	42424667	42676977	252311	2	11600	uc007vpc.2	1486	ENSMUSG00000022309	Angpt1	angiopoietin 1
4422	chr15	42676204	42677112	909	*	ol_H3K9Ac.peaklist..1..__05403	Promoter (<=1kb)	15	42424667	42676977	252311	2	11600	uc007vpc.2	0	ENSMUSG00000022309	Angpt1	angiopoietin 1
4427	chr15	53902132	53902409	278	*	ol_H3K9Ac.peaklist..1..__05410	Promoter (<=1kb)	15	53461801	53902436	440636	2	320679	uc007vri.1	27	ENSMUSG00000058656	Samd12	sterile alpha motif domain containing 12
4428	chr15	54410760	54412753	1994	*	ol_H3K9Ac.peaklist..1..__05411	Promoter (<=1kb)	15	54410774	54466358	55585	1	239447	uc007vrl.1	0	ENSMUSG00000038591	Colec10	collectin sub-family member 10
4429	chr15	54920749	54921588	840	*	ol_H3K9Ac.peaklist..1..__05415	Promoter (<=1kb)	15	54868596	54920146	51551	2	18606	uc007vrr.2	-603	ENSMUSG00000022425	Enpp2	ectonucleotide pyrophosphatase/phosphodiesterase 2
4435	chr15	55309562	55309901	340	*	ol_H3K9Ac.peaklist..1..__05425	Promoter (1-2kb)	15	55307750	55520803	213054	1	12818	uc007vsd.2	1812	ENSMUSG00000022371	Col14a1	collagen, type XIV, alpha 1
4439	chr15	56695565	56695968	404	*	ol_H3K9Ac.peaklist..1..__05430	Promoter (1-2kb)	15	56665627	56694546	28920	2	15117	uc007vsl.2	-1019	ENSMUSG00000022367	Has2	hyaluronan synthase 2
4445	chr15	58417174	58417444	271	*	ol_H3K9Ac.peaklist..1..__05442	Promoter (1-2kb)	15	58415468	58457801	42334	1	210998	uc007vtn.2	1706	ENSMUSG00000037119	Fam91a1	family with sequence similarity 91, member A1
4460	chr15	59040734	59041418	685	*	ol_H3K9Ac.peaklist..1..__05457	Promoter (<=1kb)	15	58941234	59040597	99364	2	211401	uc007vtx.2	-137	ENSMUSG00000022353	Mtss1	metastasis suppressor 1
4477	chr15	62039530	62039942	413	*	ol_H3K9Ac.peaklist..1..__05480	Promoter (<=1kb)	15	62039257	62250976	211720	1	19296	uc007vyn.2	273	ENSMUSG00000097039	Pvt1	Pvt1 oncogene
4488	chr15	66811310	66812707	1398	*	ol_H3K9Ac.peaklist..1..__05492	Promoter (<=1kb)	15	66780819	66812797	31979	2	20491	uc011ztn.2	90	ENSMUSG00000022372	Sla	src-like adaptor
4497	chr15	73061300	73061600	301	*	ol_H3K9Ac.peaklist..1..__05503	Promoter (<=1kb)	15	72993817	73061204	67388	2	76510	uc011ztt.1	-96	ENSMUSG00000047921	Trappc9	trafficking protein particle complex 9
4498	chr15	73186617	73186890	274	*	ol_H3K9Ac.peaklist..1..__05504	Promoter (1-2kb)	15	73101625	73184947	83323	2	239528	uc007wbu.2	-1670	ENSMUSG00000036698	Ago2	argonaute RISC catalytic subunit 2
4508	chr15	73839638	73839922	285	*	ol_H3K9Ac.peaklist..1..__05515	Promoter (<=1kb)	15	73786936	73839671	52736	2	268816	uc007wcm.1	0	ENSMUSG00000072487	Mroh5	maestro heat-like repeat family member 5
4519	chr15	75595766	75596374	609	*	ol_H3K9Ac.peaklist..1..__05533	Promoter (<=1kb)	15	75596658	75598170	1513	1	68453	uc057kud.1	-284	ENSMUSG00000022579	Gpihbp1	GPI-anchored HDL-binding protein 1
4523	chr15	75703645	75703868	224	*	ol_H3K9Ac.peaklist..1..__05537	Promoter (<=1kb)	15	75704288	75714419	10132	1	14787	uc007whc.2	-420	ENSMUSG00000022580	Rhpn1	rhophilin, Rho GTPase binding protein 1
4524	chr15	75747899	75748210	312	*	ol_H3K9Ac.peaklist..1..__05538	Promoter (<=1kb)	15	75746843	75747922	1080	2	378435	uc007whe.1	0	ENSMUSG00000047591	Mafa	v-maf musculoaponeurotic fibrosarcoma oncogene family, protein A (avian)
4526	chr15	75887430	75887939	510	*	ol_H3K9Ac.peaklist..1..__05542	Promoter (<=1kb)	15	75882934	75888723	5790	2	223645	uc033guj.1	784	ENSMUSG00000098678	Mroh6	maestro heat-like repeat family member 6
4527	chr15	75922995	75923217	223	*	ol_H3K9Ac.peaklist..1..__05543	Promoter (1-2kb)	15	75916463	75921560	5098	2	66194	uc007whq.1	-1435	ENSMUSG00000022571	Pycrl	pyrroline-5-carboxylate reductase-like
4529	chr15	75994719	75995403	685	*	ol_H3K9Ac.peaklist..1..__05547	Promoter (<=1kb)	15	75995939	75999153	3215	1	332110	uc007wia.1	-536	ENSMUSG00000063704	Mapk15	mitogen-activated protein kinase 15
4532	chr15	76197486	76197759	274	*	ol_H3K9Ac.peaklist..1..__05550	Promoter (<=1kb)	15	76170974	76198209	27236	2	18810	uc007wis.2	450	ENSMUSG00000022565	Plec	plectin
4533	chr15	76230485	76230849	365	*	ol_H3K9Ac.peaklist..1..__05552	Promoter (<=1kb)	15	76170974	76231378	60405	2	18810	uc007wjb.2	529	ENSMUSG00000022565	Plec	plectin
4534	chr15	76232702	76233084	383	*	ol_H3K9Ac.peaklist..1..__05553	Promoter (<=1kb)	15	76188464	76232570	44107	2	18810	uc007wjf.1	-132	ENSMUSG00000022565	Plec	plectin
4535	chr15	76523354	76523782	429	*	ol_H3K9Ac.peaklist..1..__05554	Promoter (1-2kb)	15	76516203	76522129	5927	2	170729	uc007wko.1	-1225	ENSMUSG00000048385	Scrt1	scratch family zinc finger 1
4536	chr15	76575392	76575647	256	*	ol_H3K9Ac.peaklist..1..__05555	Promoter (<=1kb)	15	76576359	76595812	19454	1	268822	uc007wkv.3	-712	ENSMUSG00000022550	Adck5	aarF domain containing kinase 5
4537	chr15	76671207	76671434	228	*	ol_H3K9Ac.peaklist..1..__05556	Promoter (<=1kb)	15	76671680	76691152	19473	1	73062	uc007wln.1	-246	ENSMUSG00000033819	Ppp1r16a	protein phosphatase 1, regulatory subunit 16A
4539	chr15	76689784	76690105	322	*	ol_H3K9Ac.peaklist..1..__05558	Promoter (<=1kb)	15	76690172	76694915	4744	1	73062	uc007wlq.1	-67	ENSMUSG00000033819	Ppp1r16a	protein phosphatase 1, regulatory subunit 16A
4540	chr15	76690374	76691092	719	*	ol_H3K9Ac.peaklist..1..__05559	Promoter (<=1kb)	15	76690172	76694915	4744	1	73062	uc007wlq.1	202	ENSMUSG00000033819	Ppp1r16a	protein phosphatase 1, regulatory subunit 16A
4541	chr15	76692779	76693071	293	*	ol_H3K9Ac.peaklist..1..__05560	Promoter (<=1kb)	15	76693014	76693724	711	1	73062	uc011zuy.1	0	ENSMUSG00000033819	Ppp1r16a	protein phosphatase 1, regulatory subunit 16A
4542	chr15	76721594	76722090	497	*	ol_H3K9Ac.peaklist..1..__05561	Promoter (<=1kb)	15	76715276	76722173	6898	2	378937	uc007wme.1	83	ENSMUSG00000033707	Lrrc24	leucine rich repeat containing 24
4557	chr15	77307326	77307639	314	*	ol_H3K9Ac.peaklist..1..__05579	Promoter (<=1kb)	15	77078990	77307053	228064	2	93686	uc007wni.2	-273	ENSMUSG00000033565	Rbfox2	RNA binding protein, fox-1 homolog (C. elegans) 2
4574	chr15	78304424	78304646	223	*	ol_H3K9Ac.peaklist..1..__05597	Promoter (1-2kb)	15	78282507	78305721	23215	2	12984	uc007woy.3	1075	ENSMUSG00000071714	Csf2rb2	colony stimulating factor 2 receptor, beta 2, low-affinity (granulocyte-macrophage)
4583	chr15	78582854	78583076	223	*	ol_H3K9Ac.peaklist..1..__05606	Promoter (1-2kb)	15	78574411	78581589	7179	2	102640742	uc007wpq.1	-1265	ENSMUSG00000116097	Gm36738	predicted gene, 36738
4584	chr15	78598213	78599089	877	*	ol_H3K9Ac.peaklist..1..__05607	Promoter (1-2kb)	15	78597047	78622019	24973	1	72318	uc011zvu.1	1166	ENSMUSG00000018008	Cyth4	cytohesin 4
4593	chr15	78841118	78841410	293	*	ol_H3K9Ac.peaklist..1..__05616	Promoter (1-2kb)	15	78842647	78850902	8256	1	104445	uc007wrl.1	-1237	ENSMUSG00000049521	Cdc42ep1	CDC42 effector protein (Rho GTPase binding) 1
4600	chr15	78914035	78914747	713	*	ol_H3K9Ac.peaklist..1..__05623	Promoter (<=1kb)	15	78913919	78919517	5599	1	57028	uc007wru.1	116	ENSMUSG00000116165	Pdxp	pyridoxal (pyridoxine, vitamin B6) phosphatase
4601	chr15	79063333	79063626	294	*	ol_H3K9Ac.peaklist..1..__05624	Promoter (<=1kb)	15	79059621	79062859	3239	2	223690	uc007wsj.1	-474	ENSMUSG00000033055	Ankrd54	ankyrin repeat domain 54
4605	chr15	79400742	79401266	525	*	ol_H3K9Ac.peaklist..1..__05629	Promoter (1-2kb)	15	79360684	79402919	42236	2	223693	uc029stl.1	1653	ENSMUSG00000009035	Tmem184b	transmembrane protein 184b
4610	chr15	79516121	79517084	964	*	ol_H3K9Ac.peaklist..1..__05634	Promoter (<=1kb)	15	79516408	79527739	11332	1	105785	uc007wto.2	0	ENSMUSG00000010830	Kdelr3	KDEL (Lys-Asp-Glu-Leu) endoplasmic reticulum protein retention receptor 3
4624	chr15	80173401	80174280	880	*	ol_H3K9Ac.peaklist..1..__05648	Promoter (<=1kb)	15	80173721	80215519	41799	1	17309	uc007wvf.1	0	ENSMUSG00000042428	Mgat3	mannoside acetylglucosaminyltransferase 3
4629	chr15	81104429	81105005	577	*	ol_H3K9Ac.peaklist..1..__05653	Promoter (<=1kb)	15	81012281	81105047	92767	2	223701	uc007wwc.2	42	ENSMUSG00000042292	Mkl1	MKL (megakaryoblastic leukemia)/myocardin-like 1
4630	chr15	81362581	81362995	415	*	ol_H3K9Ac.peaklist..1..__05655	Promoter (1-2kb)	15	81318921	81360765	41845	2	20524	uc007wwk.1	-1816	ENSMUSG00000022404	Slc25a17	solute carrier family 25 (mitochondrial carrier, peroxisomal membrane protein), member 17
4636	chr15	81774948	81775403	456	*	ol_H3K9Ac.peaklist..1..__05663	Promoter (<=1kb)	15	81775779	81784456	8678	1	20286	uc007wxf.1	-376	ENSMUSG00000022390	Zc3h7b	zinc finger CCCH type containing 7B
4638	chr15	81809211	81809525	315	*	ol_H3K9Ac.peaklist..1..__05666	Promoter (1-2kb)	15	81811414	81826863	15450	1	21685	uc007wxk.2	-1889	ENSMUSG00000022389	Tef	thyrotroph embryonic factor
4649	chr15	81936956	81937338	383	*	ol_H3K9Ac.peaklist..1..__05678	Promoter (<=1kb)	15	81936759	81950941	14183	1	105859	uc007wxs.2	197	ENSMUSG00000042109	Csdc2	cold shock domain containing C2, RNA binding
4651	chr15	82014423	82014787	365	*	ol_H3K9Ac.peaklist..1..__05680	Promoter (<=1kb)	15	82015519	82040084	24566	1	14375	uc007wxy.1	-732	ENSMUSG00000022471	Xrcc6	X-ray repair complementing defective repair in Chinese hamster cells 6
4666	chr15	82763340	82763562	223	*	ol_H3K9Ac.peaklist..1..__05704	Promoter (<=1kb)	15	82759833	82764122	4290	2	71754	uc007wzm.1	560	ENSMUSG00000068083	Cyp2d40	cytochrome P450, family 2, subfamily d, polypeptide 40
4676	chr15	83434642	83434864	223	*	ol_H3K9Ac.peaklist..1..__05716	Promoter (1-2kb)	15	83375607	83432850	57244	2	23970	uc007xbb.2	-1792	ENSMUSG00000016664	Pacsin2	protein kinase C and casein kinase substrate in neurons 2
4678	chr15	83528633	83529324	692	*	ol_H3K9Ac.peaklist..1..__05720	Promoter (1-2kb)	15	83526872	83541442	14571	1	12124	uc007xbe.1	1761	ENSMUSG00000016758	Bik	BCL2-interacting killer
4679	chr15	83724654	83724963	310	*	ol_H3K9Ac.peaklist..1..__05721	Promoter (<=1kb)	15	83602583	83725039	122457	2	64706	uc007xbi.2	76	ENSMUSG00000016763	Scube1	signal peptide, CUB domain, EGF-like 1
4684	chr15	84557453	84557859	407	*	ol_H3K9Ac.peaklist..1..__05726	Promoter (<=1kb)	15	84553398	84557823	4426	2	223732	uc007xcc.1	0	ENSMUSG00000055745	Rtl6	retrotransposon Gag like 6
4688	chr15	84720169	84720809	641	*	ol_H3K9Ac.peaklist..1..__05730	Promoter (<=1kb)	15	84714629	84720266	5638	2	328576	uc007xcg.1	0	ENSMUSG00000116396	Gm20556	predicted gene, 20556
4689	chr15	84853096	84853406	311	*	ol_H3K9Ac.peaklist..1..__05731	Promoter (1-2kb)	15	84785376	84855099	69724	2	271305	uc007xcm.2	1693	ENSMUSG00000016624	Phf21b	PHD finger protein 21B
4701	chr15	85709112	85709357	246	*	ol_H3K9Ac.peaklist..1..__05746	Promoter (1-2kb)	15	85707319	85707403	85	1	387245	uc011zxn.1	1793	ENSMUSG00000065564	Mirlet7b	microRNA let7b
4726	chr15	88821310	88821645	336	*	ol_H3K9Ac.peaklist..1..__05775	Promoter (1-2kb)	15	88819646	88826681	7036	1	76737	uc007xep.1	1664	ENSMUSG00000023272	Creld2	cysteine-rich with EGF-like domains 2
4735	chr15	89087093	89087622	530	*	ol_H3K9Ac.peaklist..1..__05784	Promoter (1-2kb)	15	89089107	89100340	11234	1	223776	uc007xff.1	-1485	ENSMUSG00000035757	Selenoo	selenoprotein O
4737	chr15	89141652	89141924	273	*	ol_H3K9Ac.peaklist..1..__05786	Promoter (<=1kb)	15	89136114	89140703	4590	2	29857	uc007xfo.2	-949	ENSMUSG00000022610	Mapk12	mitogen-activated protein kinase 12
4738	chr15	89149893	89150188	296	*	ol_H3K9Ac.peaklist..1..__05787	Promoter (<=1kb)	15	89142482	89149606	7125	2	19094	uc007xfp.3	-287	ENSMUSG00000053137	Mapk11	mitogen-activated protein kinase 11
4740	chr15	89175716	89176138	423	*	ol_H3K9Ac.peaklist..1..__05790	Promoter (1-2kb)	15	89155546	89173951	18406	2	140570	uc011zxs.2	-1765	ENSMUSG00000036606	Plxnb2	plexin B2
4742	chr15	89425812	89426221	410	*	ol_H3K9Ac.peaklist..1..__05792	Promoter (<=1kb)	15	89416405	89425862	9458	2	12895	uc007xgr.1	0	ENSMUSG00000078937	Cpt1b	carnitine palmitoyltransferase 1b, muscle
4743	chr15	89426779	89427048	270	*	ol_H3K9Ac.peaklist..1..__05793	Promoter (<=1kb)	15	89416405	89425862	9458	2	12895	uc007xgr.1	-917	ENSMUSG00000078937	Cpt1b	carnitine palmitoyltransferase 1b, muscle
4747	chr15	93520526	93520748	223	*	ol_H3K9Ac.peaklist..1..__05799	Promoter (1-2kb)	15	93512450	93519436	6987	2	106042	uc007xjd.1	-1090	ENSMUSG00000036158	Prickle1	prickle planar cell polarity protein 1
4749	chr15	93593935	93594751	817	*	ol_H3K9Ac.peaklist..1..__05801	Promoter (1-2kb)	15	93499114	93595891	96778	2	106042	uc007xjb.1	1140	ENSMUSG00000036158	Prickle1	prickle planar cell polarity protein 1
4754	chr15	94590119	94590497	379	*	ol_H3K9Ac.peaklist..1..__05806	Promoter (<=1kb)	15	94577948	94589824	11877	2	19230	uc007xjl.1	-295	ENSMUSG00000022451	Twf1	twinfilin actin binding protein 1
4755	chr15	94591258	94591514	257	*	ol_H3K9Ac.peaklist..1..__05807	Promoter (1-2kb)	15	94577948	94589824	11877	2	19230	uc007xjl.1	-1434	ENSMUSG00000022451	Twf1	twinfilin actin binding protein 1
4756	chr15	94591723	94591996	274	*	ol_H3K9Ac.peaklist..1..__05808	Promoter (1-2kb)	15	94577948	94589824	11877	2	19230	uc007xjl.1	-1899	ENSMUSG00000022451	Twf1	twinfilin actin binding protein 1
4764	chr15	96641030	96641397	368	*	ol_H3K9Ac.peaklist..1..__05820	Promoter (<=1kb)	15	96571418	96641962	70545	2	105727	uc007xkh.2	565	ENSMUSG00000023169	Slc38a1	solute carrier family 38, member 1
4765	chr15	96642472	96643169	698	*	ol_H3K9Ac.peaklist..1..__05821	Promoter (<=1kb)	15	96571418	96642913	71496	2	105727	uc007xkj.2	0	ENSMUSG00000023169	Slc38a1	solute carrier family 38, member 1
4768	chr15	97022105	97022444	340	*	ol_H3K9Ac.peaklist..1..__05825	Promoter (1-2kb)	15	96994823	97020338	25516	2	69354	uc007xkp.1	-1767	ENSMUSG00000022464	Slc38a4	solute carrier family 38, member 4
4773	chr15	97361239	97361629	391	*	ol_H3K9Ac.peaklist..1..__05831	Promoter (<=1kb)	15	97361200	97385680	24481	1	239647	uc007xku.1	39	ENSMUSG00000044250	Pced1b	PC-esterase domain containing 1B
4775	chr15	97720610	97720856	247	*	ol_H3K9Ac.peaklist..1..__05833	Promoter (<=1kb)	15	97711019	97721150	10132	2	19011	uc007xkw.1	294	ENSMUSG00000022468	Endou	endonuclease, polyU-specific
4776	chr15	97786333	97786698	366	*	ol_H3K9Ac.peaklist..1..__05834	Promoter (1-2kb)	15	97784365	97792692	8328	1	67739	uc007xlb.2	1968	ENSMUSG00000081534	Slc48a1	solute carrier family 48 (heme transporter), member 1
4777	chr15	97813671	97813992	322	*	ol_H3K9Ac.peaklist..1..__05835	Promoter (<=1kb)	15	97792664	97814863	22200	2	56233	uc007xld.2	871	ENSMUSG00000022475	Hdac7	histone deacetylase 7
4783	chr15	98565349	98565882	534	*	ol_H3K9Ac.peaklist..1..__05841	Promoter (1-2kb)	15	98567324	98570864	3541	1	100048895	uc007xmx.2	-1442	NA	9330020H09Rik	RIKEN cDNA 9330020H09 gene
4784	chr15	98605719	98606151	433	*	ol_H3K9Ac.peaklist..1..__05842	Promoter (<=1kb)	15	98589978	98604826	14849	2	11512	uc011zyz.3	-893	ENSMUSG00000022994	Adcy6	adenylate cyclase 6
4785	chr15	98607263	98607639	377	*	ol_H3K9Ac.peaklist..1..__05843	Promoter (<=1kb)	15	98589978	98607633	17656	2	11512	uc007xna.3	0	ENSMUSG00000022994	Adcy6	adenylate cyclase 6
4786	chr15	98634366	98635266	901	*	ol_H3K9Ac.peaklist..1..__05844	Promoter (<=1kb)	15	98634767	98644536	9770	1	12297	uc007xnc.2	0	ENSMUSG00000003352	Cacnb3	calcium channel, voltage-dependent, beta 3 subunit
4787	chr15	98897999	98898559	561	*	ol_H3K9Ac.peaklist..1..__05845	Promoter (<=1kb)	15	98891155	98898540	7386	2	13363	uc007xoh.3	0	ENSMUSG00000023000	Dhh	desert hedgehog
4788	chr15	98916133	98916429	297	*	ol_H3K9Ac.peaklist..1..__05846	Promoter (1-2kb)	15	98903921	98918098	14178	2	74775	uc007xoi.1	1669	ENSMUSG00000022999	Lmbr1l	limb region 1 like
4793	chr15	99055309	99055570	262	*	ol_H3K9Ac.peaklist..1..__05851	Promoter (<=1kb)	15	99055174	99058978	3805	1	19132	uc007xop.2	135	ENSMUSG00000023484	Prph	peripherin
4800	chr15	99701562	99701837	276	*	ol_H3K9Ac.peaklist..1..__05859	Promoter (<=1kb)	15	99702287	99713995	11709	1	83797	uc007xqb.1	-450	ENSMUSG00000023018	Smarcd1	SWI/SNF related, matrix associated, actin dependent regulator of chromatin, subfamily d, member 1
4801	chr15	99715272	99715766	495	*	ol_H3K9Ac.peaklist..1..__05860	Promoter (1-2kb)	15	99717593	99725008	7416	1	14555	uc007xqd.2	-1827	ENSMUSG00000023019	Gpd1	glycerol-3-phosphate dehydrogenase 1 (soluble)
4818	chr15	100633101	100634010	910	*	ol_H3K9Ac.peaklist..1..__05885	Promoter (1-2kb)	15	100621339	100635559	14221	2	207818	uc033gwq.2	1549	ENSMUSG00000053559	Smagp	small cell adhesion glycoprotein
4819	chr15	100638782	100639004	223	*	ol_H3K9Ac.peaklist..1..__05886	Promoter (1-2kb)	15	100621339	100636940	15602	2	207818	uc033gwt.2	-1842	ENSMUSG00000053559	Smagp	small cell adhesion glycoprotein
4822	chr15	100668779	100669473	695	*	ol_H3K9Ac.peaklist..1..__05890	Promoter (<=1kb)	15	100641082	100669500	28419	2	668218	uc033gwu.1	27	ENSMUSG00000098112	Bin2	bridging integrator 2
4824	chr15	100728844	100729198	355	*	ol_H3K9Ac.peaklist..1..__05892	Promoter (<=1kb)	15	100689915	100729376	39462	2	207839	uc007xsa.2	178	ENSMUSG00000037280	Galnt6	polypeptide N-acetylgalactosaminyltransferase 6
4825	chr15	100732401	100732623	223	*	ol_H3K9Ac.peaklist..1..__05893	Promoter (<=1kb)	15	100730505	100732737	2233	2	619313	uc007xsd.2	114	ENSMUSG00000116504	I730030J21Rik	RIKEN cDNA I730030J21 gene
4826	chr15	100761928	100762351	424	*	ol_H3K9Ac.peaklist..1..__05894	Promoter (<=1kb)	15	100761747	100823971	62225	1	59033	uc007xse.2	181	ENSMUSG00000023032	Slc4a8	solute carrier family 4 (anion exchanger), member 8
4840	chr15	102108715	102109186	472	*	ol_H3K9Ac.peaklist..1..__05912	Promoter (1-2kb)	15	102111082	102116401	5320	1	209039	uc011zzx.1	-1896	ENSMUSG00000037003	Tns2	tensin 2
4844	chr15	102233796	102234038	243	*	ol_H3K9Ac.peaklist..1..__05916	Promoter (1-2kb)	15	102215995	102231935	15941	2	16421	uc012aaa.1	-1861	ENSMUSG00000001281	Itgb7	integrin beta 7
4848	chr15	102673434	102673733	300	*	ol_H3K9Ac.peaklist..1..__05920	Promoter (1-2kb)	15	102671792	102671866	75	2	751542	uc012aad.1	-1568	ENSMUSG00000076009	Mir688	microRNA 688
4849	chr15	102722384	102722626	243	*	ol_H3K9Ac.peaklist..1..__05921	Promoter (<=1kb)	15	102707587	102722178	14592	2	67488	uc007xwt.2	-206	ENSMUSG00000023055	Calcoco1	calcium binding and coiled coil domain 1
4850	chr15	102747030	102747370	341	*	ol_H3K9Ac.peaklist..1..__05922	Promoter (<=1kb)	15	102746441	102746909	469	2	102216269	uc033gxb.1	-121	NA	Gm38436	predicted gene, 38436
4851	chr15	103169162	103169429	268	*	ol_H3K9Ac.peaklist..1..__05923	Promoter (1-2kb)	15	103153290	103167982	14693	2	71726	uc007xxi.1	-1180	ENSMUSG00000036061	Smug1	single-strand selective monofunctional uracil DNA glycosylase
4854	chr15	103242044	103242656	613	*	ol_H3K9Ac.peaklist..1..__05926	Promoter (1-2kb)	15	103240397	103246698	6302	1	15382	uc007xxt.2	1647	ENSMUSG00000046434	Hnrnpa1	heterogeneous nuclear ribonucleoprotein A1
4856	chr15	103286176	103286412	237	*	ol_H3K9Ac.peaklist..1..__05928	Promoter (1-2kb)	15	103285125	103285221	97	1	724064	uc012aaj.1	1051	ENSMUSG00000065560	Mir148b	microRNA 148b
4858	chr15	103332638	103333691	1054	*	ol_H3K9Ac.peaklist..1..__05930	Promoter (<=1kb)	15	103313895	103334327	20433	2	29813	uc007xxz.1	636	ENSMUSG00000000552	Zfp385a	zinc finger protein 385A
4859	chr15	103334173	103334623	451	*	ol_H3K9Ac.peaklist..1..__05931	Promoter (<=1kb)	15	103313895	103334327	20433	2	29813	uc007xxz.1	0	ENSMUSG00000000552	Zfp385a	zinc finger protein 385A
4863	chr15	103453881	103454648	768	*	ol_H3K9Ac.peaklist..1..__05935	Promoter (<=1kb)	15	103453825	103498800	44976	1	105855	uc012aak.1	56	ENSMUSG00000022488	Nckap1l	NCK associated protein 1 like
4877	chr16	4606636	4606874	239	*	ol_H3K9Ac.peaklist..1..__05952	Promoter (1-2kb)	16	4608598	4615957	7360	1	83396	uc012aar.1	-1724	ENSMUSG00000014303	Glis2	GLIS family zinc finger 2
4878	chr16	4623199	4623567	369	*	ol_H3K9Ac.peaklist..1..__05953	Promoter (1-2kb)	16	4616466	4624946	8481	2	66449	uc007xzx.1	1379	ENSMUSG00000014301	Pam16	presequence translocase-asssociated motor 16 homolog (S. cerevisiae)
4881	chr16	4677791	4678035	245	*	ol_H3K9Ac.peaklist..1..__05956	Promoter (1-2kb)	16	4626884	4679720	52837	2	78885	uc007xzy.1	1685	ENSMUSG00000039637	Coro7	coronin 7
4883	chr16	4728281	4728692	412	*	ol_H3K9Ac.peaklist..1..__05958	Promoter (1-2kb)	16	4726361	4766249	39889	1	15369	uc007yag.2	1920	ENSMUSG00000004070	Hmox2	heme oxygenase 2
4884	chr16	4787791	4788191	401	*	ol_H3K9Ac.peaklist..1..__05959	Promoter (1-2kb)	16	4765461	4789935	24475	2	66626	uc007yaj.1	1744	ENSMUSG00000004071	Cdip1	cell death inducing Trp53 target 1
4891	chr16	5146916	5147140	225	*	ol_H3K9Ac.peaklist..1..__05968	Promoter (<=1kb)	16	5147109	5183934	36826	1	665119	uc012aay.1	0	ENSMUSG00000091712	Sec14l5	SEC14-like lipid binding 5
4893	chr16	5254059	5254332	274	*	ol_H3K9Ac.peaklist..1..__05970	Promoter (1-2kb)	16	5244155	5255956	11802	2	70511	uc007ybz.1	1624	ENSMUSG00000022544	Eef2kmt	eukaryotic elongation factor 2 lysine methyltransferase
4899	chr16	8674120	8674342	223	*	ol_H3K9Ac.peaklist..1..__05977	Promoter (1-2kb)	16	8658587	8672153	13567	2	52502	uc007yct.1	-1967	ENSMUSG00000008393	Carhsp1	calcium regulated heat stable protein 1
4903	chr16	10193005	10193268	264	*	ol_H3K9Ac.peaklist..1..__05982	Promoter (<=1kb)	16	10192906	10243051	50146	1	75329	uc007ydi.2	99	ENSMUSG00000039200	Atf7ip2	activating transcription factor 7 interacting protein 2
4905	chr16	10480190	10480454	265	*	ol_H3K9Ac.peaklist..1..__05988	Promoter (<=1kb)	16	10480072	10527640	47569	1	12265	uc007ydt.2	118	ENSMUSG00000022504	Ciita	class II transactivator
4906	chr16	10489716	10490110	395	*	ol_H3K9Ac.peaklist..1..__05989	Promoter (<=1kb)	16	10489781	10492235	2455	1	12265	uc007ydv.1	0	ENSMUSG00000022504	Ciita	class II transactivator
4916	chr16	11065857	11066133	277	*	ol_H3K9Ac.peaklist..1..__06002	Promoter (<=1kb)	16	11066298	11074985	8688	1	20621	uc007yer.4	-165	ENSMUSG00000037972	Snn	stannin
4917	chr16	11132047	11132563	517	*	ol_H3K9Ac.peaklist..1..__06003	Promoter (1-2kb)	16	11074911	11134532	59622	2	106200	uc007yet.1	1969	ENSMUSG00000022498	Txndc11	thioredoxin domain containing 11
4928	chr16	14292394	14292632	239	*	ol_H3K9Ac.peaklist..1..__06022	Promoter (<=1kb)	16	14249532	14291408	41877	2	17880	uc007yhg.2	-986	ENSMUSG00000018830	Myh11	myosin, heavy polypeptide 11, smooth muscle
4932	chr16	16886437	16886663	227	*	ol_H3K9Ac.peaklist..1..__06027	Promoter (<=1kb)	16	16886880	16887887	1008	1	21976	uc007yjm.1	-217	ENSMUSG00000022779	Top3b	topoisomerase (DNA) III beta
4933	chr16	16888133	16888399	267	*	ol_H3K9Ac.peaklist..1..__06028	Promoter (<=1kb)	16	16887832	16892986	5155	1	21976	uc007yjn.1	301	ENSMUSG00000022779	Top3b	topoisomerase (DNA) III beta
4934	chr16	16888640	16888900	261	*	ol_H3K9Ac.peaklist..1..__06029	Promoter (<=1kb)	16	16887832	16892986	5155	1	21976	uc007yjn.1	808	ENSMUSG00000022779	Top3b	topoisomerase (DNA) III beta
4937	chr16	17209664	17209935	272	*	ol_H3K9Ac.peaklist..1..__06032	Promoter (1-2kb)	16	17208135	17213982	5848	1	239731	uc007ykn.2	1529	ENSMUSG00000071636	Rimbp3	RIMS binding protein 3
4938	chr16	17407434	17407656	223	*	ol_H3K9Ac.peaklist..1..__06034	Promoter (1-2kb)	16	17280351	17406314	125964	2	224020	uc007ykr.2	-1120	ENSMUSG00000041720	Pi4ka	phosphatidylinositol 4-kinase alpha
4941	chr16	17646533	17646932	400	*	ol_H3K9Ac.peaklist..1..__06037	Promoter (<=1kb)	16	17646470	17650738	4269	1	72315	uc012abv.1	63	ENSMUSG00000041617	Ccdc74a	coiled-coil domain containing 74A
4950	chr16	18405967	18406220	254	*	ol_H3K9Ac.peaklist..1..__06046	Promoter (1-2kb)	16	18404460	18407076	2617	1	11877	uc007ynt.2	1507	ENSMUSG00000000325	Arvcf	armadillo repeat gene deleted in velocardiofacial syndrome
4957	chr16	18811284	18811570	287	*	ol_H3K9Ac.peaklist..1..__06055	Promoter (<=1kb)	16	18780447	18811709	31263	2	12544	uc007yol.2	139	ENSMUSG00000000028	Cdc45	cell division cycle 45
4958	chr16	19760431	19761411	981	*	ol_H3K9Ac.peaklist..1..__06056	Promoter (<=1kb)	16	19760234	19772753	12520	1	108105	uc012acn.1	197	ENSMUSG00000022686	B3gnt5	UDP-GlcNAc:betaGal beta-1,3-N-acetylglucosaminyltransferase 5
4959	chr16	20424266	20424672	407	*	ol_H3K9Ac.peaklist..1..__06057	Promoter (1-2kb)	16	20392451	20425986	33536	2	27416	uc007ypr.1	1314	ENSMUSG00000022822	Abcc5	ATP-binding cassette, sub-family C (CFTR/MRP), member 5
4960	chr16	20535008	20535230	223	*	ol_H3K9Ac.peaklist..1..__06058	Promoter (<=1kb)	16	20535480	20544909	9430	1	11773	uc007ypy.2	-250	ENSMUSG00000022841	Ap2m1	adaptor-related protein complex 2, mu 1 subunit
4965	chr16	21204820	21205897	1078	*	ol_H3K9Ac.peaklist..1..__06063	Promoter (<=1kb)	16	21204795	21223304	18510	1	13845	uc007yrg.1	25	ENSMUSG00000005958	Ephb3	Eph receptor B3
4966	chr16	21211424	21211703	280	*	ol_H3K9Ac.peaklist..1..__06064	Promoter (<=1kb)	16	21211095	21223304	12210	1	13845	uc012adg.1	329	ENSMUSG00000005958	Ephb3	Eph receptor B3
4970	chr16	21692500	21692722	223	*	ol_H3K9Ac.peaklist..1..__06069	Promoter (1-2kb)	16	21649045	21694665	45621	2	72190	uc007yrl.2	1943	ENSMUSG00000043391	2510009E07Rik	RIKEN cDNA 2510009E07 gene
4975	chr16	22119319	22119633	315	*	ol_H3K9Ac.peaklist..1..__06074	Promoter (1-2kb)	16	22059009	22121274	62266	2	319765	uc007yrz.1	1641	ENSMUSG00000033581	Igf2bp2	insulin-like growth factor 2 mRNA binding protein 2
4987	chr16	23292414	23292962	549	*	ol_H3K9Ac.peaklist..1..__06086	Promoter (1-2kb)	16	23290470	23360350	69881	1	20440	uc007ytp.2	1944	ENSMUSG00000022885	St6gal1	beta galactoside alpha 2,6 sialyltransferase 1
5033	chr16	31277058	31277340	283	*	ol_H3K9Ac.peaklist..1..__06163	Promoter (1-2kb)	16	31258051	31275277	17227	2	66849	uc007yxe.1	-1781	ENSMUSG00000047714	Ppp1r2	protein phosphatase 1, regulatory inhibitor subunit 2
5046	chr16	32677168	32677390	223	*	ol_H3K9Ac.peaklist..1..__06183	Promoter (<=1kb)	16	32677894	32683493	5600	1	51789	uc057kvg.1	-504	ENSMUSG00000022791	Tnk2	tyrosine kinase, non-receptor, 2
5071	chr16	34936658	34937800	1143	*	ol_H3K9Ac.peaklist..1..__06215	Promoter (1-2kb)	16	34935855	34939329	3475	2	76649	uc029sww.1	1529	ENSMUSG00000100593	1700119H24Rik	RIKEN cDNA 1700119H24 gene
5081	chr16	35937242	35937516	275	*	ol_H3K9Ac.peaklist..1..__06229	Promoter (<=1kb)	16	35938470	35968226	29757	1	80285	uc007zbx.1	-954	ENSMUSG00000022906	Parp9	poly (ADP-ribose) polymerase family, member 9
5084	chr16	36665663	36666028	366	*	ol_H3K9Ac.peaklist..1..__06234	Promoter (<=1kb)	16	36603869	36666077	62209	2	12524	uc007zcq.2	49	ENSMUSG00000022901	Cd86	CD86 antigen
5090	chr16	37869874	37870193	320	*	ol_H3K9Ac.peaklist..1..__06242	Promoter (1-2kb)	16	37868400	37888857	20458	1	320184	uc007zek.1	1474	ENSMUSG00000034158	Lrrc58	leucine rich repeat containing 58
5118	chr16	44136059	44137227	1169	*	ol_H3K9Ac.peaklist..1..__06274	Promoter (1-2kb)	16	44085404	44139019	53616	2	11964	uc007zgu.1	1792	ENSMUSG00000052459	Atp6v1a	ATPase, H+ transporting, lysosomal V1 subunit A
5119	chr16	44332293	44332943	651	*	ol_H3K9Ac.peaklist..1..__06275	Promoter (<=1kb)	16	44240180	44332838	92659	2	320007	uc007zhd.1	0	ENSMUSG00000022696	Sidt1	SID1 transmembrane family, member 1
5125	chr16	45609013	45609235	223	*	ol_H3K9Ac.peaklist..1..__06281	Promoter (1-2kb)	16	45610440	45622867	12428	1	14525	uc007zir.2	-1205	ENSMUSG00000022659	Gcsam	germinal center associated, signaling and motility
5130	chr16	45842402	45842676	275	*	ol_H3K9Ac.peaklist..1..__06286	Promoter (1-2kb)	16	45746230	45844378	98149	2	208177	uc007zjb.4	1702	ENSMUSG00000033149	Phldb2	pleckstrin homology like domain, family B, member 2
5138	chr16	49698742	49698992	251	*	ol_H3K9Ac.peaklist..1..__06295	Promoter (<=1kb)	16	49699294	49765126	65833	1	73916	uc007zkf.1	-302	ENSMUSG00000032965	Ift57	intraflagellar transport 57
5152	chr16	55894069	55894294	226	*	ol_H3K9Ac.peaklist..1..__06312	Promoter (<=1kb)	16	55839953	55895279	55327	2	385658	uc007zlq.3	985	ENSMUSG00000075033	Nxpe3	neurexophilin and PC-esterase domain family, member 3
5153	chr16	55965899	55966264	366	*	ol_H3K9Ac.peaklist..1..__06313	Promoter (<=1kb)	16	55966275	55971437	5163	1	68193	uc007zlv.2	-11	ENSMUSG00000098274	Rpl24	ribosomal protein L24
5154	chr16	56477846	56479351	1506	*	ol_H3K9Ac.peaklist..1..__06314	Promoter (<=1kb)	16	56477846	56592750	114905	1	320712	uc007zmn.2	0	ENSMUSG00000035258	Abi3bp	ABI gene family, member 3 (NESH) binding protein
5163	chr16	57168060	57168345	286	*	ol_H3K9Ac.peaklist..1..__06326	Promoter (<=1kb)	16	57156665	57167332	10668	2	52633	uc007zna.1	-728	ENSMUSG00000022751	Nit2	nitrilase family, member 2
5167	chr16	58407944	58408242	299	*	ol_H3K9Ac.peaklist..1..__06330	Promoter (<=1kb)	16	58408535	58469745	61211	1	73379	uc007zno.1	-293	ENSMUSG00000035107	Dcbld2	discoidin, CUB and LCCL domain containing 2
5174	chr16	63863806	63864401	596	*	ol_H3K9Ac.peaklist..1..__06339	Promoter (<=1kb)	16	63545218	63864157	318940	2	13837	uc007zpy.1	0	ENSMUSG00000052504	Epha3	Eph receptor A3
5176	chr16	74411268	74411511	244	*	ol_H3K9Ac.peaklist..1..__06342	Promoter (<=1kb)	16	74349795	74410912	61118	2	268902	uc007zrl.1	-356	ENSMUSG00000052516	Robo2	roundabout guidance receptor 2
5177	chr16	74411951	74412245	295	*	ol_H3K9Ac.peaklist..1..__06343	Promoter (1-2kb)	16	74349795	74410912	61118	2	268902	uc007zrl.1	-1039	ENSMUSG00000052516	Robo2	roundabout guidance receptor 2
5178	chr16	75908869	75909184	316	*	ol_H3K9Ac.peaklist..1..__06344	Promoter (<=1kb)	16	75858794	75909266	50473	2	67742	uc007zrs.1	82	ENSMUSG00000022876	Samsn1	SAM domain, SH3 domain and nuclear localization signals, 1
5194	chr16	78295818	78296232	415	*	ol_H3K9Ac.peaklist..1..__06364	Promoter (<=1kb)	16	78250861	78295015	44155	2	100503619	uc007zsl.3	-803	ENSMUSG00000109841	E330011O21Rik	RIKEN cDNA E330011O21 gene
5207	chr16	86806261	86806539	279	*	ol_H3K9Ac.peaklist..1..__06378	Promoter (<=1kb)	16	86770227	86806364	36138	2	102635020	uc007ztx.1	0	NA	Gm32461	predicted gene, 32461
5208	chr16	86806796	86807340	545	*	ol_H3K9Ac.peaklist..1..__06379	Promoter (<=1kb)	16	86770227	86806513	36287	2	102635020	uc007zty.1	-283	NA	Gm32461	predicted gene, 32461
5220	chr16	90810554	90811133	580	*	ol_H3K9Ac.peaklist..1..__06393	Promoter (<=1kb)	16	90799507	90810413	10907	2	207932	uc007zwo.2	-141	ENSMUSG00000039929	Urb1	URB1 ribosome biogenesis 1 homolog (S. cerevisiae)
5225	chr16	91407601	91408287	687	*	ol_H3K9Ac.peaklist..1..__06399	Promoter (1-2kb)	16	91406235	91425834	19600	1	16155	uc007zxk.2	1366	ENSMUSG00000022969	Il10rb	interleukin 10 receptor, beta
5231	chr16	91728851	91729145	295	*	ol_H3K9Ac.peaklist..1..__06406	Promoter (<=1kb)	16	91692599	91728802	36204	2	66609	uc012aik.1	-49	ENSMUSG00000058240	Cryzl1	crystallin, zeta (quinone reductase)-like 1
5241	chr16	91838601	91839184	584	*	ol_H3K9Ac.peaklist..1..__06416	Promoter (<=1kb)	16	91839616	91850965	11350	1	16443	uc007zyl.1	-432	ENSMUSG00000022957	Itsn1	intersectin 1 (SH3 domain protein 1A)
5242	chr16	91841598	91841874	277	*	ol_H3K9Ac.peaklist..1..__06417	Promoter (<=1kb)	16	91842628	91853048	10421	1	16443	uc007zyn.1	-754	ENSMUSG00000022957	Itsn1	intersectin 1 (SH3 domain protein 1A)
5246	chr16	91851472	91851900	429	*	ol_H3K9Ac.peaklist..1..__06421	Promoter (1-2kb)	16	91853695	91863378	9684	1	16443	uc007zyo.1	-1795	ENSMUSG00000022957	Itsn1	intersectin 1 (SH3 domain protein 1A)
5254	chr16	93367590	93368017	428	*	ol_H3K9Ac.peaklist..1..__06429	Promoter (1-2kb)	16	93369720	93369816	97	1	791074	uc012aio.1	-1703	ENSMUSG00000076457	Mir802	microRNA 802
5263	chr16	93793033	93793508	476	*	ol_H3K9Ac.peaklist..1..__06439	Promoter (1-2kb)	16	93792150	93794888	2739	2	102633000	uc007zzy.1	1380	NA	2310043M15Rik	RIKEN cDNA 2310043M15 gene
5265	chr16	93831740	93831982	243	*	ol_H3K9Ac.peaklist..1..__06441	Promoter (<=1kb)	16	93832121	93845354	13234	1	338467	uc007zzz.2	-139	ENSMUSG00000039456	Morc3	microrchidia 3
5266	chr16	93883345	93883637	293	*	ol_H3K9Ac.peaklist..1..__06442	Promoter (<=1kb)	16	93883901	93894288	10388	1	110749	uc008aab.1	-264	ENSMUSG00000022945	Chaf1b	chromatin assembly factor 1, subunit B (p60)
5294	chr16	96200432	96200670	239	*	ol_H3K9Ac.peaklist..1..__06471	Promoter (<=1kb)	16	96200470	96228933	28464	1	50795	uc008acu.1	0	ENSMUSG00000040666	Sh3bgr	SH3-binding domain glutamic acid-rich protein
5298	chr16	97462469	97462822	354	*	ol_H3K9Ac.peaklist..1..__06475	Promoter (<=1kb)	16	97447035	97462905	15871	2	17857	uc008adg.3	83	ENSMUSG00000000386	Mx1	MX dynamin-like GTPase 1
5301	chr16	97849718	97849971	254	*	ol_H3K9Ac.peaklist..1..__06478	Promoter (1-2kb)	16	97791467	97851227	59761	2	114604	uc012ajc.1	1256	ENSMUSG00000014039	Prdm15	PR domain containing 15
5303	chr17	3490260	3491223	964	*	ol_H3K9Ac.peaklist..1..__06482	Promoter (<=1kb)	17	3490463	3515722	25260	1	24001	uc008aer.1	0	ENSMUSG00000023800	Tiam2	T cell lymphoma invasion and metastasis 2
5304	chr17	3491530	3491898	369	*	ol_H3K9Ac.peaklist..1..__06483	Promoter (1-2kb)	17	3490463	3515722	25260	1	24001	uc008aer.1	1067	ENSMUSG00000023800	Tiam2	T cell lymphoma invasion and metastasis 2
5322	chr17	6006464	6006691	228	*	ol_H3K9Ac.peaklist..1..__06505	Promoter (<=1kb)	17	6007580	6010545	2966	1	20975	uc008aft.1	-889	ENSMUSG00000023805	Synj2	synaptojanin 2
5324	chr17	7168722	7169788	1067	*	ol_H3K9Ac.peaklist..1..__06507	Promoter (<=1kb)	17	7170115	7303315	133201	1	20112	uc008aih.3	-327	ENSMUSG00000023809	Rps6ka2	ribosomal protein S6 kinase, polypeptide 2
5325	chr17	8143520	8143956	437	*	ol_H3K9Ac.peaklist..1..__06508	Promoter (1-2kb)	17	8128316	8141804	13489	2	100037283	uc008aix.1	-1716	ENSMUSG00000095687	Rnaset2a	ribonuclease T2A
5327	chr17	8166780	8167108	329	*	ol_H3K9Ac.peaklist..1..__06510	Promoter (1-2kb)	17	8165518	8196470	30953	1	75296	uc008ajc.2	1262	ENSMUSG00000069135	Fgfr1op	Fgfr1 oncogene partner
5334	chr17	8340872	8341178	307	*	ol_H3K9Ac.peaklist..1..__06517	Promoter (<=1kb)	17	8340739	8344113	3375	1	320111	uc012ajr.1	133	ENSMUSG00000055945	Prr18	proline rich 18
5335	chr17	8372382	8372728	347	*	ol_H3K9Ac.peaklist..1..__06518	Promoter (<=1kb)	17	8372396	8422728	50333	1	21331	uc012ajs.2	0	ENSMUSG00000058159	T2	brachyury 2
5336	chr17	8988338	8988957	620	*	ol_H3K9Ac.peaklist..1..__06519	Promoter (<=1kb)	17	8988333	9008319	19987	1	66931	uc008ajx.2	5	ENSMUSG00000023873	1700010I14Rik	RIKEN cDNA 1700010I14 gene
5357	chr17	15053144	15053436	293	*	ol_H3K9Ac.peaklist..1..__06543	Promoter (<=1kb)	17	15053059	15064232	11174	1	381062	uc008aof.2	85	ENSMUSG00000036552	Ermard	ER membrane associated RNA degradation
5361	chr17	15496479	15496702	224	*	ol_H3K9Ac.peaklist..1..__06550	Promoter (1-2kb)	17	15475721	15498276	22556	2	19170	uc008aol.1	1574	ENSMUSG00000014769	Psmb1	proteasome (prosome, macropain) subunit, beta type 1
5362	chr17	17375904	17376166	263	*	ol_H3K9Ac.peaklist..1..__06551	Promoter (1-2kb)	17	17374332	17394899	20568	1	67045	uc008ape.2	1572	ENSMUSG00000116564	Riok2	RIO kinase 2
5365	chr17	17448882	17449683	802	*	ol_H3K9Ac.peaklist..1..__06554	Promoter (<=1kb)	17	17448820	17459387	10568	1	66643	uc008aph.3	62	ENSMUSG00000047786	Lix1	limb and CNS expressed 1
5367	chr17	17883418	17883730	313	*	ol_H3K9Ac.peaklist..1..__06556	Promoter (<=1kb)	17	17876471	17883939	7469	2	14293	uc008apt.1	209	ENSMUSG00000045551	Fpr1	formyl peptide receptor 1
5369	chr17	21490595	21490861	267	*	ol_H3K9Ac.peaklist..1..__06558	Promoter (1-2kb)	17	21488988	21531828	42841	1	24132	uc008ara.4	1607	ENSMUSG00000057409	Zfp53	zinc finger protein 53
5370	chr17	21534868	21536200	1333	*	ol_H3K9Ac.peaklist..1..__06559	Promoter (<=1kb)	17	21535539	21562601	27063	1	22710	uc008arb.1	0	ENSMUSG00000051341	Zfp52	zinc finger protein 52
5371	chr17	21708556	21708935	380	*	ol_H3K9Ac.peaklist..1..__06560	Promoter (<=1kb)	17	21707741	21725636	17896	1	240034	uc008arf.2	815	ENSMUSG00000067928	Zfp760	zinc finger protein 760
5372	chr17	23548877	23549269	393	*	ol_H3K9Ac.peaklist..1..__06561	Promoter (1-2kb)	17	23550799	23561634	10836	1	320020	uc056zdm.1	-1530	ENSMUSG00000117322	6330415G19Rik	RIKEN cDNA 6330415G19 gene
5373	chr17	23674948	23675291	344	*	ol_H3K9Ac.peaklist..1..__06563	Promoter (1-2kb)	17	23668619	23673864	5246	2	386612	uc008ast.1	-1084	ENSMUSG00000041319	Thoc6	THO complex 6
5375	chr17	23786581	23786834	254	*	ol_H3K9Ac.peaklist..1..__06565	Promoter (<=1kb)	17	23776918	23786077	9160	2	76917	uc008atl.1	-504	ENSMUSG00000023911	Flywch2	FLYWCH family member 2
5376	chr17	23843661	23844204	544	*	ol_H3K9Ac.peaklist..1..__06566	Promoter (<=1kb)	17	23836785	23844156	7372	2	71003	uc008atv.1	0	ENSMUSG00000024114	Prss41	protease, serine 41
5378	chr17	24170953	24172101	1149	*	ol_H3K9Ac.peaklist..1..__06568	Promoter (1-2kb)	17	24163866	24169429	5564	2	11984	uc008aup.3	-1524	ENSMUSG00000024121	Atp6v0c	ATPase, H+ transporting, lysosomal V0 subunit C
5384	chr17	24689690	24690004	315	*	ol_H3K9Ac.peaklist..1..__06576	Promoter (<=1kb)	17	24685092	24689949	4858	2	20974	uc008axq.1	0	ENSMUSG00000007021	Syngr3	synaptogyrin 3
5404	chr17	25221912	25222217	306	*	ol_H3K9Ac.peaklist..1..__06596	Promoter (<=1kb)	17	25222582	25234443	11862	1	74154	uc008baa.2	-365	ENSMUSG00000015127	Unkl	unkempt family like zinc finger
5405	chr17	25256179	25256410	232	*	ol_H3K9Ac.peaklist..1..__06597	Promoter (<=1kb)	17	25242659	25256364	13706	2	545192	uc012and.1	0	ENSMUSG00000047507	Baiap3	BAI1-associated protein 3
5409	chr17	25570507	25570756	250	*	ol_H3K9Ac.peaklist..1..__06601	Promoter (<=1kb)	17	25565893	25570686	4794	2	20681	uc008bay.1	0	ENSMUSG00000024176	Sox8	SRY (sex determining region Y)-box 8
5410	chr17	25808586	25808808	223	*	ol_H3K9Ac.peaklist..1..__06602	Promoter (<=1kb)	17	25809085	25821265	12181	1	214931	uc012anl.1	-277	ENSMUSG00000025738	Fbxl16	F-box and leucine-rich repeat protein 16
5411	chr17	25876781	25877272	492	*	ol_H3K9Ac.peaklist..1..__06603	Promoter (1-2kb)	17	25875500	25877163	1664	1	68347	uc008bcl.2	1281	ENSMUSG00000025731	Mettl26	methyltransferase like 26
5412	chr17	25880595	25880836	242	*	ol_H3K9Ac.peaklist..1..__06604	Promoter (<=1kb)	17	25877628	25880858	3231	2	215001	uc008bcm.2	22	ENSMUSG00000071192	Wfikkn1	WAP, FS, Ig, KU, and NTR-containing protein 1
5421	chr17	26067647	26068014	368	*	ol_H3K9Ac.peaklist..1..__06613	Promoter (1-2kb)	17	25989036	26069177	80142	2	215445	uc008bdd.2	1163	ENSMUSG00000037098	Rab11fip3	RAB11 family interacting protein 3 (class II)
5452	chr17	28079908	28080228	321	*	ol_H3K9Ac.peaklist..1..__06649	Promoter (<=1kb)	17	28066747	28080584	13838	2	21463	uc008bqa.1	356	ENSMUSG00000062859	Tcp11	t-complex protein 11
5472	chr17	28809961	28810183	223	*	ol_H3K9Ac.peaklist..1..__06669	Promoter (<=1kb)	17	28810513	28838493	27981	1	268936	uc008brq.1	-330	ENSMUSG00000063952	Brpf3	bromodomain and PHD finger containing, 3
5483	chr17	29319742	29319981	240	*	ol_H3K9Ac.peaklist..1..__06681	Promoter (<=1kb)	17	29318882	29329099	10218	1	74116	uc008bsq.1	860	ENSMUSG00000024011	Pi16	peptidase inhibitor 16
5484	chr17	29332908	29333233	326	*	ol_H3K9Ac.peaklist..1..__06682	Promoter (<=1kb)	17	29333514	29334012	499	2	56462	uc008bsw.1	779	ENSMUSG00000024012	Mtch1	mitochondrial carrier 1
5486	chr17	29360995	29361813	819	*	ol_H3K9Ac.peaklist..1..__06684	Promoter (<=1kb)	17	29360914	29379535	18622	1	26382	uc012aon.1	81	ENSMUSG00000024013	Fgd2	FYVE, RhoGEF and PH domain containing 2
5497	chr17	29717155	29717392	238	*	ol_H3K9Ac.peaklist..1..__06695	Promoter (<=1kb)	17	29703332	29717017	13686	2	68597	uc008btk.2	-138	ENSMUSG00000024018	Ccdc167	coiled-coil domain containing 167
5498	chr17	29841988	29842336	349	*	ol_H3K9Ac.peaklist..1..__06696	Promoter (<=1kb)	17	29827958	29842421	14464	2	74762	uc008btn.1	85	ENSMUSG00000043557	Mdga1	MAM domain containing glycosylphosphatidylinositol anchor 1
5499	chr17	29887915	29888428	514	*	ol_H3K9Ac.peaklist..1..__06697	Promoter (<=1kb)	17	29827958	29887882	59925	2	74762	uc008bto.1	-33	ENSMUSG00000043557	Mdga1	MAM domain containing glycosylphosphatidylinositol anchor 1
5505	chr17	30613868	30614101	234	*	ol_H3K9Ac.peaklist..1..__06703	Promoter (1-2kb)	17	30592861	30612659	19799	2	109801	uc012aot.2	-1209	ENSMUSG00000024026	Glo1	glyoxalase 1
5508	chr17	31059037	31059296	260	*	ol_H3K9Ac.peaklist..1..__06711	Promoter (1-2kb)	17	31057694	31117984	60291	1	11307	uc008buj.3	1343	ENSMUSG00000024030	Abcg1	ATP binding cassette subfamily G member 1
5509	chr17	31059651	31060650	1000	*	ol_H3K9Ac.peaklist..1..__06712	Promoter (1-2kb)	17	31057694	31117984	60291	1	11307	uc008buj.3	1957	ENSMUSG00000024030	Abcg1	ATP binding cassette subfamily G member 1
5524	chr17	32091069	32091304	236	*	ol_H3K9Ac.peaklist..1..__06732	Promoter (<=1kb)	17	32076083	32091423	15341	2	435518	uc008bvv.1	119	ENSMUSG00000002791	Pdxk-ps	pyridoxal (pyridoxine, vitamin B6) kinase, pseudogene
5527	chr17	32166226	32166853	628	*	ol_H3K9Ac.peaklist..1..__06735	Promoter (<=1kb)	17	32120893	32166852	45960	2	18131	uc008bvx.1	0	ENSMUSG00000038146	Notch3	notch 3
5537	chr17	33555769	33556583	815	*	ol_H3K9Ac.peaklist..1..__06747	Promoter (<=1kb)	17	33555707	33607764	52058	1	17916	uc012api.1	62	ENSMUSG00000024300	Myo1f	myosin IF
5541	chr17	33812008	33813176	1169	*	ol_H3K9Ac.peaklist..1..__06751	Promoter (1-2kb)	17	33810523	33822914	12392	1	80880	uc008bzr.1	1485	ENSMUSG00000042099	Kank3	KN motif and ankyrin repeat domains 3
5543	chr17	33980059	33980741	683	*	ol_H3K9Ac.peaklist..1..__06754	Promoter (<=1kb)	17	33981492	33985358	3867	1	433100	uc008cao.1	-751	NA	AA388235	expressed sequence AA388235
5544	chr17	33981005	33981270	266	*	ol_H3K9Ac.peaklist..1..__06755	Promoter (<=1kb)	17	33981492	33985358	3867	1	433100	uc008cao.1	-222	NA	AA388235	expressed sequence AA388235
5549	chr17	34145368	34145891	524	*	ol_H3K9Ac.peaklist..1..__06760	Promoter (<=1kb)	17	34145416	34160229	14814	1	14999	uc008cbq.1	0	ENSMUSG00000079547	H2-DMb1	histocompatibility 2, class II, locus Mb1
5550	chr17	34152776	34153037	262	*	ol_H3K9Ac.peaklist..1..__06761	Promoter (<=1kb)	17	34153191	34160229	7039	1	14999	uc008cbr.1	-154	ENSMUSG00000079547	H2-DMb1	histocompatibility 2, class II, locus Mb1
5551	chr17	34206123	34206533	411	*	ol_H3K9Ac.peaklist..1..__06762	Promoter (1-2kb)	17	34204479	34216321	11843	1	21355	uc008cbx.2	1644	ENSMUSG00000024339	Tap2	transporter 2, ATP-binding cassette, sub-family B (MDR/TAP)
5552	chr17	34239967	34240300	334	*	ol_H3K9Ac.peaklist..1..__06763	Promoter (<=1kb)	17	34240036	34245908	5873	1	15002	uc012apw.1	0	ENSMUSG00000041538	H2-Ob	histocompatibility 2, O region beta locus
5553	chr17	34286902	34287761	860	*	ol_H3K9Ac.peaklist..1..__06764	Promoter (<=1kb)	17	34282751	34287771	5021	2	14960	uc008ccd.1	10	ENSMUSG00000036594	H2-Aa	histocompatibility 2, class II antigen A, alpha
5555	chr17	34304280	34304763	484	*	ol_H3K9Ac.peaklist..1..__06766	Promoter (1-2kb)	17	34305867	34316674	10808	1	14969	uc008cch.1	-1104	ENSMUSG00000060586	H2-Eb1	histocompatibility 2, class II antigen E beta
5556	chr17	34305373	34305628	256	*	ol_H3K9Ac.peaklist..1..__06767	Promoter (<=1kb)	17	34305867	34316674	10808	1	14969	uc008cch.1	-239	ENSMUSG00000060586	H2-Eb1	histocompatibility 2, class II antigen E beta
5565	chr17	34855375	34855689	315	*	ol_H3K9Ac.peaklist..1..__06777	Promoter (1-2kb)	17	34857569	34857632	64	2	102465587	uc033hcz.1	1943	ENSMUSG00000098445	Mir6972	microRNA 6972
5566	chr17	34855992	34856722	731	*	ol_H3K9Ac.peaklist..1..__06778	Promoter (<=1kb)	17	34857569	34857632	64	2	102465587	uc033hcz.1	910	ENSMUSG00000098445	Mir6972	microRNA 6972
5567	chr17	34858353	34859281	929	*	ol_H3K9Ac.peaklist..1..__06779	Promoter (<=1kb)	17	34857569	34857632	64	2	102465587	uc033hcz.1	-721	ENSMUSG00000098445	Mir6972	microRNA 6972
5568	chr17	34883450	34883672	223	*	ol_H3K9Ac.peaklist..1..__06780	Promoter (1-2kb)	17	34862602	34882100	19499	2	12263	uc008cdz.2	-1350	ENSMUSG00000024371	C2	complement component 2 (within H-2S)
5571	chr17	34949695	34949925	231	*	ol_H3K9Ac.peaklist..1..__06783	Promoter (1-2kb)	17	34950950	34951008	59	2	100217427	uc012aqr.1	1083	ENSMUSG00000093009	Snord52	small nucleolar RNA, C/D box 52
5575	chr17	35052057	35052428	372	*	ol_H3K9Ac.peaklist..1..__06788	Promoter (1-2kb)	17	35050243	35058719	8477	1	114584	uc008cfg.1	1814	ENSMUSG00000007041	Clic1	chloride intracellular channel 1
5576	chr17	35065129	35065710	582	*	ol_H3K9Ac.peaklist..1..__06789	Promoter (<=1kb)	17	35062693	35066184	3492	2	106722	uc008cfj.1	474	ENSMUSG00000073414	Mpig6b	megakaryocyte and platelet inhibitory receptor G6b
5577	chr17	35132276	35132608	333	*	ol_H3K9Ac.peaklist..1..__06790	Promoter (<=1kb)	17	35128997	35131752	2756	2	55938	uc008cga.1	-524	ENSMUSG00000024391	Apom	apolipoprotein M
5578	chr17	35165664	35166345	682	*	ol_H3K9Ac.peaklist..1..__06791	Promoter (<=1kb)	17	35149076	35164877	15802	2	53761	uc008cgk.3	-787	ENSMUSG00000024393	Prrc2a	proline-rich coiled-coil 2A
5579	chr17	35172131	35172600	470	*	ol_H3K9Ac.peaklist..1..__06792	Promoter (<=1kb)	17	35170992	35172710	1719	2	11629	uc008cgl.1	110	ENSMUSG00000024397	Aif1	allograft inflammatory factor 1
5580	chr17	35172770	35173956	1187	*	ol_H3K9Ac.peaklist..1..__06793	Promoter (<=1kb)	17	35170992	35172710	1719	2	11629	uc008cgl.1	-60	ENSMUSG00000024397	Aif1	allograft inflammatory factor 1
5581	chr17	35187451	35187960	510	*	ol_H3K9Ac.peaklist..1..__06794	Promoter (<=1kb)	17	35185095	35188440	3346	2	16988	uc008cgn.1	480	ENSMUSG00000073412	Lst1	leukocyte specific transcript 1
5582	chr17	35189547	35190145	599	*	ol_H3K9Ac.peaklist..1..__06795	Promoter (1-2kb)	17	35185104	35188440	3337	2	16988	uc008cgo.2	-1107	ENSMUSG00000073412	Lst1	leukocyte specific transcript 1
5583	chr17	35200171	35200530	360	*	ol_H3K9Ac.peaklist..1..__06796	Promoter (1-2kb)	17	35199367	35202007	2641	2	21926	uc008cgr.2	1477	ENSMUSG00000024401	Tnf	tumor necrosis factor
5599	chr17	36123313	36123563	251	*	ol_H3K9Ac.peaklist..1..__06812	Promoter (1-2kb)	17	36038409	36121444	83036	2	15051	uc008cjx.3	-1869	ENSMUSG00000056116	H2-T9	histocompatibility 2, T region locus 9
5600	chr17	36167909	36168249	341	*	ol_H3K9Ac.peaklist..1..__06813	Promoter (<=1kb)	17	36164444	36168537	4094	2	667977	uc012asn.2	288	ENSMUSG00000073402	Gm8909	predicted gene 8909
5601	chr17	36951877	36952207	331	*	ol_H3K9Ac.peaklist..1..__06814	Promoter (<=1kb)	17	36948355	36951792	3438	2	76497	uc008cln.2	-85	ENSMUSG00000036398	Ppp1r11	protein phosphatase 1, regulatory inhibitor subunit 11
5602	chr17	37002529	37003045	517	*	ol_H3K9Ac.peaklist..1..__06815	Promoter (<=1kb)	17	37002482	37010729	8248	1	22715	uc012atb.1	47	ENSMUSG00000036036	Zfp57	zinc finger protein 57
5604	chr17	37050438	37051081	644	*	ol_H3K9Ac.peaklist..1..__06817	Promoter (<=1kb)	17	37050805	37074305	23501	1	54393	uc008cmd.1	0	ENSMUSG00000024462	Gabbr1	gamma-aminobutyric acid (GABA) B receptor, 1
5606	chr17	43018106	43018428	323	*	ol_H3K9Ac.peaklist..1..__06819	Promoter (1-2kb)	17	43016555	43089188	72634	1	94185	uc008cov.1	1551	ENSMUSG00000023915	Tnfrsf21	tumor necrosis factor receptor superfamily, member 21
5610	chr17	43801575	43802494	920	*	ol_H3K9Ac.peaklist..1..__06823	Promoter (<=1kb)	17	43801851	44039516	237666	1	53901	uc008cpo.1	0	ENSMUSG00000039601	Rcan2	regulator of calcineurin 2
5612	chr17	44238802	44239479	678	*	ol_H3K9Ac.peaklist..1..__06826	Promoter (1-2kb)	17	44237106	44251719	14614	1	224796	uc008cpx.1	1696	ENSMUSG00000023959	Clic5	chloride intracellular channel 5
5613	chr17	44734663	44735100	438	*	ol_H3K9Ac.peaklist..1..__06827	Promoter (1-2kb)	17	44603989	44736648	132660	2	12393	uc008cpy.3	1548	ENSMUSG00000039153	Runx2	runt related transcription factor 2
5614	chr17	45506348	45506593	246	*	ol_H3K9Ac.peaklist..1..__06828	Promoter (<=1kb)	17	45506841	45520843	14003	1	224805	uc008cqr.1	-248	ENSMUSG00000023938	Aars2	alanyl-tRNA synthetase 2, mitochondrial
5615	chr17	45549139	45549516	378	*	ol_H3K9Ac.peaklist..1..__06829	Promoter (<=1kb)	17	45541940	45549677	7738	2	210573	uc008cqu.2	161	ENSMUSG00000096847	Tmem151b	transmembrane protein 151B
5620	chr17	45766631	45767276	646	*	ol_H3K9Ac.peaklist..1..__06835	Promoter (<=1kb)	17	45767195	45781252	14058	1	433111	uc008crm.1	0	ENSMUSG00000097727	F630040K05Rik	RIKEN cDNA F630040K05 gene
5628	chr17	46144329	46144615	287	*	ol_H3K9Ac.peaklist..1..__06846	Promoter (<=1kb)	17	46129277	46144198	14922	2	75564	uc008crt.1	-131	ENSMUSG00000023966	Rsph9	radial spoke head 9 homolog (Chlamydomonas)
5629	chr17	46297778	46298140	363	*	ol_H3K9Ac.peaklist..1..__06847	Promoter (<=1kb)	17	46297928	46303271	5344	1	106565	uc008csm.2	0	ENSMUSG00000047428	Dlk2	delta like non-canonical Notch ligand 2
5630	chr17	46382975	46383374	400	*	ol_H3K9Ac.peaklist..1..__06848	Promoter (<=1kb)	17	46383766	46420920	37155	1	57908	uc008csq.4	-392	ENSMUSG00000015597	Zfp318	zinc finger protein 318
5636	chr17	46553026	46553292	267	*	ol_H3K9Ac.peaklist..1..__06855	Promoter (<=1kb)	17	46553827	46553889	63	2	102466778	uc033hef.1	597	ENSMUSG00000106514	Mir6976	microRNA 6976
5639	chr17	46749540	46750393	854	*	ol_H3K9Ac.peaklist..1..__06858	Promoter (1-2kb)	17	46735711	46752214	16504	2	72029	uc008cuf.3	1821	ENSMUSG00000023973	Cnpy3	canopy FGF signaling regulator 3
5641	chr17	46829858	46830080	223	*	ol_H3K9Ac.peaklist..1..__06860	Promoter (1-2kb)	17	46798116	46831413	33298	2	210982	uc012aur.1	1333	ENSMUSG00000036568	Bicral	BRD4 interacting chromatin remodeling complex associated protein like
5643	chr17	46892442	46892698	257	*	ol_H3K9Ac.peaklist..1..__06862	Promoter (1-2kb)	17	46890621	46892463	1843	1	72726	uc008cum.1	1821	ENSMUSG00000036430	Tbcc	tubulin-specific chaperone C
5647	chr17	47295480	47296035	556	*	ol_H3K9Ac.peaklist..1..__06866	Promoter (1-2kb)	17	47294069	47359458	65390	1	224829	uc008cuw.1	1411	ENSMUSG00000064043	Trerf1	transcriptional regulating factor 1
5659	chr17	48264415	48264699	285	*	ol_H3K9Ac.peaklist..1..__06878	Promoter (<=1kb)	17	48264295	48275358	11064	1	224840	uc012avb.1	120	ENSMUSG00000051682	Treml4	triggering receptor expressed on myeloid cells-like 4
5660	chr17	48316944	48317387	444	*	ol_H3K9Ac.peaklist..1..__06879	Promoter (<=1kb)	17	48316162	48326511	10350	1	320148	uc008cxi.1	782	ENSMUSG00000043740	B430306N03Rik	RIKEN cDNA B430306N03 gene
5669	chr17	53481062	53481425	364	*	ol_H3K9Ac.peaklist..1..__06890	Promoter (1-2kb)	17	53479234	53507678	28445	1	271457	uc008czn.1	1828	ENSMUSG00000017831	Rab5a	RAB5A, member RAS oncogene family
5675	chr17	55751001	55751251	251	*	ol_H3K9Ac.peaklist..1..__06896	Promoter (1-2kb)	17	55749984	55853662	103679	1	52614	uc008dae.2	1017	ENSMUSG00000032915	Adgre4	adhesion G protein-coupled receptor E4
5676	chr17	55751530	55751797	268	*	ol_H3K9Ac.peaklist..1..__06897	Promoter (1-2kb)	17	55749984	55853662	103679	1	52614	uc008dae.2	1546	ENSMUSG00000032915	Adgre4	adhesion G protein-coupled receptor E4
5678	chr17	55970407	55970767	361	*	ol_H3K9Ac.peaklist..1..__06899	Promoter (<=1kb)	17	55970482	55976620	6139	1	20420	uc008dal.3	0	ENSMUSG00000039154	Shd	src homology 2 domain-containing transforming protein D
5686	chr17	56107886	56108630	745	*	ol_H3K9Ac.peaklist..1..__06908	Promoter (1-2kb)	17	56100591	56109802	9212	2	57435	uc008day.2	1172	ENSMUSG00000002831	Plin4	perilipin 4
5687	chr17	56161868	56162200	333	*	ol_H3K9Ac.peaklist..1..__06909	Promoter (<=1kb)	17	56162491	56173955	11465	1	66443	uc008dbf.2	-291	ENSMUSG00000044469	Tnfaip8l1	tumor necrosis factor, alpha-induced protein 8-like 1
5690	chr17	56185557	56186498	942	*	ol_H3K9Ac.peaklist..1..__06912	Promoter (1-2kb)	17	56176541	56183920	7380	2	28106	uc008dbg.1	-1637	ENSMUSG00000019579	Mydgf	myeloid derived growth factor
5696	chr17	56216691	56217497	807	*	ol_H3K9Ac.peaklist..1..__06918	Promoter (1-2kb)	17	56186682	56218889	32208	2	224897	uc008dbh.2	1392	ENSMUSG00000001229	Dpp9	dipeptidylpeptidase 9
5700	chr17	56278149	56278463	315	*	ol_H3K9Ac.peaklist..1..__06922	Promoter (1-2kb)	17	56269462	56276767	7306	2	106759	uc008dbm.2	-1382	ENSMUSG00000047123	Ticam1	toll-like receptor adaptor molecule 1
5703	chr17	56393118	56393340	223	*	ol_H3K9Ac.peaklist..1..__06925	Promoter (<=1kb)	17	56393718	56402873	9156	1	193796	uc008dbw.2	-378	ENSMUSG00000024201	Kdm4b	lysine (K)-specific demethylase 4B
5704	chr17	56462897	56463119	223	*	ol_H3K9Ac.peaklist..1..__06926	Promoter (<=1kb)	17	56412426	56462221	49796	2	19280	uc008dbx.3	-676	ENSMUSG00000013236	Ptprs	protein tyrosine phosphatase, receptor type, S
5707	chr17	56629693	56629915	223	*	ol_H3K9Ac.peaklist..1..__06929	Promoter (1-2kb)	17	56628143	56664456	36314	1	106757	uc008dcs.2	1550	ENSMUSG00000040828	Catsperd	cation channel sperm associated auxiliary subunit delta
5711	chr17	56935714	56935936	223	*	ol_H3K9Ac.peaklist..1..__06933	Promoter (<=1kb)	17	56892611	56935388	42778	2	64144	uc008ddk.1	-326	ENSMUSG00000024212	Mllt1	myeloid/lymphoid or mixed-lineage leukemia; translocated to, 1
5714	chr17	57228644	57229007	364	*	ol_H3K9Ac.peaklist..1..__06936	Promoter (<=1kb)	17	57203967	57228136	24170	2	12266	uc008deg.2	-508	ENSMUSG00000024164	C3	complement component 3
5715	chr17	57229821	57230880	1060	*	ol_H3K9Ac.peaklist..1..__06937	Promoter (1-2kb)	17	57203967	57228136	24170	2	12266	uc008deg.2	-1685	ENSMUSG00000024164	C3	complement component 3
5717	chr17	57358853	57359300	448	*	ol_H3K9Ac.peaklist..1..__06939	Promoter (<=1kb)	17	57358686	57483529	124844	1	13733	uc008dev.2	167	ENSMUSG00000004730	Adgre1	adhesion G protein-coupled receptor E1
5722	chr17	63491608	63491866	259	*	ol_H3K9Ac.peaklist..1..__06944	Promoter (<=1kb)	17	63045949	63492753	446805	2	50758	uc008dfk.3	887	ENSMUSG00000023965	Fbxl17	F-box and leucine-rich repeat protein 17
5734	chr17	66078104	66078365	262	*	ol_H3K9Ac.peaklist..1..__06957	Promoter (1-2kb)	17	66036798	66077046	40249	2	106585	uc008dgv.1	-1058	ENSMUSG00000034647	Ankrd12	ankyrin repeat domain 12
5735	chr17	66448538	66449216	679	*	ol_H3K9Ac.peaklist..1..__06958	Promoter (<=1kb)	17	66336982	66449750	112769	2	68617	uc008djv.2	534	ENSMUSG00000052105	Mtcl1	microtubule crosslinking factor 1
5736	chr17	67697180	67698000	821	*	ol_H3K9Ac.peaklist..1..__06960	Promoter (<=1kb)	17	67697265	67756912	59648	1	16772	uc008dkg.1	0	ENSMUSG00000032796	Lama1	laminin, alpha 1
5737	chr17	68003747	68004099	353	*	ol_H3K9Ac.peaklist..1..__06961	Promoter (<=1kb)	17	67842706	68004108	161403	2	268970	uc008dkj.3	9	ENSMUSG00000024043	Arhgap28	Rho GTPase activating protein 28
5742	chr17	70988384	70989115	732	*	ol_H3K9Ac.peaklist..1..__06966	Promoter (1-2kb)	17	70973963	70990516	16554	2	67938	uc008dlv.1	1401	ENSMUSG00000034868	Myl12b	myosin, light chain 12B, regulatory
5759	chr17	73804227	73804668	442	*	ol_H3K9Ac.peaklist..1..__06988	Promoter (<=1kb)	17	73804841	73832093	27253	1	57440	uc008dnn.2	-173	ENSMUSG00000024065	Ehd3	EH-domain containing 3
5771	chr17	74340145	74340723	579	*	ol_H3K9Ac.peaklist..1..__07000	Promoter (1-2kb)	17	74338987	74391113	52127	1	50850	uc008doa.2	1158	ENSMUSG00000024068	Spast	spastin
5772	chr17	74340943	74341688	746	*	ol_H3K9Ac.peaklist..1..__07001	Promoter (1-2kb)	17	74338987	74391113	52127	1	50850	uc008doa.2	1956	ENSMUSG00000024068	Spast	spastin
5773	chr17	74598676	74598907	232	*	ol_H3K9Ac.peaklist..1..__07002	Promoter (<=1kb)	17	74598039	74619838	21800	1	12211	uc008dog.1	637	ENSMUSG00000024073	Birc6	baculoviral IAP repeat-containing 6
5774	chr17	74599823	74600233	411	*	ol_H3K9Ac.peaklist..1..__07004	Promoter (1-2kb)	17	74598039	74619838	21800	1	12211	uc008dog.1	1784	ENSMUSG00000024073	Birc6	baculoviral IAP repeat-containing 6
5775	chr17	74716338	74716803	466	*	ol_H3K9Ac.peaklist..1..__07005	Promoter (<=1kb)	17	74717750	74863570	145821	1	74196	uc008dok.2	-947	ENSMUSG00000024078	Ttc27	tetratricopeptide repeat domain 27
5779	chr17	75552216	75552519	304	*	ol_H3K9Ac.peaklist..1..__07009	Promoter (<=1kb)	17	75537095	75551946	14852	2	72722	uc008dor.1	-270	ENSMUSG00000002017	Fam98a	family with sequence similarity 98, member A
5785	chr17	79352990	79353358	369	*	ol_H3K9Ac.peaklist..1..__07019	Promoter (1-2kb)	17	79334025	79355091	21067	2	260409	uc008dpx.1	1733	ENSMUSG00000036533	Cdc42ep3	CDC42 effector protein (Rho GTPase binding) 3
5804	chr17	83352713	83353226	514	*	ol_H3K9Ac.peaklist..1..__07044	Promoter (1-2kb)	17	83350931	83480361	129431	1	78798	uc008dsb.3	1782	ENSMUSG00000032624	Eml4	echinoderm microtubule associated protein like 4
5812	chr17	83631659	83632133	475	*	ol_H3K9Ac.peaklist..1..__07053	Promoter (<=1kb)	17	83585957	83631895	45939	2	225030	uc008dsd.1	0	ENSMUSG00000045053	Kcng3	potassium voltage-gated channel, subfamily G, member 3
5830	chr17	84189690	84189943	254	*	ol_H3K9Ac.peaklist..1..__07074	Promoter (1-2kb)	17	84183924	84187947	4024	2	12193	uc008dsq.3	-1743	ENSMUSG00000045817	Zfp36l2	zinc finger protein 36, C3H type-like 2
5838	chr17	84367413	84367750	338	*	ol_H3K9Ac.peaklist..1..__07085	Promoter (1-2kb)	17	84190056	84368767	178712	2	240174	uc008dss.2	1017	ENSMUSG00000024251	Thada	thyroid adenoma associated
5845	chr17	84955309	84955728	420	*	ol_H3K9Ac.peaklist..1..__07097	Promoter (1-2kb)	17	84956741	85023992	67252	1	19043	uc012ayd.1	-1013	ENSMUSG00000061130	Ppm1b	protein phosphatase 1B, magnesium dependent, beta isoform
5848	chr17	84963266	84963640	375	*	ol_H3K9Ac.peaklist..1..__07100	Promoter (1-2kb)	17	84965033	85023992	58960	1	19043	uc008dtj.2	-1393	ENSMUSG00000061130	Ppm1b	protein phosphatase 1B, magnesium dependent, beta isoform
5850	chr17	85027969	85028191	223	*	ol_H3K9Ac.peaklist..1..__07102	Promoter (<=1kb)	17	85028347	85064241	35895	1	20532	uc008dtl.1	-156	ENSMUSG00000024131	Slc3a1	solute carrier family 3, member 1
5851	chr17	85029593	85030019	427	*	ol_H3K9Ac.peaklist..1..__07103	Promoter (1-2kb)	17	85028347	85064241	35895	1	20532	uc008dtl.1	1246	ENSMUSG00000024131	Slc3a1	solute carrier family 3, member 1
5913	chr18	4376591	4376813	223	*	ol_H3K9Ac.peaklist..1..__07174	Promoter (<=1kb)	18	4375592	4397330	21739	1	67440	uc008dyk.1	999	ENSMUSG00000024234	Mtpap	mitochondrial poly(A) polymerase
5914	chr18	4636336	4636911	576	*	ol_H3K9Ac.peaklist..1..__07176	Promoter (1-2kb)	18	4634929	4682869	47941	1	240185	uc008dyl.1	1407	ENSMUSG00000033960	Jcad	junctional cadherin 5 associated
5930	chr18	6137502	6137815	314	*	ol_H3K9Ac.peaklist..1..__07195	Promoter (1-2kb)	18	6024448	6136098	111651	2	75415	uc008dzd.2	-1404	ENSMUSG00000041225	Arhgap12	Rho GTPase activating protein 12
5931	chr18	6491872	6492094	223	*	ol_H3K9Ac.peaklist..1..__07196	Promoter (1-2kb)	18	6488892	6490857	1966	2	13831	uc008dzl.2	-1015	ENSMUSG00000024240	Epc1	enhancer of polycomb homolog 1
5964	chr18	12740309	12741157	849	*	ol_H3K9Ac.peaklist..1..__07243	Promoter (<=1kb)	18	12741355	12755142	13788	1	71132	uc008eck.1	-198	ENSMUSG00000024430	Cabyr	calcium-binding tyrosine-(Y)-phosphorylation regulated (fibrousheathin 2)
5974	chr18	14706191	14706413	223	*	ol_H3K9Ac.peaklist..1..__07256	Promoter (<=1kb)	18	14706151	14762299	56149	1	73677	uc012azs.1	40	ENSMUSG00000036743	Psma8	proteasome (prosome, macropain) subunit, alpha type, 8
5975	chr18	15406998	15407510	513	*	ol_H3K9Ac.peaklist..1..__07257	Promoter (1-2kb)	18	15389394	15409494	20101	2	11829	uc012azt.1	1984	ENSMUSG00000024411	Aqp4	aquaporin 4
5998	chr18	21300590	21300917	328	*	ol_H3K9Ac.peaklist..1..__07295	Promoter (<=1kb)	18	21128487	21300139	171653	2	381126	uc008efh.1	-451	ENSMUSG00000042680	Garem1	GRB2 associated regulator of MAPK1 subtype 1
5999	chr18	23415370	23415592	223	*	ol_H3K9Ac.peaklist..1..__07296	Promoter (<=1kb)	18	23415409	23604231	188823	1	13527	uc008efu.2	0	ENSMUSG00000024302	Dtna	dystrobrevin alpha
6000	chr18	23803463	23803753	291	*	ol_H3K9Ac.peaklist..1..__07297	Promoter (<=1kb)	18	23803970	23893861	89892	1	212307	uc008egf.2	-217	ENSMUSG00000024277	Mapre2	microtubule-associated protein, RP/EB family, member 2
6007	chr18	25754173	25754413	241	*	ol_H3K9Ac.peaklist..1..__07304	Promoter (<=1kb)	18	25677880	25753983	76104	2	108013	uc012baq.1	-190	ENSMUSG00000024268	Celf4	CUGBP, Elav-like family member 4
6011	chr18	32069309	32069533	225	*	ol_H3K9Ac.peaklist..1..__07309	Promoter (1-2kb)	18	32067734	32104331	36598	1	73473	uc008eiy.2	1575	ENSMUSG00000024384	Iws1	IWS1, SUPT6 interacting protein
6018	chr18	32557869	32558547	679	*	ol_H3K9Ac.peaklist..1..__07317	Promoter (1-2kb)	18	32528320	32560034	31715	2	71683	uc008ejk.1	1487	ENSMUSG00000090523	Gypc	glycophorin C
6019	chr18	32816993	32817489	497	*	ol_H3K9Ac.peaklist..1..__07318	Promoter (1-2kb)	18	32815383	32819799	4417	1	53603	uc008ejl.2	1610	ENSMUSG00000024379	Tslp	thymic stromal lymphopoietin
6021	chr18	33214072	33214539	468	*	ol_H3K9Ac.peaklist..1..__07320	Promoter (<=1kb)	18	33204667	33213816	9150	2	170459	uc008ejs.1	-256	ENSMUSG00000024378	Stard4	StAR-related lipid transfer (START) domain containing 4
6028	chr18	34578791	34579081	291	*	ol_H3K9Ac.peaklist..1..__07327	Promoter (<=1kb)	18	34557643	34578767	21125	2	75533	uc008ekr.1	-24	ENSMUSG00000035984	Nme5	NME/NM23 family member 5
6029	chr18	34840745	34840987	243	*	ol_H3K9Ac.peaklist..1..__07328	Promoter (<=1kb)	18	34840589	34847463	6875	1	225362	uc012bbe.2	156	ENSMUSG00000038555	Reep2	receptor accessory protein 2
6047	chr18	36528049	36528305	257	*	ol_H3K9Ac.peaklist..1..__07347	Promoter (<=1kb)	18	36528152	36544608	16457	1	240215	uc008enn.1	0	ENSMUSG00000024485	Slc4a9	solute carrier family 4, sodium bicarbonate cotransporter, member 9
6048	chr18	36674731	36674975	245	*	ol_H3K9Ac.peaklist..1..__07348	Promoter (1-2kb)	18	36675281	36676477	1197	2	225372	uc012bbr.1	1502	ENSMUSG00000006050	Apbb3	amyloid beta (A4) precursor protein-binding, family B, member 3
6051	chr18	37751696	37752003	308	*	ol_H3K9Ac.peaklist..1..__07352	Promoter (<=1kb)	18	37751779	37841873	90095	1	93704	uc008era.2	0	ENSMUSG00000104063	Pcdhgb7	protocadherin gamma subfamily B, 7
6052	chr18	37805927	37806155	229	*	ol_H3K9Ac.peaklist..1..__07353	Promoter (<=1kb)	18	37806410	37841873	35464	1	93706	uc008ere.2	-255	ENSMUSG00000102918	Pcdhgc3	protocadherin gamma subfamily C, 3
6053	chr18	37807924	37808951	1028	*	ol_H3K9Ac.peaklist..1..__07354	Promoter (1-2kb)	18	37806410	37841873	35464	1	93706	uc008ere.2	1514	ENSMUSG00000102918	Pcdhgc3	protocadherin gamma subfamily C, 3
6054	chr18	37815127	37815708	582	*	ol_H3K9Ac.peaklist..1..__07355	Promoter (<=1kb)	18	37815079	37841873	26795	1	93707	uc008erf.2	48	ENSMUSG00000023036	Pcdhgc4	protocadherin gamma subfamily C, 4
6055	chr18	37824969	37825893	925	*	ol_H3K9Ac.peaklist..1..__07356	Promoter (<=1kb)	18	37824359	37841873	17515	1	103611159	uc008erh.2	610	NA	Gm38667	predicted gene, 38667
6062	chr18	37996265	37996489	225	*	ol_H3K9Ac.peaklist..1..__07364	Promoter (1-2kb)	18	37982806	37997555	14750	2	106952	uc008ers.1	1066	ENSMUSG00000024451	Arap3	ArfGAP with RhoGAP domain, ankyrin repeat and PH domain 3
6063	chr18	37999990	38000375	386	*	ol_H3K9Ac.peaklist..1..__07365	Promoter (1-2kb)	18	37972623	37998969	26347	2	106952	uc008err.3	-1021	ENSMUSG00000024451	Arap3	ArfGAP with RhoGAP domain, ankyrin repeat and PH domain 3
6070	chr18	38247846	38248328	483	*	ol_H3K9Ac.peaklist..1..__07373	Promoter (1-2kb)	18	38238405	38250198	11794	2	73516	uc008erv.1	1870	ENSMUSG00000097080	1700086O06Rik	RIKEN cDNA 1700086O06 gene
6071	chr18	38252470	38252808	339	*	ol_H3K9Ac.peaklist..1..__07374	Promoter (1-2kb)	18	38238405	38250565	12161	2	73516	uc008erw.1	-1905	ENSMUSG00000097080	1700086O06Rik	RIKEN cDNA 1700086O06 gene
6075	chr18	38277619	38277841	223	*	ol_H3K9Ac.peaklist..1..__07378	Promoter (<=1kb)	18	38267092	38277957	10866	2	53601	uc008esa.1	116	ENSMUSG00000024440	Pcdh12	protocadherin 12
6076	chr18	38278434	38278701	268	*	ol_H3K9Ac.peaklist..1..__07379	Promoter (<=1kb)	18	38267092	38277957	10866	2	53601	uc008esa.1	-477	ENSMUSG00000024440	Pcdh12	protocadherin 12
6077	chr18	38279095	38279544	450	*	ol_H3K9Ac.peaklist..1..__07380	Promoter (1-2kb)	18	38267092	38277957	10866	2	53601	uc008esa.1	-1138	ENSMUSG00000024440	Pcdh12	protocadherin 12
6078	chr18	38279749	38280193	445	*	ol_H3K9Ac.peaklist..1..__07381	Promoter (1-2kb)	18	38267092	38277957	10866	2	53601	uc008esa.1	-1792	ENSMUSG00000024440	Pcdh12	protocadherin 12
6105	chr18	43393611	43393905	295	*	ol_H3K9Ac.peaklist..1..__07414	Promoter (<=1kb)	18	43320979	43393377	72399	2	22240	uc008euh.3	-234	ENSMUSG00000024501	Dpysl3	dihydropyrimidinase-like 3
6116	chr18	46573753	46574622	870	*	ol_H3K9Ac.peaklist..1..__07426	Promoter (<=1kb)	18	46558231	46574533	16303	2	225471	uc008evp.2	0	ENSMUSG00000056130	Ticam2	toll-like receptor adaptor molecule 2
6117	chr18	46595591	46595818	228	*	ol_H3K9Ac.peaklist..1..__07427	Promoter (1-2kb)	18	46585928	46597535	11608	2	66676	uc008evr.2	1717	ENSMUSG00000033184	Tmed7	transmembrane p24 trafficking protein 7
6130	chr18	49978539	49978771	233	*	ol_H3K9Ac.peaklist..1..__07444	Promoter (<=1kb)	18	49979427	50093229	113803	1	106869	uc008ewq.2	-656	ENSMUSG00000062210	Tnfaip8	tumor necrosis factor, alpha-induced protein 8
6137	chr18	52529248	52529555	308	*	ol_H3K9Ac.peaklist..1..__07456	Promoter (<=1kb)	18	52516060	52529721	13662	2	16948	uc033hgy.1	166	ENSMUSG00000024529	Lox	lysyl oxidase
6141	chr18	53464188	53464410	223	*	ol_H3K9Ac.peaklist..1..__07460	Promoter (<=1kb)	18	53464546	53575857	111312	1	225518	uc008exv.1	-136	ENSMUSG00000069378	Prdm6	PR domain containing 6
6142	chr18	53649911	53650134	224	*	ol_H3K9Ac.peaklist..1..__07461	Promoter (1-2kb)	18	53648151	53705418	57268	1	100502945	uc008exx.1	1760	NA	Gm19466	predicted gene, 19466
6147	chr18	54900328	54900931	604	*	ol_H3K9Ac.peaklist..1..__07467	Promoter (1-2kb)	18	54895220	54898649	3430	2	269023	uc008eyf.1	-1679	ENSMUSG00000052713	Zfp608	zinc finger protein 608
6160	chr18	56469264	56469579	316	*	ol_H3K9Ac.peaklist..1..__07480	Promoter (<=1kb)	18	56469267	56492330	23064	1	107022	uc008eym.1	0	ENSMUSG00000001700	Gramd3	GRAM domain containing 3
6162	chr18	58555954	58556302	349	*	ol_H3K9Ac.peaklist..1..__07482	Promoter (<=1kb)	18	58556240	58612869	56630	1	225579	uc008ezp.1	0	ENSMUSG00000024600	Slc27a6	solute carrier family 27 (fatty acid transporter), member 6
6168	chr18	60500186	60500439	254	*	ol_H3K9Ac.peaklist..1..__07490	Promoter (1-2kb)	18	60474191	60501983	27793	2	106878	uc008fag.1	1544	ENSMUSG00000038059	Smim3	small integral membrane protein 3
6170	chr18	60599917	60600224	308	*	ol_H3K9Ac.peaklist..1..__07492	Promoter (<=1kb)	18	60593990	60600497	6508	2	104027	uc008fao.2	273	ENSMUSG00000043079	Synpo	synaptopodin
6171	chr18	60601022	60601245	224	*	ol_H3K9Ac.peaklist..1..__07493	Promoter (<=1kb)	18	60593990	60600497	6508	2	104027	uc008fao.2	-525	ENSMUSG00000043079	Synpo	synaptopodin
6172	chr18	60609398	60610201	804	*	ol_H3K9Ac.peaklist..1..__07494	Promoter (<=1kb)	18	60600206	60610104	9899	2	104027	uc008far.2	0	ENSMUSG00000043079	Synpo	synaptopodin
6174	chr18	60622163	60622589	427	*	ol_H3K9Ac.peaklist..1..__07496	Promoter (1-2kb)	18	60593990	60624305	30316	2	104027	uc008fap.2	1716	ENSMUSG00000043079	Synpo	synaptopodin
6181	chr18	60714469	60714703	235	*	ol_H3K9Ac.peaklist..1..__07503	Promoter (<=1kb)	18	60685963	60713632	27670	2	15531	uc008fat.2	-837	ENSMUSG00000054008	Ndst1	N-deacetylase/N-sulfotransferase (heparan glucosaminyl) 1
6182	chr18	60731572	60731822	251	*	ol_H3K9Ac.peaklist..1..__07504	Promoter (1-2kb)	18	60712723	60733135	20413	2	15531	uc008fax.1	1313	ENSMUSG00000054008	Ndst1	N-deacetylase/N-sulfotransferase (heparan glucosaminyl) 1
6183	chr18	60733659	60733990	332	*	ol_H3K9Ac.peaklist..1..__07505	Promoter (<=1kb)	18	60712723	60733135	20413	2	15531	uc008fax.1	-524	ENSMUSG00000054008	Ndst1	N-deacetylase/N-sulfotransferase (heparan glucosaminyl) 1
6188	chr18	60750339	60751058	720	*	ol_H3K9Ac.peaklist..1..__07510	Promoter (1-2kb)	18	60685963	60748665	62703	2	15531	uc008fau.2	-1674	ENSMUSG00000054008	Ndst1	N-deacetylase/N-sulfotransferase (heparan glucosaminyl) 1
6190	chr18	60805079	60805790	712	*	ol_H3K9Ac.peaklist..1..__07512	Promoter (1-2kb)	18	60803849	60812652	8804	1	16149	uc008fba.1	1230	ENSMUSG00000024610	Cd74	CD74 antigen (invariant polypeptide of major histocompatibility complex, class II antigen-associated)
6193	chr18	60911454	60912212	759	*	ol_H3K9Ac.peaklist..1..__07515	Promoter (<=1kb)	18	60912240	60917768	5529	1	545260	uc008fbe.1	-28	ENSMUSG00000036412	Arsi	arylsulfatase i
6207	chr18	61534246	61534575	330	*	ol_H3K9Ac.peaklist..1..__07530	Promoter (1-2kb)	18	61493794	61536536	42743	2	328967	uc008fca.2	1961	ENSMUSG00000045094	Arhgef37	Rho guanine nucleotide exchange factor (GEF) 37
6212	chr18	61640555	61641183	629	*	ol_H3K9Ac.peaklist..1..__07535	Promoter (<=1kb)	18	61639653	61647485	7833	1	545261	uc008fch.3	902	ENSMUSG00000098098	Bvht	braveheart long non-coding RNA
6213	chr18	61650876	61651246	371	*	ol_H3K9Ac.peaklist..1..__07536	Promoter (1-2kb)	18	61649196	61649258	63	2	387161	uc012bdr.1	-1618	ENSMUSG00000065445	Mir143	microRNA 143
6218	chr18	61724587	61724863	277	*	ol_H3K9Ac.peaklist..1..__07541	Promoter (1-2kb)	18	61712424	61726331	13908	2	17714	uc008fco.1	1468	ENSMUSG00000024580	Grpel2	GrpE-like 2, mitochondrial
6227	chr18	62178564	62178913	350	*	ol_H3K9Ac.peaklist..1..__07550	Promoter (1-2kb)	18	62177713	62179981	2269	2	11555	uc008fcy.2	1068	ENSMUSG00000045730	Adrb2	adrenergic receptor, beta 2
6231	chr18	63386622	63387336	715	*	ol_H3K9Ac.peaklist..1..__07554	Promoter (<=1kb)	18	63010213	63387183	376971	2	667742	uc012bea.2	0	ENSMUSG00000041482	Piezo2	piezo-type mechanosensitive ion channel component 2
6232	chr18	63708107	63708434	328	*	ol_H3K9Ac.peaklist..1..__07556	Promoter (<=1kb)	18	63708695	63740497	31803	1	104082	uc008fdz.2	-261	ENSMUSG00000040560	Wdr7	WD repeat domain 7
6243	chr18	65050608	65051200	593	*	ol_H3K9Ac.peaklist..1..__07570	Promoter (<=1kb)	18	65051040	65217826	166787	1	83814	uc008fet.2	0	ENSMUSG00000024589	Nedd4l	neural precursor cell expressed, developmentally down-regulated gene 4-like
6250	chr18	65582735	65583072	338	*	ol_H3K9Ac.peaklist..1..__07579	Promoter (<=1kb)	18	65582526	65689443	106918	1	328977	uc008ffe.3	209	ENSMUSG00000042439	Zfp532	zinc finger protein 532
6251	chr18	65583660	65584161	502	*	ol_H3K9Ac.peaklist..1..__07580	Promoter (1-2kb)	18	65582526	65689443	106918	1	328977	uc008ffe.3	1134	ENSMUSG00000042439	Zfp532	zinc finger protein 532
6256	chr18	65697913	65698436	524	*	ol_H3K9Ac.peaklist..1..__07585	Promoter (<=1kb)	18	65698268	65751537	53270	1	319888	uc008ffg.1	0	ENSMUSG00000046610	Oacyl	O-acyltransferase like
6266	chr18	68297884	68298450	567	*	ol_H3K9Ac.peaklist..1..__07596	Promoter (1-2kb)	18	68260184	68300333	40150	2	108654	uc008fni.2	1883	ENSMUSG00000038121	Fam210a	family with sequence similarity 210, member A
6267	chr18	68337419	68337717	299	*	ol_H3K9Ac.peaklist..1..__07597	Promoter (<=1kb)	18	68337603	68339711	2109	1	17203	uc008fnl.2	0	ENSMUSG00000007480	Mc5r	melanocortin 5 receptor
6270	chr18	69347265	69347519	255	*	ol_H3K9Ac.peaklist..1..__07600	Promoter (1-2kb)	18	69346252	69687967	341716	1	21413	uc008fnt.1	1013	ENSMUSG00000053477	Tcf4	transcription factor 4
6271	chr18	69347913	69348611	699	*	ol_H3K9Ac.peaklist..1..__07601	Promoter (1-2kb)	18	69346252	69687967	341716	1	21413	uc008fnt.1	1661	ENSMUSG00000053477	Tcf4	transcription factor 4
6281	chr18	70052809	70053496	688	*	ol_H3K9Ac.peaklist..1..__07611	Promoter (<=1kb)	18	69979131	70053588	74458	2	80718	uc008fnz.2	92	ENSMUSG00000024511	Rab27b	RAB27B, member RAS oncogene family
6282	chr18	70567756	70568045	290	*	ol_H3K9Ac.peaklist..1..__07612	Promoter (<=1kb)	18	70568292	70582916	14625	1	17191	uc008fom.3	-247	ENSMUSG00000024513	Mbd2	methyl-CpG binding domain protein 2
6283	chr18	70569721	70570076	356	*	ol_H3K9Ac.peaklist..1..__07613	Promoter (1-2kb)	18	70568292	70626131	57840	1	17191	uc008fon.2	1429	ENSMUSG00000024513	Mbd2	methyl-CpG binding domain protein 2
6286	chr18	74208000	74208355	356	*	ol_H3K9Ac.peaklist..1..__07616	Promoter (<=1kb)	18	74195299	74207818	12520	2	66468	uc012bew.4	-182	ENSMUSG00000036223	Ska1	spindle and kinetochore associated complex subunit 1
6295	chr18	75004505	75004839	335	*	ol_H3K9Ac.peaklist..1..__07626	Promoter (1-2kb)	18	75005868	75009933	4066	1	407819	uc008fpx.1	-1029	ENSMUSG00000036299	BC031181	cDNA sequence BC031181
6313	chr18	77674161	77674672	512	*	ol_H3K9Ac.peaklist..1..__07646	Promoter (<=1kb)	18	77643068	77674684	31617	2	212163	uc008frp.1	12	ENSMUSG00000047466	8030462N17Rik	RIKEN cDNA 8030462N17 gene
6326	chr18	80714926	80715270	345	*	ol_H3K9Ac.peaklist..1..__07661	Promoter (1-2kb)	18	80647435	80713071	65637	2	18018	uc008ftg.2	-1855	ENSMUSG00000033016	Nfatc1	nuclear factor of activated T cells, cytoplasmic, calcineurin dependent 1
6337	chr18	84681687	84681979	293	*	ol_H3K9Ac.peaklist..1..__07673	Promoter (<=1kb)	18	84667465	84682059	14595	2	66054	uc008fut.2	80	ENSMUSG00000024644	Cndp2	CNDP dipeptidase 2 (metallopeptidase M20 family)
6344	chr18	86394200	86394934	735	*	ol_H3K9Ac.peaklist..1..__07685	Promoter (<=1kb)	18	86394952	86501897	106946	1	246317	uc008fuz.2	-18	ENSMUSG00000050321	Neto1	neuropilin (NRP) and tolloid (TLL)-like 1
6345	chr18	86395278	86395510	233	*	ol_H3K9Ac.peaklist..1..__07686	Promoter (<=1kb)	18	86394952	86501897	106946	1	246317	uc008fuz.2	326	ENSMUSG00000050321	Neto1	neuropilin (NRP) and tolloid (TLL)-like 1
6360	chr19	3687891	3688516	626	*	ol_H3K9Ac.peaklist..1..__07703	Promoter (1-2kb)	19	3621681	3686564	64884	2	16973	uc008fwr.2	-1327	ENSMUSG00000024913	Lrp5	low density lipoprotein receptor-related protein 5
6362	chr19	3850010	3850252	243	*	ol_H3K9Ac.peaklist..1..__07707	Promoter (1-2kb)	19	3851773	3867670	15898	1	12660	uc008fxd.2	-1521	ENSMUSG00000024843	Chka	choline kinase alpha
6364	chr19	4059793	4060151	359	*	ol_H3K9Ac.peaklist..1..__07712	Promoter (<=1kb)	19	4057487	4059431	1945	2	225884	uc008fyh.2	-362	ENSMUSG00000058216	Gstp3	glutathione S-transferase pi 3
6366	chr19	4081150	4081721	572	*	ol_H3K9Ac.peaklist..1..__07715	Promoter (<=1kb)	19	4082488	4087340	4853	1	29866	uc008fyj.2	-767	ENSMUSG00000024857	Cabp2	calcium binding protein 2
6369	chr19	4171601	4171931	331	*	ol_H3K9Ac.peaklist..1..__07720	Promoter (1-2kb)	19	4164324	4170071	5748	2	107239	uc012bge.1	-1530	ENSMUSG00000075289	Carns1	carnosine synthase 1
6370	chr19	4190682	4190984	303	*	ol_H3K9Ac.peaklist..1..__07721	Promoter (<=1kb)	19	4184357	4190835	6479	2	108995	uc012bgg.1	0	ENSMUSG00000040247	Tbc1d10c	TBC1 domain family, member 10c
6371	chr19	4191529	4191834	306	*	ol_H3K9Ac.peaklist..1..__07722	Promoter (<=1kb)	19	4192174	4195419	3246	1	19045	uc008fzg.1	-340	ENSMUSG00000040385	Ppp1ca	protein phosphatase 1 catalytic subunit alpha
6373	chr19	4229950	4230235	286	*	ol_H3K9Ac.peaklist..1..__07724	Promoter (1-2kb)	19	4231893	4233634	1742	1	69745	uc008fzm.3	-1658	ENSMUSG00000024854	Pold4	polymerase (DNA-directed), delta 4
6387	chr19	4794235	4794698	464	*	ol_H3K9Ac.peaklist..1..__07745	Promoter (<=1kb)	19	4784293	4794009	9717	2	19653	uc012bgm.1	-226	ENSMUSG00000094936	Rbm4	RNA binding motif protein 4
6390	chr19	4839570	4839964	395	*	ol_H3K9Ac.peaklist..1..__07748	Promoter (<=1kb)	19	4839366	4842528	3163	1	399599	uc008gbb.1	204	ENSMUSG00000067872	Ccdc87	coiled-coil domain containing 87
6392	chr19	5274400	5274689	290	*	ol_H3K9Ac.peaklist..1..__07750	Promoter (1-2kb)	19	5138478	5273119	134642	2	107975	uc008gck.1	-1281	ENSMUSG00000024855	Pacs1	phosphofurin acidic cluster sorting protein 1
6393	chr19	5349033	5349350	318	*	ol_H3K9Ac.peaklist..1..__07751	Promoter (<=1kb)	19	5344705	5349574	4870	2	73720	uc008gcq.1	224	ENSMUSG00000024846	Cst6	cystatin E/M
6394	chr19	5406916	5407200	285	*	ol_H3K9Ac.peaklist..1..__07752	Promoter (<=1kb)	19	5406815	5422847	16033	1	74931	uc012bgw.2	101	ENSMUSG00000086938	4930481A15Rik	RIKEN cDNA 4930481A15 gene
6395	chr19	5408107	5408351	245	*	ol_H3K9Ac.peaklist..1..__07753	Promoter (1-2kb)	19	5406815	5422847	16033	1	74931	uc012bgw.2	1292	ENSMUSG00000086938	4930481A15Rik	RIKEN cDNA 4930481A15 gene
6396	chr19	5408647	5409302	656	*	ol_H3K9Ac.peaklist..1..__07754	Promoter (1-2kb)	19	5406815	5422847	16033	1	74931	uc012bgw.2	1832	ENSMUSG00000086938	4930481A15Rik	RIKEN cDNA 4930481A15 gene
6397	chr19	5447523	5447943	421	*	ol_H3K9Ac.peaklist..1..__07755	Promoter (<=1kb)	19	5447698	5455938	8241	1	14283	uc008gdc.1	0	ENSMUSG00000024912	Fosl1	fos-like antigen 1
6398	chr19	5455237	5455585	349	*	ol_H3K9Ac.peaklist..1..__07756	Promoter (1-2kb)	19	5453163	5457563	4401	2	240514	uc008gdd.3	1978	ENSMUSG00000095098	Ccdc85b	coiled-coil domain containing 85B
6402	chr19	5727420	5728264	845	*	ol_H3K9Ac.peaklist..1..__07760	Promoter (1-2kb)	19	5715796	5726317	10522	2	114601	uc012bhc.1	-1103	ENSMUSG00000024937	Ehbp1l1	EH domain binding protein 1-like 1
6408	chr19	5880283	5880510	228	*	ol_H3K9Ac.peaklist..1..__07767	Promoter (1-2kb)	19	5878466	5885768	7303	1	107375	uc008gfs.1	1817	ENSMUSG00000024818	Slc25a45	solute carrier family 25, member 45
6415	chr19	5964941	5965398	458	*	ol_H3K9Ac.peaklist..1..__07775	Promoter (<=1kb)	19	5956681	5964206	7526	2	18969	uc008ggg.2	-735	ENSMUSG00000024833	Pola2	polymerase (DNA directed), alpha 2
6418	chr19	6241007	6241240	234	*	ol_H3K9Ac.peaklist..1..__07778	Promoter (<=1kb)	19	6241668	6262304	20637	1	329015	uc008ghu.1	-428	ENSMUSG00000024773	Atg2a	autophagy related 2A
6425	chr19	6384700	6385002	303	*	ol_H3K9Ac.peaklist..1..__07786	Promoter (<=1kb)	19	6384408	6398464	14057	1	19309	uc008gio.2	292	ENSMUSG00000032648	Pygm	muscle glycogen phosphorylase
6431	chr19	6924632	6924984	353	*	ol_H3K9Ac.peaklist..1..__07792	Promoter (<=1kb)	19	6922426	6925352	2927	2	67077	uc012bhp.1	368	ENSMUSG00000050623	Catsperz	cation channel sperm associated auxiliary subunit zeta
6433	chr19	7038310	7038661	352	*	ol_H3K9Ac.peaklist..1..__07794	Promoter (1-2kb)	19	7020696	7040026	19331	2	20867	uc008gke.2	1365	ENSMUSG00000024966	Stip1	stress-induced phosphoprotein 1
6439	chr19	7339446	7340024	579	*	ol_H3K9Ac.peaklist..1..__07800	Promoter (1-2kb)	19	7275396	7341860	66465	2	13728	uc008gkr.2	1836	ENSMUSG00000024969	Mark2	MAP/microtubule affinity regulating kinase 2
6440	chr19	7423323	7423882	560	*	ol_H3K9Ac.peaklist..1..__07801	Promoter (<=1kb)	19	7422573	7422642	70	1	102466781	uc033hiv.1	750	ENSMUSG00000098293	Mir6991	microRNA 6991
6448	chr19	8801862	8802153	292	*	ol_H3K9Ac.peaklist..1..__07813	Promoter (<=1kb)	19	8802496	8804854	2359	1	75291	uc008gnb.1	-343	ENSMUSG00000071661	Zbtb3	zinc finger and BTB domain containing 3
6449	chr19	8802462	8802738	277	*	ol_H3K9Ac.peaklist..1..__07814	Promoter (<=1kb)	19	8802496	8804854	2359	1	75291	uc008gnb.1	0	ENSMUSG00000071661	Zbtb3	zinc finger and BTB domain containing 3
6451	chr19	8943661	8943896	236	*	ol_H3K9Ac.peaklist..1..__07816	Promoter (1-2kb)	19	8941920	8952300	10381	1	23942	uc008gof.1	1741	ENSMUSG00000071646	Mta2	metastasis-associated gene family, member 2
6471	chr19	10190326	10190800	475	*	ol_H3K9Ac.peaklist..1..__07838	Promoter (<=1kb)	19	10191375	10191439	65	1	102465600	uc033hjf.1	-575	ENSMUSG00000098363	Mir6993	microRNA 6993
6484	chr19	11469557	11469957	401	*	ol_H3K9Ac.peaklist..1..__07854	Promoter (<=1kb)	19	11469368	11482197	12830	1	73656	uc008gsh.3	189	ENSMUSG00000079419	Ms4a6c	membrane-spanning 4-domains, subfamily A, member 6C
6486	chr19	11518646	11519176	531	*	ol_H3K9Ac.peaklist..1..__07856	Promoter (<=1kb)	19	11518559	11530403	11845	1	69774	uc008gsk.1	87	ENSMUSG00000024677	Ms4a6b	membrane-spanning 4-domains, subfamily A, member 6B
6487	chr19	11536729	11537204	476	*	ol_H3K9Ac.peaklist..1..__07857	Promoter (<=1kb)	19	11536849	11558466	21618	1	66607	uc008gsl.1	0	ENSMUSG00000024678	Ms4a4d	membrane-spanning 4-domains, subfamily A, member 4D
6488	chr19	11604330	11604643	314	*	ol_H3K9Ac.peaklist..1..__07858	Promoter (<=1kb)	19	11586606	11604804	18199	2	68774	uc008gsm.1	161	ENSMUSG00000024679	Ms4a6d	membrane-spanning 4-domains, subfamily A, member 6D
6492	chr19	12460718	12460963	246	*	ol_H3K9Ac.peaklist..1..__07862	Promoter (<=1kb)	19	12460779	12465285	4507	1	17476	uc008gub.1	0	ENSMUSG00000046805	Mpeg1	macrophage expressed gene 1
6497	chr19	12573565	12574194	630	*	ol_H3K9Ac.peaklist..1..__07868	Promoter (<=1kb)	19	12573525	12589696	16172	1	107373	uc012bja.1	40	ENSMUSG00000024691	Fam111a	family with sequence similarity 111, member A
6500	chr19	12798958	12799341	384	*	ol_H3K9Ac.peaklist..1..__07873	Promoter (<=1kb)	19	12798609	12833808	35200	1	107321	uc008guq.1	349	ENSMUSG00000024696	Lpxn	leupaxin
6503	chr19	15924202	15924541	340	*	ol_H3K9Ac.peaklist..1..__07876	Promoter (<=1kb)	19	15905123	15924622	19500	2	107272	uc008gwo.2	81	ENSMUSG00000024640	Psat1	phosphoserine aminotransferase 1
6511	chr19	17393560	17393821	262	*	ol_H3K9Ac.peaklist..1..__07886	Promoter (<=1kb)	19	17394043	17401349	7307	1	54391	uc008gxo.2	-222	ENSMUSG00000024712	Rfk	riboflavin kinase
6512	chr19	17395340	17395713	374	*	ol_H3K9Ac.peaklist..1..__07887	Promoter (1-2kb)	19	17394043	17401349	7307	1	54391	uc008gxo.2	1297	ENSMUSG00000024712	Rfk	riboflavin kinase
6516	chr19	18633539	18633761	223	*	ol_H3K9Ac.peaklist..1..__07891	Promoter (1-2kb)	19	18632016	18652191	20176	1	225994	uc008gxu.2	1523	ENSMUSG00000037847	Nmrk1	nicotinamide riboside kinase 1
6517	chr19	18670252	18670616	365	*	ol_H3K9Ac.peaklist..1..__07892	Promoter (<=1kb)	19	18670780	18704792	34013	1	67383	uc008gxv.1	-164	ENSMUSG00000024726	Carnmt1	carnosine N-methyltransferase 1
6518	chr19	18749639	18749991	353	*	ol_H3K9Ac.peaklist..1..__07893	Promoter (<=1kb)	19	18749983	18892511	142529	1	225997	uc008gya.1	0	ENSMUSG00000024727	Trpm6	transient receptor potential cation channel, subfamily M, member 6
6519	chr19	20389953	20390872	920	*	ol_H3K9Ac.peaklist..1..__07894	Promoter (<=1kb)	19	20373434	20390671	17238	2	16952	uc008gyi.1	0	ENSMUSG00000024659	Anxa1	annexin A1
6526	chr19	20553502	20553848	347	*	ol_H3K9Ac.peaklist..1..__07907	Promoter (1-2kb)	19	20534527	20552330	17804	2	320155	uc012bjj.1	-1172	ENSMUSG00000114469	C730002L08Rik	RIKEN cDNA C730002L08 gene
6531	chr19	20725877	20726261	385	*	ol_H3K9Ac.peaklist..1..__07915	Promoter (1-2kb)	19	20692953	20727556	34604	2	26358	uc008gyn.1	1295	ENSMUSG00000024747	Aldh1a7	aldehyde dehydrogenase family 1, subfamily A7
6556	chr19	23149065	23149298	234	*	ol_H3K9Ac.peaklist..1..__07942	Promoter (<=1kb)	19	23149431	23149551	121	1	100316672	uc012bjn.1	-133	ENSMUSG00000080626	Mir1192	microRNA 1192
6557	chr19	23149616	23150040	425	*	ol_H3K9Ac.peaklist..1..__07943	Promoter (<=1kb)	19	23149431	23149551	121	1	100316672	uc012bjn.1	185	ENSMUSG00000080626	Mir1192	microRNA 1192
6560	chr19	24861325	24861908	584	*	ol_H3K9Ac.peaklist..1..__07950	Promoter (<=1kb)	19	24678261	24861842	183582	2	226041	uc008has.1	0	ENSMUSG00000041731	Pgm5	phosphoglucomutase 5
6561	chr19	25052650	25053254	605	*	ol_H3K9Ac.peaklist..1..__07951	Promoter (<=1kb)	19	25052590	25148236	95647	1	76088	uc008hbc.1	60	ENSMUSG00000052085	Dock8	dedicator of cytokinesis 8
6564	chr19	25236458	25237692	1235	*	ol_H3K9Ac.peaklist..1..__07954	Promoter (<=1kb)	19	25237202	25434496	197295	1	107351	uc008hbf.1	0	ENSMUSG00000032702	Kank1	KN motif and ankyrin repeat domains 1
6576	chr19	29066832	29067113	282	*	ol_H3K9Ac.peaklist..1..__07971	Promoter (<=1kb)	19	29067301	29069503	2203	1	100503337	uc008hcz.2	-188	NA	Gm9895	predicted gene 9895
6584	chr19	29325000	29325274	275	*	ol_H3K9Ac.peaklist..1..__07979	Promoter (<=1kb)	19	29321354	29325318	3965	2	27356	uc008hdd.1	44	ENSMUSG00000050957	Insl6	insulin-like 6
6592	chr19	29925435	29926339	905	*	ol_H3K9Ac.peaklist..1..__07990	Promoter (<=1kb)	19	29925114	29960715	35602	1	77125	uc008hec.2	321	ENSMUSG00000024810	Il33	interleukin 33
6601	chr19	31664109	31665037	929	*	ol_H3K9Ac.peaklist..1..__08005	Promoter (<=1kb)	19	30564487	31664370	1099884	2	19091	uc008heo.2	0	ENSMUSG00000052920	Prkg1	protein kinase, cGMP-dependent, type I
6608	chr19	32277422	32277783	362	*	ol_H3K9Ac.peaklist..1..__08014	Promoter (<=1kb)	19	32122727	32276953	154227	2	208449	uc008hfe.2	-469	ENSMUSG00000040451	Sgms1	sphingomyelin synthase 1
6622	chr19	32621918	32622242	325	*	ol_H3K9Ac.peaklist..1..__08030	Promoter (1-2kb)	19	32620005	32667187	47183	1	23972	uc008hfn.1	1913	ENSMUSG00000024899	Papss2	3'-phosphoadenosine 5'-phosphosulfate synthase 2
6626	chr19	32710891	32711297	407	*	ol_H3K9Ac.peaklist..1..__08035	Promoter (1-2kb)	19	32672563	32712298	39736	2	67979	uc008hfo.1	1001	ENSMUSG00000013662	Atad1	ATPase family, AAA domain containing 1
6633	chr19	34193990	34194239	250	*	ol_H3K9Ac.peaklist..1..__08042	Promoter (1-2kb)	19	34192503	34240328	47826	1	76630	uc008hgd.1	1487	ENSMUSG00000024776	Stambpl1	STAM binding protein like 1
6636	chr19	34475467	34475923	457	*	ol_H3K9Ac.peaklist..1..__08045	Promoter (<=1kb)	19	34473783	34475135	1353	2	12642	uc008hgj.2	-332	ENSMUSG00000050370	Ch25h	cholesterol 25-hydroxylase
6646	chr19	34551749	34552061	313	*	ol_H3K9Ac.peaklist..1..__08060	Promoter (1-2kb)	19	34550694	34576534	25841	1	15958	uc008hgn.2	1055	ENSMUSG00000045932	Ifit2	interferon-induced protein with tetratricopeptide repeats 2
6657	chr19	36057534	36057776	243	*	ol_H3K9Ac.peaklist..1..__08077	Promoter (<=1kb)	19	35958727	36057360	98634	2	15566	uc012bkx.2	-174	ENSMUSG00000024798	Htr7	5-hydroxytryptamine (serotonin) receptor 7
6658	chr19	36409215	36409529	315	*	ol_H3K9Ac.peaklist..1..__08078	Promoter (<=1kb)	19	36409748	36456204	46457	1	76073	uc008hhk.1	-219	ENSMUSG00000024805	Pcgf5	polycomb group ring finger 5
6667	chr19	36835686	36836296	611	*	ol_H3K9Ac.peaklist..1..__08101	Promoter (1-2kb)	19	36834232	36893477	59246	1	74493	uc008hhu.2	1454	ENSMUSG00000024811	Tnks2	tankyrase, TRF1-interacting ankyrin-related ADP-ribose polymerase 2
6680	chr19	37699035	37699344	310	*	ol_H3K9Ac.peaklist..1..__08116	Promoter (1-2kb)	19	37697808	37701536	3729	1	13082	uc008his.2	1227	ENSMUSG00000024987	Cyp26a1	cytochrome P450, family 26, subfamily a, polypeptide 1
6682	chr19	38096774	38097761	988	*	ol_H3K9Ac.peaklist..1..__08118	Promoter (<=1kb)	19	38097079	38114263	17185	1	107221	uc008hjc.1	0	ENSMUSG00000054200	Ffar4	free fatty acid receptor 4
6688	chr19	39005499	39005794	296	*	ol_H3K9Ac.peaklist..1..__08130	Promoter (1-2kb)	19	39007019	39042687	35669	1	72082	uc008hju.1	-1225	ENSMUSG00000025002	Cyp2c55	cytochrome P450, family 2, subfamily c, polypeptide 55
6689	chr19	39461027	39461332	306	*	ol_H3K9Ac.peaklist..1..__08131	Promoter (1-2kb)	19	39389556	39463075	73520	2	13097	uc008hka.1	1743	ENSMUSG00000032808	Cyp2c38	cytochrome P450, family 2, subfamily c, polypeptide 38
6690	chr19	39462108	39463100	993	*	ol_H3K9Ac.peaklist..1..__08132	Promoter (<=1kb)	19	39389556	39463075	73520	2	13097	uc008hka.1	0	ENSMUSG00000032808	Cyp2c38	cytochrome P450, family 2, subfamily c, polypeptide 38
6691	chr19	39510894	39511283	390	*	ol_H3K9Ac.peaklist..1..__08133	Promoter (<=1kb)	19	39510822	39568529	57708	1	13098	uc008hkb.2	72	ENSMUSG00000025003	Cyp2c39	cytochrome P450, family 2, subfamily c, polypeptide 39
6692	chr19	39511599	39511821	223	*	ol_H3K9Ac.peaklist..1..__08134	Promoter (<=1kb)	19	39510822	39568529	57708	1	13098	uc008hkb.2	777	ENSMUSG00000025003	Cyp2c39	cytochrome P450, family 2, subfamily c, polypeptide 39
6694	chr19	39739243	39739511	269	*	ol_H3K9Ac.peaklist..1..__08136	Promoter (<=1kb)	19	39688836	39739538	50703	2	433247	uc012bll.1	27	ENSMUSG00000074882	Cyp2c68	cytochrome P450, family 2, subfamily c, polypeptide 68
6695	chr19	39992435	39992748	314	*	ol_H3K9Ac.peaklist..1..__08137	Promoter (<=1kb)	19	39992424	40012243	19820	1	13096	uc008hkf.2	11	ENSMUSG00000042248	Cyp2c37	cytochrome P450, family 2. subfamily c, polypeptide 37
6698	chr19	40349721	40349954	234	*	ol_H3K9Ac.peaklist..1..__08140	Promoter (<=1kb)	19	40336986	40350013	13028	2	20411	uc008hku.1	59	ENSMUSG00000025006	Sorbs1	sorbin and SH3 domain containing 1
6700	chr19	40401978	40402505	528	*	ol_H3K9Ac.peaklist..1..__08142	Promoter (<=1kb)	19	40292040	40402310	110271	2	20411	uc008hkm.1	0	ENSMUSG00000025006	Sorbs1	sorbin and SH3 domain containing 1
6701	chr19	40402673	40402974	302	*	ol_H3K9Ac.peaklist..1..__08143	Promoter (<=1kb)	19	40292040	40402310	110271	2	20411	uc008hkm.1	-363	ENSMUSG00000025006	Sorbs1	sorbin and SH3 domain containing 1
6702	chr19	40403226	40403527	302	*	ol_H3K9Ac.peaklist..1..__08144	Promoter (<=1kb)	19	40292040	40402310	110271	2	20411	uc008hkm.1	-916	ENSMUSG00000025006	Sorbs1	sorbin and SH3 domain containing 1
6707	chr19	40661601	40661823	223	*	ol_H3K9Ac.peaklist..1..__08149	Promoter (1-2kb)	19	40659770	40741602	81833	1	12495	uc008hlf.2	1831	ENSMUSG00000048120	Entpd1	ectonucleoside triphosphate diphosphohydrolase 1
6719	chr19	42035752	42036111	360	*	ol_H3K9Ac.peaklist..1..__08164	Promoter (<=1kb)	19	42036038	42045110	9073	1	56642	uc008hna.1	0	ENSMUSG00000025172	Ankrd2	ankyrin repeat domain 2 (stretch responsive muscle)
6720	chr19	42052110	42052360	251	*	ol_H3K9Ac.peaklist..1..__08165	Promoter (<=1kb)	19	42052228	42053628	1401	1	66765	uc008hnc.2	0	ENSMUSG00000090369	4933411K16Rik	RIKEN cDNA 4933411K16 gene
6721	chr19	42052685	42053175	491	*	ol_H3K9Ac.peaklist..1..__08166	Promoter (<=1kb)	19	42052228	42053628	1401	1	66765	uc008hnc.2	457	ENSMUSG00000090369	4933411K16Rik	RIKEN cDNA 4933411K16 gene
6722	chr19	42086095	42086317	223	*	ol_H3K9Ac.peaklist..1..__08167	Promoter (<=1kb)	19	42074939	42086370	11432	2	226123	uc008hne.1	53	ENSMUSG00000049670	Morn4	MORN repeat containing 4
6723	chr19	42091976	42092724	749	*	ol_H3K9Ac.peaklist..1..__08168	Promoter (1-2kb)	19	42090435	42122218	31784	1	84095	uc008hng.1	1541	ENSMUSG00000025178	Pi4k2a	phosphatidylinositol 4-kinase type 2 alpha
6728	chr19	42612322	42613210	889	*	ol_H3K9Ac.peaklist..1..__08175	Promoter (<=1kb)	19	42592279	42612806	20528	2	67573	uc008hns.2	0	ENSMUSG00000025185	Loxl4	lysyl oxidase-like 4
6732	chr19	43440916	43441170	255	*	ol_H3K9Ac.peaklist..1..__08179	Promoter (<=1kb)	19	43440436	43497213	56778	1	83674	uc012bma.1	480	ENSMUSG00000025189	Cnnm1	cyclin M1
6746	chr19	43938271	43938528	258	*	ol_H3K9Ac.peaklist..1..__08198	Promoter (1-2kb)	19	43846815	43940198	93384	2	71972	uc033hkq.2	1670	ENSMUSG00000025195	Dnmbp	dynamin binding protein
6749	chr19	44136170	44136494	325	*	ol_H3K9Ac.peaklist..1..__08207	Promoter (<=1kb)	19	44124808	44135876	11069	2	72502	uc008hpk.1	-294	ENSMUSG00000025200	Cwf19l1	CWF19-like 1, cell cycle control (S. pombe)
6759	chr19	44932209	44932494	286	*	ol_H3K9Ac.peaklist..1..__08218	Promoter (1-2kb)	19	44931119	44983787	52669	1	226151	uc012bmh.1	1090	ENSMUSG00000036097	Slf2	SMC5-SMC6 complex localization factor 2
6760	chr19	44985495	44985717	223	*	ol_H3K9Ac.peaklist..1..__08219	Promoter (<=1kb)	19	44972117	44984550	12434	2	73894	uc008hqd.1	-945	NA	4930414N06Rik	RIKEN cDNA 4930414N06 gene
6767	chr19	46037876	46038162	287	*	ol_H3K9Ac.peaklist..1..__08226	Promoter (1-2kb)	19	46032594	46039621	7028	2	16825	uc008hrz.2	1459	ENSMUSG00000025223	Ldb1	LIM domain binding 1
6768	chr19	46041579	46042863	1285	*	ol_H3K9Ac.peaklist..1..__08227	Promoter (1-2kb)	19	46032594	46039621	7028	2	16825	uc008hrz.2	-1958	ENSMUSG00000025223	Ldb1	LIM domain binding 1
6772	chr19	46147729	46148243	515	*	ol_H3K9Ac.peaklist..1..__08233	Promoter (<=1kb)	19	46135685	46148325	12641	2	18742	uc008hsl.2	82	ENSMUSG00000025229	Pitx3	paired-like homeodomain transcription factor 3
6786	chr19	46574757	46575319	563	*	ol_H3K9Ac.peaklist..1..__08248	Promoter (1-2kb)	19	46573365	46598066	24702	1	94279	uc008htv.1	1392	ENSMUSG00000025036	Sfxn2	sideroflexin 2
6788	chr19	46622613	46623187	575	*	ol_H3K9Ac.peaklist..1..__08250	Promoter (<=1kb)	19	46623401	46657389	33989	1	226178	uc008htz.2	-214	ENSMUSG00000047731	Wbp1l	WW domain binding protein 1 like
6799	chr19	47178948	47179454	507	*	ol_H3K9Ac.peaklist..1..__08266	Promoter (<=1kb)	19	47178820	47259441	80622	1	18011	uc008huu.1	128	ENSMUSG00000006435	Neurl1a	neuralized E3 ubiquitin protein ligase 1A
6808	chr19	47315622	47315886	265	*	ol_H3K9Ac.peaklist..1..__08275	Promoter (<=1kb)	19	47260174	47314751	54578	2	14218	uc008huy.2	-871	ENSMUSG00000053617	Sh3pxd2a	SH3 and PX domains 2A
6819	chr19	53076311	53076554	244	*	ol_H3K9Ac.peaklist..1..__08291	Promoter (<=1kb)	19	53076252	53084392	8141	1	78457	uc008hwh.1	59	ENSMUSG00000099988	1700054A03Rik	RIKEN cDNA 1700054A03 gene
6827	chr19	53332258	53332644	387	*	ol_H3K9Ac.peaklist..1..__08299	Promoter (1-2kb)	19	53330446	53375810	45365	1	17859	uc008hwr.1	1812	ENSMUSG00000025025	Mxi1	MAX interactor 1, dimerization protein
6837	chr19	55097415	55097933	519	*	ol_H3K9Ac.peaklist..1..__08310	Promoter (1-2kb)	19	55069734	55099447	29714	2	14732	uc008hxk.1	1514	ENSMUSG00000024978	Gpam	glycerol-3-phosphate acyltransferase, mitochondrial
6854	chr19	55895209	55895844	636	*	ol_H3K9Ac.peaklist..1..__08333	Promoter (<=1kb)	19	55895321	55933655	38335	1	21416	uc008hyn.2	0	ENSMUSG00000024985	Tcf7l2	transcription factor 7 like 2, T cell specific, HMG box
6857	chr19	56722948	56724002	1055	*	ol_H3K9Ac.peaklist..1..__08337	Promoter (<=1kb)	19	56722372	56724862	2491	1	11554	uc008hze.2	576	ENSMUSG00000035283	Adrb1	adrenergic receptor, beta 1
6858	chr19	56724232	56724511	280	*	ol_H3K9Ac.peaklist..1..__08338	Promoter (1-2kb)	19	56722372	56724862	2491	1	11554	uc008hze.2	1860	ENSMUSG00000035283	Adrb1	adrenergic receptor, beta 1
6862	chr19	57118453	57119369	917	*	ol_H3K9Ac.peaklist..1..__08342	Promoter (<=1kb)	19	57033264	57119024	85761	2	226251	uc057lbd.1	0	ENSMUSG00000025085	Ablim1	actin-binding LIM protein 1
6864	chr19	57272785	57273335	551	*	ol_H3K9Ac.peaklist..1..__08344	Promoter (<=1kb)	19	57273960	57277052	3093	1	78120	uc008iaa.1	-625	NA	4930449E18Rik	RIKEN cDNA 4930449E18 gene
6873	chr19	58911291	58911514	224	*	ol_H3K9Ac.peaklist..1..__08359	Promoter (<=1kb)	19	58911673	58911759	87	2	100526480	uc012boa.1	245	ENSMUSG00000092813	Mir3086	microRNA 3086
6877	chr19	60860997	60861930	934	*	ol_H3K9Ac.peaklist..1..__08363	Promoter (<=1kb)	19	60837277	60861430	24154	2	94281	uc008icc.2	0	ENSMUSG00000063698	Sfxn4	sideroflexin 4
6878	chr19	60874754	60874976	223	*	ol_H3K9Ac.peaklist..1..__08364	Promoter (<=1kb)	19	60864066	60874538	10473	2	11757	uc008icd.1	-216	ENSMUSG00000024997	Prdx3	peroxiredoxin 3
6879	chr19	60891731	60892072	342	*	ol_H3K9Ac.peaklist..1..__08365	Promoter (1-2kb)	19	60889749	61092556	202808	1	14773	uc008ice.3	1982	ENSMUSG00000003228	Grk5	G protein-coupled receptor kinase 5
6883	chr2	3113659	3113975	317	*	ol_H3K9Ac.peaklist..1..__08369	Promoter (<=1kb)	2	3114224	3227809	113586	1	269233	uc008idm.1	-249	ENSMUSG00000050530	Fam171a1	family with sequence similarity 171, member A1
6884	chr2	3115616	3115864	249	*	ol_H3K9Ac.peaklist..1..__08370	Promoter (1-2kb)	2	3114224	3227809	113586	1	269233	uc008idm.1	1392	ENSMUSG00000050530	Fam171a1	family with sequence similarity 171, member A1
6886	chr2	3335805	3336032	228	*	ol_H3K9Ac.peaklist..1..__08372	Promoter (<=1kb)	2	3336168	3340997	4830	1	78245	uc008idt.2	-136	ENSMUSG00000026644	Acbd7	acyl-Coenzyme A binding domain containing 7
6900	chr2	5001224	5001935	712	*	ol_H3K9Ac.peaklist..1..__08392	Promoter (<=1kb)	2	4990724	5001558	10835	2	70024	uc008ifh.2	0	ENSMUSG00000026669	Mcm10	minichromosome maintenance 10 replication initiation factor
6904	chr2	5712895	5713143	249	*	ol_H3K9Ac.peaklist..1..__08396	Promoter (1-2kb)	2	5293457	5714762	421306	2	227541	uc008ifp.2	1619	ENSMUSG00000039145	Camk1d	calcium/calmodulin-dependent protein kinase ID
6911	chr2	6352587	6353019	433	*	ol_H3K9Ac.peaklist..1..__08407	Promoter (<=1kb)	2	6352736	6443820	91085	1	98910	uc008igl.1	0	ENSMUSG00000039046	Usp6nl	USP6 N-terminal like
6925	chr2	12925369	12925732	364	*	ol_H3K9Ac.peaklist..1..__08423	Promoter (1-2kb)	2	12924041	13003454	79414	1	19212	uc012bqx.2	1328	ENSMUSG00000026730	Pter	phosphotriesterase related
6932	chr2	16356502	16356772	271	*	ol_H3K9Ac.peaklist..1..__08433	Promoter (<=1kb)	2	16356304	16755839	399536	1	67448	uc008ikz.2	198	ENSMUSG00000026748	Plxdc2	plexin domain containing 2
6934	chr2	18048619	18048841	223	*	ol_H3K9Ac.peaklist..1..__08435	Promoter (<=1kb)	2	18044087	18048449	4363	2	72668	uc008ill.1	-170	ENSMUSG00000054074	Skida1	SKI/DACH domain containing 1
6942	chr2	20722375	20723178	804	*	ol_H3K9Ac.peaklist..1..__08444	Promoter (<=1kb)	2	20722378	20785699	63322	1	208618	uc008ims.1	0	ENSMUSG00000036617	Etl4	enhancer trap locus 4
6943	chr2	20735827	20736085	259	*	ol_H3K9Ac.peaklist..1..__08445	Promoter (1-2kb)	2	20737315	20766611	29297	1	208618	uc008imu.1	-1230	ENSMUSG00000036617	Etl4	enhancer trap locus 4
6946	chr2	22773771	22775998	2228	*	ol_H3K9Ac.peaklist..1..__08449	Promoter (<=1kb)	2	22774327	22828586	54260	1	54519	uc008inl.2	0	ENSMUSG00000026786	Apbb1ip	amyloid beta (A4) precursor protein-binding, family B, member 1 interacting protein
6949	chr2	23040509	23041024	516	*	ol_H3K9Ac.peaklist..1..__08452	Promoter (<=1kb)	2	22939989	23040241	100253	2	11308	uc057lce.1	-268	ENSMUSG00000058835	Abi1	abl-interactor 1
6955	chr2	24344908	24345525	618	*	ol_H3K9Ac.peaklist..1..__08460	Promoter (<=1kb)	2	24345291	24351491	6201	1	16181	uc008iow.2	0	ENSMUSG00000026981	Il1rn	interleukin 1 receptor antagonist
6956	chr2	24386735	24386957	223	*	ol_H3K9Ac.peaklist..1..__08461	Promoter (<=1kb)	2	24386616	24408729	22114	1	215632	uc008ipa.1	119	ENSMUSG00000026979	Psd4	pleckstrin and Sec7 domain containing 4
6958	chr2	24473586	24475716	2131	*	ol_H3K9Ac.peaklist..1..__08463	Promoter (<=1kb)	2	24420551	24475599	55049	2	18510	uc008ipb.2	0	ENSMUSG00000026976	Pax8	paired box 8
6963	chr2	25082131	25082599	469	*	ol_H3K9Ac.peaklist..1..__08471	Promoter (1-2kb)	2	25080323	25085719	5397	1	72090	uc009vca.1	1808	ENSMUSG00000036813	Entpd8	ectonucleoside triphosphate diphosphohydrolase 8
6965	chr2	25180174	25180459	286	*	ol_H3K9Ac.peaklist..1..__08475	Promoter (<=1kb)	2	25180758	25183339	2582	1	67122	uc008iqk.2	-299	ENSMUSG00000078202	Nrarp	Notch-regulated ankyrin repeat protein
6967	chr2	25194808	25195150	343	*	ol_H3K9Ac.peaklist..1..__08477	Promoter (1-2kb)	2	25192720	25196813	4094	2	227612	uc008iql.2	1663	ENSMUSG00000059555	Tor4a	torsin family 4, member A
6969	chr2	25240964	25241215	252	*	ol_H3K9Ac.peaklist..1..__08479	Promoter (1-2kb)	2	25238819	25239897	1079	2	67859	uc008iqv.2	-1067	ENSMUSG00000036731	Cysrt1	cysteine rich tail 1
6972	chr2	25292335	25292706	372	*	ol_H3K9Ac.peaklist..1..__08482	Promoter (1-2kb)	2	25291220	25298928	7709	1	320354	uc008irj.1	1115	ENSMUSG00000085830	Grin1os	glutamate receptor, ionotropic, NMDA1 (zeta 1), opposite strand
6973	chr2	25471517	25471881	365	*	ol_H3K9Ac.peaklist..1..__08484	Promoter (1-2kb)	2	25466712	25469749	3038	2	19215	uc008isf.1	-1768	ENSMUSG00000015090	Ptgds	prostaglandin D2 synthase (brain)
6979	chr2	25626805	25627947	1143	*	ol_H3K9Ac.peaklist..1..__08491	Promoter (<=1kb)	2	25624667	25627974	3308	2	14133	uc008isz.1	27	ENSMUSG00000026938	Fcna	ficolin A
6981	chr2	26342137	26342676	540	*	ol_H3K9Ac.peaklist..1..__08494	Promoter (<=1kb)	2	26342289	26348237	5949	1	67839	uc008iuq.2	0	ENSMUSG00000026930	Gpsm1	G-protein signalling modulator 1 (AGS3-like, C. elegans)
6982	chr2	26342967	26343690	724	*	ol_H3K9Ac.peaklist..1..__08495	Promoter (<=1kb)	2	26342289	26348237	5949	1	67839	uc008iuq.2	678	ENSMUSG00000026930	Gpsm1	G-protein signalling modulator 1 (AGS3-like, C. elegans)
6987	chr2	26439639	26440073	435	*	ol_H3K9Ac.peaklist..1..__08500	Promoter (1-2kb)	2	26433793	26442070	8278	2	227648	uc008ivj.1	1997	ENSMUSG00000026924	Sec16a	SEC16 homolog A, endoplasmic reticulum export factor
7006	chr2	26578833	26579540	708	*	ol_H3K9Ac.peaklist..1..__08525	Promoter (1-2kb)	2	26581056	26592682	11627	1	353156	uc008ivp.2	-1516	ENSMUSG00000026921	Egfl7	EGF-like domain 7
7007	chr2	26580403	26580757	355	*	ol_H3K9Ac.peaklist..1..__08526	Promoter (<=1kb)	2	26581056	26592682	11627	1	353156	uc008ivp.2	-299	ENSMUSG00000026921	Egfl7	EGF-like domain 7
7014	chr2	27079345	27079748	404	*	ol_H3K9Ac.peaklist..1..__08534	Promoter (<=1kb)	2	27079381	27108613	29233	1	77794	uc008ixa.1	0	ENSMUSG00000036040	Adamtsl2	ADAMTS-like 2
7027	chr2	27441788	27442242	455	*	ol_H3K9Ac.peaklist..1..__08550	Promoter (<=1kb)	2	27442519	27444253	1735	1	100504116	uc008ixj.1	-277	ENSMUSG00000109946	Brd3os	bromodomain containing 3, opposite strand
7028	chr2	27442470	27442884	415	*	ol_H3K9Ac.peaklist..1..__08551	Promoter (<=1kb)	2	27442519	27444253	1735	1	100504116	uc008ixj.1	0	ENSMUSG00000109946	Brd3os	bromodomain containing 3, opposite strand
7029	chr2	27462144	27462373	230	*	ol_H3K9Ac.peaklist..1..__08552	Promoter (1-2kb)	2	27459280	27464193	4914	2	67382	uc008ixq.1	1820	ENSMUSG00000026918	Brd3	bromodomain containing 3
7033	chr2	27504406	27505775	1370	*	ol_H3K9Ac.peaklist..1..__08556	Promoter (1-2kb)	2	27452833	27507662	54830	2	67382	uc008ixp.1	1887	ENSMUSG00000026918	Brd3	bromodomain containing 3
7055	chr2	27888242	27888866	625	*	ol_H3K9Ac.peaklist..1..__08589	Promoter (1-2kb)	2	27886425	28039510	153086	1	12831	uc008ixt.2	1817	ENSMUSG00000026837	Col5a1	collagen, type V, alpha 1
7061	chr2	28496996	28497435	440	*	ol_H3K9Ac.peaklist..1..__08595	Promoter (<=1kb)	2	28496891	28505415	8525	1	227671	uc008iyl.2	105	ENSMUSG00000026829	Gbgt1	globoside alpha-1,3-N-acetylgalactosaminyltransferase 1
7063	chr2	28532776	28533141	366	*	ol_H3K9Ac.peaklist..1..__08597	Promoter (<=1kb)	2	28533464	28553082	19619	1	19730	uc008iyo.2	-323	ENSMUSG00000026821	Ralgds	ral guanine nucleotide dissociation stimulator
7064	chr2	28535070	28535316	247	*	ol_H3K9Ac.peaklist..1..__08598	Promoter (1-2kb)	2	28533464	28553082	19619	1	19730	uc008iyp.2	1606	ENSMUSG00000026821	Ralgds	ral guanine nucleotide dissociation stimulator
7066	chr2	28699562	28700292	731	*	ol_H3K9Ac.peaklist..1..__08601	Promoter (<=1kb)	2	28700161	28813165	113005	1	68870	uc008izd.1	0	ENSMUSG00000026807	Ak8	adenylate kinase 8
7068	chr2	29124497	29124841	345	*	ol_H3K9Ac.peaklist..1..__08604	Promoter (<=1kb)	2	29124992	29131151	6160	1	269254	uc008izl.1	-151	ENSMUSG00000043535	Setx	senataxin
7080	chr2	30197834	30198455	622	*	ol_H3K9Ac.peaklist..1..__08618	Promoter (<=1kb)	2	30185131	30198359	13229	2	70266	uc008jbq.1	0	ENSMUSG00000039648	Kyat1	kynurenine aminotransferase 1
7088	chr2	30357736	30358123	388	*	ol_H3K9Ac.peaklist..1..__08627	Promoter (1-2kb)	2	30344777	30359316	14540	2	227700	uc008jcc.2	1193	ENSMUSG00000026860	Sh3glb2	SH3-domain GRB2-like endophilin B2
7089	chr2	30363771	30364024	254	*	ol_H3K9Ac.peaklist..1..__08628	Promoter (<=1kb)	2	30364233	30379093	14861	1	108958	uc008jcf.2	-209	ENSMUSG00000026858	Miga2	mitoguardin 2
7101	chr2	30676372	30676594	223	*	ol_H3K9Ac.peaklist..1..__08640	Promoter (1-2kb)	2	30658164	30678011	19848	2	665635	uc057lcj.1	1417	NA	Gm14486	predicted gene 14486
7108	chr2	30801349	30801788	440	*	ol_H3K9Ac.peaklist..1..__08649	Promoter (<=1kb)	2	30795563	30801737	6175	2	73598	uc008jcr.3	0	ENSMUSG00000044320	1700001O22Rik	RIKEN cDNA 1700001O22 gene
7112	chr2	30954660	30954938	279	*	ol_H3K9Ac.peaklist..1..__08653	Promoter (1-2kb)	2	30953001	30959015	6015	1	30934	uc008jdb.1	1659	ENSMUSG00000026848	Tor1b	torsin family 1, member B
7116	chr2	31143806	31144200	395	*	ol_H3K9Ac.peaklist..1..__08658	Promoter (1-2kb)	2	31053235	31142008	88774	2	14269	uc008jdm.2	-1798	ENSMUSG00000075415	Fnbp1	formin binding protein 1
7119	chr2	31245574	31246266	693	*	ol_H3K9Ac.peaklist..1..__08661	Promoter (<=1kb)	2	31245923	31295472	49550	1	14299	uc008jdq.2	0	ENSMUSG00000062661	Ncs1	neuronal calcium sensor 1
7120	chr2	31246530	31246763	234	*	ol_H3K9Ac.peaklist..1..__08662	Promoter (<=1kb)	2	31245923	31295472	49550	1	14299	uc008jdq.2	607	ENSMUSG00000062661	Ncs1	neuronal calcium sensor 1
7122	chr2	31468643	31468868	226	*	ol_H3K9Ac.peaklist..1..__08664	Promoter (1-2kb)	2	31470270	31520670	50401	1	11898	uc008jdu.1	-1402	ENSMUSG00000076441	Ass1	argininosuccinate synthetase 1
7143	chr2	32387895	32388698	804	*	ol_H3K9Ac.peaklist..1..__08685	Promoter (<=1kb)	2	32384637	32387739	3103	2	16819	uc008jfl.1	-156	ENSMUSG00000026822	Lcn2	lipocalin 2
7147	chr2	32587953	32588371	419	*	ol_H3K9Ac.peaklist..1..__08690	Promoter (<=1kb)	2	32587078	32599696	12619	1	20448	uc008jfz.2	875	ENSMUSG00000079442	St6galnac4	ST6 (alpha-N-acetyl-neuraminyl-2,3-beta-galactosyl-1,3)-N-acetylgalactosaminide alpha-2,6-sialyltransferase 4
7148	chr2	32628536	32628829	294	*	ol_H3K9Ac.peaklist..1..__08691	Promoter (<=1kb)	2	32628390	32635058	6669	1	11636	uc012btw.1	146	ENSMUSG00000026817	Ak1	adenylate kinase 1
7151	chr2	32644075	32644969	895	*	ol_H3K9Ac.peaklist..1..__08694	Promoter (1-2kb)	2	32646595	32682669	36075	1	13805	uc008jgk.2	-1626	ENSMUSG00000026814	Eng	endoglin
7154	chr2	32695337	32696259	923	*	ol_H3K9Ac.peaklist..1..__08697	Promoter (1-2kb)	2	32682609	32694175	11567	2	14287	uc008jgm.2	-1162	ENSMUSG00000009566	Fpgs	folylpolyglutamyl synthetase
7155	chr2	32721966	32722199	234	*	ol_H3K9Ac.peaklist..1..__08698	Promoter (<=1kb)	2	32721055	32755007	33953	1	27387	uc008jgq.2	911	ENSMUSG00000059013	Sh2d3c	SH2 domain containing 3C
7167	chr2	32982408	32983450	1043	*	ol_H3K9Ac.peaklist..1..__08712	Promoter (<=1kb)	2	32972989	32982056	9068	2	56017	uc012bud.1	-352	ENSMUSG00000026791	Slc2a8	solute carrier family 2, (facilitated glucose transporter), member 8
7169	chr2	33215429	33215847	419	*	ol_H3K9Ac.peaklist..1..__08716	Promoter (<=1kb)	2	33215961	33230124	14164	1	26360	uc008jhp.1	-114	ENSMUSG00000004105	Angptl2	angiopoietin-like 2
7170	chr2	33217434	33217831	398	*	ol_H3K9Ac.peaklist..1..__08717	Promoter (1-2kb)	2	33215961	33247714	31754	1	26360	uc008jhr.1	1473	ENSMUSG00000004105	Angptl2	angiopoietin-like 2
7180	chr2	34727558	34727988	431	*	ol_H3K9Ac.peaklist..1..__08727	Promoter (1-2kb)	2	34699826	34729174	29349	2	66691	uc012bug.1	1186	ENSMUSG00000026867	Gapvd1	GTPase activating protein and VPS9 domains 1
7182	chr2	34913044	34913280	237	*	ol_H3K9Ac.peaklist..1..__08730	Promoter (<=1kb)	2	34893755	34913976	20222	2	74016	uc008jjh.1	696	ENSMUSG00000026873	Phf19	PHD finger protein 19
7183	chr2	34961178	34961613	436	*	ol_H3K9Ac.peaklist..1..__08731	Promoter (<=1kb)	2	34941750	34961772	20023	2	22029	uc008jjk.2	159	ENSMUSG00000026875	Traf1	TNF receptor-associated factor 1
7184	chr2	34963140	34963571	432	*	ol_H3K9Ac.peaklist..1..__08732	Promoter (1-2kb)	2	34947536	34961772	14237	2	22029	uc008jjm.1	-1368	ENSMUSG00000026875	Traf1	TNF receptor-associated factor 1
7190	chr2	35256364	35256932	569	*	ol_H3K9Ac.peaklist..1..__08740	Promoter (<=1kb)	2	35256359	35307902	51544	1	227753	uc008jkd.2	5	ENSMUSG00000026879	Gsn	gelsolin
7191	chr2	35282294	35282975	682	*	ol_H3K9Ac.peaklist..1..__08743	Promoter (<=1kb)	2	35282380	35307902	25523	1	227753	uc008jkg.2	0	ENSMUSG00000026879	Gsn	gelsolin
7194	chr2	35696059	35696532	474	*	ol_H3K9Ac.peaklist..1..__08746	Promoter (<=1kb)	2	35696732	35730994	34263	1	69601	uc008jku.2	-200	ENSMUSG00000026883	Dab2ip	disabled 2 interacting protein
7198	chr2	36104939	36105224	286	*	ol_H3K9Ac.peaklist..1..__08750	Promoter (<=1kb)	2	36081953	36105408	23456	2	16874	uc008jlf.1	184	ENSMUSG00000026890	Lhx6	LIM homeobox protein 6
7205	chr2	38338846	38339086	241	*	ol_H3K9Ac.peaklist..1..__08757	Promoter (<=1kb)	2	38339281	38369737	30457	1	16870	uc008jnk.2	-195	ENSMUSG00000000247	Lhx2	LIM homeobox protein 2
7216	chr2	38784681	38785318	638	*	ol_H3K9Ac.peaklist..1..__08770	Promoter (<=1kb)	2	38723374	38784515	61142	2	14536	uc012but.1	-166	ENSMUSG00000063972	Nr6a1	nuclear receptor subfamily 6, group A, member 1
7223	chr2	44571134	44571638	505	*	ol_H3K9Ac.peaklist..1..__08777	Promoter (<=1kb)	2	44564412	44571347	6936	2	227835	uc008joz.2	0	ENSMUSG00000036890	Gtdc1	glycosyltransferase-like domain containing 1
7230	chr2	45118129	45118554	426	*	ol_H3K9Ac.peaklist..1..__08784	Promoter (<=1kb)	2	45110016	45117395	7380	2	24136	uc008jpj.1	-734	ENSMUSG00000026872	Zeb2	zinc finger E-box binding homeobox 2
7231	chr2	45118858	45119897	1040	*	ol_H3K9Ac.peaklist..1..__08785	Promoter (1-2kb)	2	45110016	45117395	7380	2	24136	uc008jpj.1	-1463	ENSMUSG00000026872	Zeb2	zinc finger E-box binding homeobox 2
7254	chr2	52675988	52676646	659	*	ol_H3K9Ac.peaklist..1..__08812	Promoter (<=1kb)	2	52428320	52676143	247824	2	12298	uc033hmw.1	0	ENSMUSG00000017412	Cacnb4	calcium channel, voltage-dependent, beta 4 subunit
7257	chr2	57114345	57115054	710	*	ol_H3K9Ac.peaklist..1..__08815	Promoter (<=1kb)	2	57107226	57115038	7813	2	18227	uc008jrw.2	0	ENSMUSG00000026826	Nr4a2	nuclear receptor subfamily 4, group A, member 2
7262	chr2	58159186	58159408	223	*	ol_H3K9Ac.peaklist..1..__08820	Promoter (<=1kb)	2	58129139	58160122	30984	2	227929	uc008jsi.1	714	ENSMUSG00000026832	Cytip	cytohesin 1 interacting protein
7263	chr2	58160282	58160507	226	*	ol_H3K9Ac.peaklist..1..__08821	Promoter (<=1kb)	2	58146679	58160122	13444	2	227929	uc008jsk.1	-160	ENSMUSG00000026832	Cytip	cytohesin 1 interacting protein
7264	chr2	58357473	58357741	269	*	ol_H3K9Ac.peaklist..1..__08822	Promoter (<=1kb)	2	58267453	58357758	90306	2	269275	uc008jsp.2	17	ENSMUSG00000026834	Acvr1c	activin A receptor, type IC
7278	chr2	60126846	60127068	223	*	ol_H3K9Ac.peaklist..1..__08838	Promoter (1-2kb)	2	59961884	60125810	163927	2	407823	uc008jtv.1	-1036	ENSMUSG00000026987	Baz2b	bromodomain adjacent to zinc finger domain, 2B
7294	chr2	62644501	62644911	411	*	ol_H3K9Ac.peaklist..1..__08856	Promoter (1-2kb)	2	62595793	62646255	50463	2	71586	uc008jvm.2	1344	ENSMUSG00000026896	Ifih1	interferon induced with helicase C domain 1
7319	chr2	69823775	69824096	322	*	ol_H3K9Ac.peaklist..1..__08885	Promoter (1-2kb)	2	69822370	69836651	14282	1	277396	uc008jys.2	1405	ENSMUSG00000042155	Klhl23	kelch-like 23
7320	chr2	69896776	69897018	243	*	ol_H3K9Ac.peaklist..1..__08886	Promoter (<=1kb)	2	69897246	69938659	41414	1	68795	uc008jyy.2	-228	ENSMUSG00000044308	Ubr3	ubiquitin protein ligase E3 component n-recognin 3
7321	chr2	70474448	70474905	458	*	ol_H3K9Ac.peaklist..1..__08887	Promoter (<=1kb)	2	70474923	70477726	2804	1	64406	uc008jzg.1	-18	ENSMUSG00000075304	Sp5	trans-acting transcription factor 5
7322	chr2	70476602	70476922	321	*	ol_H3K9Ac.peaklist..1..__08888	Promoter (1-2kb)	2	70474923	70477726	2804	1	64406	uc008jzg.1	1679	ENSMUSG00000075304	Sp5	trans-acting transcription factor 5
7323	chr2	70509155	70509573	419	*	ol_H3K9Ac.peaklist..1..__08889	Promoter (<=1kb)	2	70509460	70537247	27788	1	66748	uc008jzi.1	0	ENSMUSG00000075302	Erich2	glutamate rich 2
7339	chr2	72054096	72054318	223	*	ol_H3K9Ac.peaklist..1..__08909	Promoter (<=1kb)	2	72054617	72257474	202858	1	56508	uc012bxe.1	-299	ENSMUSG00000049044	Rapgef4	Rap guanine nucleotide exchange factor (GEF) 4
7341	chr2	72287375	72287960	586	*	ol_H3K9Ac.peaklist..1..__08911	Promoter (1-2kb)	2	72285637	72442610	156974	1	65964	uc008kbv.2	1738	ENSMUSG00000004085	Map3k20	mitogen-activated protein kinase kinase kinase 20
7351	chr2	73453596	73453905	310	*	ol_H3K9Ac.peaklist..1..__08923	Promoter (<=1kb)	2	73429610	73453889	24280	2	215280	uc008kcu.2	0	ENSMUSG00000075284	Wipf1	WAS/WASL interacting protein family, member 1
7372	chr2	76406130	76406491	362	*	ol_H3K9Ac.peaklist..1..__08954	Promoter (<=1kb)	2	76406508	76600647	194140	1	99031	uc008kfa.2	-17	ENSMUSG00000042359	Osbpl6	oxysterol binding protein-like 6
7378	chr2	79255404	79256942	1539	*	ol_H3K9Ac.peaklist..1..__08960	Promoter (<=1kb)	2	79255426	79257852	2427	1	16401	uc057bnk.1	0	ENSMUSG00000027009	Itga4	integrin alpha 4
7379	chr2	79370218	79370711	494	*	ol_H3K9Ac.peaklist..1..__08961	Promoter (<=1kb)	2	79332491	79370865	38375	2	228094	uc029tyk.1	154	ENSMUSG00000075256	Cerkl	ceramide kinase-like
7380	chr2	79638077	79638341	265	*	ol_H3K9Ac.peaklist..1..__08962	Promoter (<=1kb)	2	79639182	79672966	33785	1	70599	uc008kgx.2	-841	ENSMUSG00000027007	Itprid2	ITPR interacting domain containing 2
7383	chr2	80036084	80037007	924	*	ol_H3K9Ac.peaklist..1..__08968	Promoter (1-2kb)	2	79897065	80038615	141551	2	18573	uc008khg.1	1608	ENSMUSG00000059173	Pde1a	phosphodiesterase 1A, calmodulin-dependent
7386	chr2	80579517	80579767	251	*	ol_H3K9Ac.peaklist..1..__08971	Promoter (1-2kb)	2	80500512	80581182	80671	2	50884	uc008khm.2	1415	ENSMUSG00000027002	Nckap1	NCK-associated protein 1
7388	chr2	83812639	83813005	367	*	ol_H3K9Ac.peaklist..1..__08973	Promoter (<=1kb)	2	83812728	83881358	68631	1	241520	uc008kie.1	0	ENSMUSG00000048388	Fam171b	family with sequence similarity 171, member B
7401	chr2	84647306	84647626	321	*	ol_H3K9Ac.peaklist..1..__08986	Promoter (1-2kb)	2	84600781	84649480	48700	2	12388	uc008kio.1	1854	ENSMUSG00000034101	Ctnnd1	catenin (cadherin associated protein), delta 1
7402	chr2	84659904	84660412	509	*	ol_H3K9Ac.peaklist..1..__08987	Promoter (<=1kb)	2	84659079	84668781	9703	1	100270744	uc012byl.1	825	ENSMUSG00000086598	Btbd18	BTB (POZ) domain containing 18
7406	chr2	84886759	84887001	243	*	ol_H3K9Ac.peaklist..1..__08993	Promoter (<=1kb)	2	84871946	84886692	14747	2	269295	uc008kjm.1	-67	ENSMUSG00000050896	Rtn4rl2	reticulon 4 receptor-like 2
7407	chr2	84888007	84888278	272	*	ol_H3K9Ac.peaklist..1..__08994	Promoter (1-2kb)	2	84871946	84886692	14747	2	269295	uc008kjm.1	-1315	ENSMUSG00000050896	Rtn4rl2	reticulon 4 receptor-like 2
7418	chr2	91096276	91096547	272	*	ol_H3K9Ac.peaklist..1..__09007	Promoter (<=1kb)	2	91096678	91115759	19082	1	20375	uc008kuj.2	-131	ENSMUSG00000002111	Spi1	spleen focus forming virus (SFFV) proviral integration oncogene
7419	chr2	91098439	91098889	451	*	ol_H3K9Ac.peaklist..1..__09008	Promoter (1-2kb)	2	91096678	91115759	19082	1	20375	uc008kuj.2	1761	ENSMUSG00000002111	Spi1	spleen focus forming virus (SFFV) proviral integration oncogene
7425	chr2	91651670	91652136	467	*	ol_H3K9Ac.peaklist..1..__09016	Promoter (1-2kb)	2	91653208	91672325	19118	1	228359	uc008kwm.3	-1072	ENSMUSG00000027247	Arhgap1	Rho GTPase activating protein 1
7428	chr2	91947552	91948067	516	*	ol_H3K9Ac.peaklist..1..__09020	Promoter (1-2kb)	2	91940605	91946386	5782	2	104418	uc008kxe.1	-1166	ENSMUSG00000040479	Dgkz	diacylglycerol kinase zeta
7429	chr2	91949695	91950772	1078	*	ol_H3K9Ac.peaklist..1..__09021	Promoter (<=1kb)	2	91932822	91950348	17527	2	104418	uc008kxb.2	0	ENSMUSG00000040479	Dgkz	diacylglycerol kinase zeta
7435	chr2	92389040	92389593	554	*	ol_H3K9Ac.peaklist..1..__09027	Promoter (1-2kb)	2	92387384	92387446	63	2	102466783	uc033hoj.1	-1594	ENSMUSG00000099093	Mir7000	microRNA 7000
7436	chr2	92400889	92401373	485	*	ol_H3K9Ac.peaklist..1..__09028	Promoter (<=1kb)	2	92383676	92401263	17588	2	19099	uc008kxx.2	0	ENSMUSG00000027223	Mapk8ip1	mitogen-activated protein kinase 8 interacting protein 1
7452	chr2	93821352	93821666	315	*	ol_H3K9Ac.peaklist..1..__09049	Promoter (<=1kb)	2	93813399	93821681	8283	2	14043	uc008lgi.1	15	ENSMUSG00000027198	Ext2	exostoses (multiple) 2
7461	chr2	97466492	97466791	300	*	ol_H3K9Ac.peaklist..1..__09058	Promoter (<=1kb)	2	97467657	97631664	164008	1	241568	uc008lhf.3	-866	ENSMUSG00000050587	Lrrc4c	leucine rich repeat containing 4C
7462	chr2	97468316	97469199	884	*	ol_H3K9Ac.peaklist..1..__09059	Promoter (<=1kb)	2	97467657	97631664	164008	1	241568	uc033hot.1	659	ENSMUSG00000050587	Lrrc4c	leucine rich repeat containing 4C
7463	chr2	97469373	97469668	296	*	ol_H3K9Ac.peaklist..1..__09060	Promoter (1-2kb)	2	97467657	97631664	164008	1	241568	uc033hot.1	1716	ENSMUSG00000050587	Lrrc4c	leucine rich repeat containing 4C
7470	chr2	102113594	102113924	331	*	ol_H3K9Ac.peaklist..1..__09067	Promoter (<=1kb)	2	102057907	102113679	55773	2	241576	uc012cae.1	0	ENSMUSG00000048058	Ldlrad3	low density lipoprotein receptor class A domain containing 3
7472	chr2	102550240	102551238	999	*	ol_H3K9Ac.peaklist..1..__09069	Promoter (<=1kb)	2	102550021	102643041	93021	1	210622	uc012caf.2	219	ENSMUSG00000027188	Pamr1	peptidase domain containing associated with muscle regeneration 1
7473	chr2	102551731	102552154	424	*	ol_H3K9Ac.peaklist..1..__09070	Promoter (1-2kb)	2	102550021	102643041	93021	1	210622	uc012caf.2	1710	ENSMUSG00000027188	Pamr1	peptidase domain containing associated with muscle regeneration 1
7475	chr2	102745908	102746181	274	*	ol_H3K9Ac.peaklist..1..__09072	Promoter (<=1kb)	2	102743651	102746715	3065	2	102637542	uc008lic.1	534	NA	Gm13872	predicted gene 13872
7492	chr2	103811761	103812117	357	*	ol_H3K9Ac.peaklist..1..__09096	Promoter (1-2kb)	2	103804452	103810622	6171	2	78031	uc029udp.1	-1139	ENSMUSG00000086687	4930547E08Rik	RIKEN cDNA 4930547E08 gene
7499	chr2	104097596	104097861	266	*	ol_H3K9Ac.peaklist..1..__09110	Promoter (1-2kb)	2	104095801	104115410	19610	1	12509	uc012cao.2	1795	ENSMUSG00000032679	Cd59a	CD59a antigen
7506	chr2	104849214	104850033	820	*	ol_H3K9Ac.peaklist..1..__09119	Promoter (<=1kb)	2	104830741	104849460	18720	2	228413	uc008lkh.1	0	ENSMUSG00000027171	Prrg4	proline rich Gla (G-carboxyglutamic acid) 4 (transmembrane)
7510	chr2	106693553	106693924	372	*	ol_H3K9Ac.peaklist..1..__09125	Promoter (<=1kb)	2	106693459	106868360	174902	1	77015	uc008lln.2	94	ENSMUSG00000016386	Mpped2	metallophosphoesterase domain containing 2
7511	chr2	106694078	106694516	439	*	ol_H3K9Ac.peaklist..1..__09126	Promoter (<=1kb)	2	106693459	106868360	174902	1	77015	uc008lln.2	619	ENSMUSG00000016386	Mpped2	metallophosphoesterase domain containing 2
7513	chr2	109692400	109692811	412	*	ol_H3K9Ac.peaklist..1..__09128	Promoter (<=1kb)	2	109692436	109727043	34608	1	12064	uc008lmi.1	0	ENSMUSG00000048482	Bdnf	brain derived neurotrophic factor
7514	chr2	109694790	109695312	523	*	ol_H3K9Ac.peaklist..1..__09129	Promoter (<=1kb)	2	109694409	109727043	32635	1	12064	uc008lmm.1	381	ENSMUSG00000048482	Bdnf	brain derived neurotrophic factor
7515	chr2	109914889	109915139	251	*	ol_H3K9Ac.peaklist..1..__09130	Promoter (1-2kb)	2	109902396	109913319	10924	2	100038454	uc012cav.1	-1570	ENSMUSG00000063751	Platr8	pluripotency associated transcript 8
7522	chr2	113327238	113327547	310	*	ol_H3K9Ac.peaklist..1..__09140	Promoter (<=1kb)	2	113327736	113498056	170321	1	14260	uc008lpk.1	-189	ENSMUSG00000044042	Fmn1	formin 1
7532	chr2	116069348	116069846	499	*	ol_H3K9Ac.peaklist..1..__09150	Promoter (1-2kb)	2	116067968	116085910	17943	1	654793	uc008lrc.1	1380	NA	G630016G05Rik	RIKEN cDNA G630016G05 gene
7534	chr2	116900097	116900529	433	*	ol_H3K9Ac.peaklist..1..__09152	Promoter (<=1kb)	2	116900152	116912791	12640	1	320975	uc008lrg.1	0	ENSMUSG00000085316	D330050G23Rik	RIKEN cDNA D330050G23 gene
7536	chr2	118111094	118111766	673	*	ol_H3K9Ac.peaklist..1..__09154	Promoter (<=1kb)	2	117857291	118111202	253912	2	329496	uc008lrp.1	0	ENSMUSG00000087203	Gm13986	predicted gene 13986
7538	chr2	118388080	118388407	328	*	ol_H3K9Ac.peaklist..1..__09156	Promoter (<=1kb)	2	118388617	118428213	39597	1	27103	uc008lrv.1	-210	ENSMUSG00000005102	Eif2ak4	eukaryotic translation initiation factor 2 alpha kinase 4
7544	chr2	118547842	118548073	232	*	ol_H3K9Ac.peaklist..1..__09162	Promoter (<=1kb)	2	118528757	118547560	18804	2	171543	uc008lsb.2	-282	ENSMUSG00000040093	Bmf	BCL2 modifying factor
7546	chr2	118727738	118728942	1205	*	ol_H3K9Ac.peaklist..1..__09164	Promoter (<=1kb)	2	118707517	118728438	20922	2	18796	uc008lsi.1	0	ENSMUSG00000040061	Plcb2	phospholipase C, beta 2
7548	chr2	118779241	118779537	297	*	ol_H3K9Ac.peaklist..1..__09166	Promoter (<=1kb)	2	118779719	118795175	15457	1	214240	uc008lsr.2	-182	ENSMUSG00000040035	Disp2	dispatched RND tramsporter family member 2
7553	chr2	119172691	119173365	675	*	ol_H3K9Ac.peaklist..1..__09171	Promoter (1-2kb)	2	119174509	119177575	3067	1	623781	uc008lth.2	-1144	ENSMUSG00000055926	Gm14137	predicted gene 14137
7554	chr2	119175154	119175759	606	*	ol_H3K9Ac.peaklist..1..__09172	Promoter (<=1kb)	2	119174509	119177575	3067	1	623781	uc008lth.2	645	ENSMUSG00000055926	Gm14137	predicted gene 14137
7557	chr2	119270911	119271202	292	*	ol_H3K9Ac.peaklist..1..__09176	Promoter (<=1kb)	2	119269201	119271226	2026	2	228543	uc008ltm.2	24	ENSMUSG00000034226	Rhov	ras homolog family member V
7574	chr2	120152908	120153475	568	*	ol_H3K9Ac.peaklist..1..__09193	Promoter (1-2kb)	2	120089487	120154575	65089	2	98878	uc008lvd.1	1100	ENSMUSG00000027293	Ehd4	EH-domain containing 4
7575	chr2	120154824	120155183	360	*	ol_H3K9Ac.peaklist..1..__09194	Promoter (<=1kb)	2	120089487	120154575	65089	2	98878	uc008lvd.1	-249	ENSMUSG00000027293	Ehd4	EH-domain containing 4
7578	chr2	121295556	121295838	283	*	ol_H3K9Ac.peaklist..1..__09197	Promoter (<=1kb)	2	121295454	121310832	15379	1	17754	uc008lyj.2	102	ENSMUSG00000027254	Map1a	microtubule-associated protein 1 A
7581	chr2	121806786	121807046	261	*	ol_H3K9Ac.peaklist..1..__09200	Promoter (<=1kb)	2	121545529	121807057	261529	2	228564	uc008lzl.1	11	ENSMUSG00000027238	Frmd5	FERM domain containing 5
7586	chr2	122609267	122609804	538	*	ol_H3K9Ac.peaklist..1..__09205	Promoter (1-2kb)	2	122594473	122611277	16805	2	67092	uc008maw.2	1473	ENSMUSG00000027199	Gatm	glycine amidinotransferase (L-arginine:glycine amidinotransferase)
7587	chr2	122629747	122630034	288	*	ol_H3K9Ac.peaklist..1..__09206	Promoter (<=1kb)	2	122630625	122632704	2080	1	214616	uc029uej.1	-591	NA	Spata5l1	spermatogenesis associated 5-like 1
7590	chr2	122780962	122781500	539	*	ol_H3K9Ac.peaklist..1..__09210	Promoter (<=1kb)	2	122781999	122809553	27555	1	59010	uc008mbj.2	-499	ENSMUSG00000005803	Sqor	sulfide quinone oxidoreductase
7591	chr2	122783179	122783552	374	*	ol_H3K9Ac.peaklist..1..__09211	Promoter (1-2kb)	2	122781999	122809553	27555	1	59010	uc008mbj.2	1180	ENSMUSG00000005803	Sqor	sulfide quinone oxidoreductase
7600	chr2	125067966	125068581	616	*	ol_H3K9Ac.peaklist..1..__09220	Promoter (<=1kb)	2	125068127	125088677	20551	1	317750	uc008mbv.1	0	ENSMUSG00000035183	Slc24a5	solute carrier family 24, member 5
7610	chr2	126618268	126619309	1042	*	ol_H3K9Ac.peaklist..1..__09233	Promoter (<=1kb)	2	126593659	126618678	25020	2	15186	uc008mdr.3	0	ENSMUSG00000027360	Hdc	histidine decarboxylase
7616	chr2	126934157	126934700	544	*	ol_H3K9Ac.peaklist..1..__09239	Promoter (<=1kb)	2	126890391	126933235	42845	2	66552	uc008mej.3	-922	ENSMUSG00000027366	Sppl2a	signal peptide peptidase like 2A
7617	chr2	127080321	127080701	381	*	ol_H3K9Ac.peaklist..1..__09240	Promoter (<=1kb)	2	127080518	127097084	16567	1	109778	uc008mer.1	0	ENSMUSG00000001999	Blvra	biliverdin reductase A
7618	chr2	127141588	127141939	352	*	ol_H3K9Ac.peaklist..1..__09241	Promoter (<=1kb)	2	127138769	127142590	3822	2	73338	uc008mev.2	651	ENSMUSG00000074825	Itpripl1	inositol 1,4,5-triphosphate receptor interacting protein-like 1
7624	chr2	127482808	127483131	324	*	ol_H3K9Ac.peaklist..1..__09250	Promoter (<=1kb)	2	127456498	127482499	26002	2	56461	uc008mfl.1	-309	ENSMUSG00000079056	Kcnip3	Kv channel interacting protein 3, calsenilin
7625	chr2	127655984	127656382	399	*	ol_H3K9Ac.peaklist..1..__09251	Promoter (<=1kb)	2	127633226	127656695	23470	2	17153	uc008mfv.2	313	ENSMUSG00000027375	Mal	myelin and lymphocyte protein, T cell differentiation protein
7641	chr2	129307377	129307599	223	*	ol_H3K9Ac.peaklist..1..__09267	Promoter (1-2kb)	2	129299610	129309130	9521	2	16175	uc008mhr.1	1531	ENSMUSG00000027399	Il1a	interleukin 1 alpha
7642	chr2	129370150	129370372	223	*	ol_H3K9Ac.peaklist..1..__09268	Promoter (<=1kb)	2	129369902	129375733	5832	1	329514	uc012cdv.1	248	ENSMUSG00000074805	Il1bos	interleukin 1 beta, opposite strand
7650	chr2	129802899	129803259	361	*	ol_H3K9Ac.peaklist..1..__09276	Promoter (1-2kb)	2	129798369	129801459	3091	2	654409	uc012cdx.1	-1440	NA	Stk35os1	serine/threonine kinase 35, opposite strand 1
7651	chr2	130397234	130398138	905	*	ol_H3K9Ac.peaklist..1..__09277	Promoter (<=1kb)	2	130390775	130397629	6855	2	56264	uc008mir.2	0	ENSMUSG00000027408	Cpxm1	carboxypeptidase X 1 (M14 family)
7652	chr2	130637359	130637586	228	*	ol_H3K9Ac.peaklist..1..__09278	Promoter (<=1kb)	2	130632765	130638095	5331	2	241638	uc008mjo.3	509	ENSMUSG00000037703	Lzts3	leucine zipper, putative tumor suppressor family member 3
7653	chr2	130697146	130697506	361	*	ol_H3K9Ac.peaklist..1..__09279	Promoter (<=1kb)	2	130684108	130697519	13412	2	269356	uc008mjv.1	13	ENSMUSG00000074796	Slc4a11	solute carrier family 4, sodium bicarbonate transporter-like, member 11
7661	chr2	131041101	131041700	600	*	ol_H3K9Ac.peaklist..1..__09292	Promoter (<=1kb)	2	131039632	131041758	2127	2	14588	uc008mkd.2	58	ENSMUSG00000027316	Gfra4	glial cell line derived neurotrophic factor family receptor alpha 4
7662	chr2	131086148	131086677	530	*	ol_H3K9Ac.peaklist..1..__09293	Promoter (<=1kb)	2	131069220	131086765	17546	2	20612	uc008mko.1	88	ENSMUSG00000027322	Siglec1	sialic acid binding Ig-like lectin 1, sialoadhesin
7668	chr2	131562193	131562472	280	*	ol_H3K9Ac.peaklist..1..__09300	Promoter (<=1kb)	2	131545357	131562285	16929	2	11550	uc008mlu.1	0	ENSMUSG00000027335	Adra1d	adrenergic receptor, alpha 1d
7669	chr2	132030239	132030461	223	*	ol_H3K9Ac.peaklist..1..__09301	Promoter (<=1kb)	2	131992850	132029988	37139	2	215653	uc008mmf.2	-251	ENSMUSG00000027339	Rassf2	Ras association (RalGDS/AF-6) domain family member 2
7676	chr2	132262592	132262864	273	*	ol_H3K9Ac.peaklist..1..__09309	Promoter (<=1kb)	2	132263148	132296193	33046	1	110911	uc008mmn.3	-284	ENSMUSG00000058793	Cds2	CDP-diacylglycerol synthase (phosphatidate cytidylyltransferase) 2
7680	chr2	132849372	132849615	244	*	ol_H3K9Ac.peaklist..1..__09318	Promoter (1-2kb)	2	132847734	132866773	19040	1	66586	uc008mnm.2	1638	ENSMUSG00000027357	Crls1	cardiolipin synthase 1
7681	chr2	132879119	132879407	289	*	ol_H3K9Ac.peaklist..1..__09319	Promoter (1-2kb)	2	132868516	132880862	12347	2	320974	uc008mnn.1	1455	ENSMUSG00000043110	Lrrn4	leucine rich repeat neuronal 4
7682	chr2	132879690	132880006	317	*	ol_H3K9Ac.peaklist..1..__09320	Promoter (<=1kb)	2	132868516	132880862	12347	2	320974	uc008mnn.1	856	ENSMUSG00000043110	Lrrn4	leucine rich repeat neuronal 4
7683	chr2	132944963	132945602	640	*	ol_H3K9Ac.peaklist..1..__09322	Promoter (<=1kb)	2	132904179	132946036	41858	2	241639	uc008mno.1	434	ENSMUSG00000027356	Fermt1	fermitin family member 1
7696	chr2	136532065	136532287	223	*	ol_H3K9Ac.peaklist..1..__09338	Promoter (<=1kb)	2	136532321	136555888	23568	1	319196	uc008mom.1	-34	ENSMUSG00000074771	Ankef1	ankyrin repeat and EF-hand domain containing 1
7699	chr2	138277844	138278066	223	*	ol_H3K9Ac.peaklist..1..__09341	Promoter (<=1kb)	2	138278493	138287422	8930	1	228662	uc008mpb.1	-427	ENSMUSG00000062098	Btbd3	BTB (POZ) domain containing 3
7700	chr2	140670706	140670993	288	*	ol_H3K9Ac.peaklist..1..__09342	Promoter (<=1kb)	2	140658198	140671476	13279	2	71436	uc012cfb.1	483	ENSMUSG00000051379	Flrt3	fibronectin leucine rich transmembrane protein 3
7701	chr2	140671193	140671592	400	*	ol_H3K9Ac.peaklist..1..__09343	Promoter (<=1kb)	2	140658198	140671476	13279	2	71436	uc012cfb.1	0	ENSMUSG00000051379	Flrt3	fibronectin leucine rich transmembrane protein 3
7709	chr2	144264457	144265185	729	*	ol_H3K9Ac.peaklist..1..__09352	Promoter (1-2kb)	2	144265982	144266202	221	2	100313519	uc012cfg.1	1017	ENSMUSG00000077714	Snord17	small nucleolar RNA, C/D box 17
7710	chr2	144267242	144267789	548	*	ol_H3K9Ac.peaklist..1..__09353	Promoter (1-2kb)	2	144265982	144266202	221	2	100313519	uc012cfg.1	-1040	ENSMUSG00000077714	Snord17	small nucleolar RNA, C/D box 17
7711	chr2	144526881	144527317	437	*	ol_H3K9Ac.peaklist..1..__09354	Promoter (<=1kb)	2	144470557	144527398	56842	2	241688	uc008mrd.1	81	ENSMUSG00000037259	Dzank1	double zinc ribbon and ankyrin repeat domains 1
7714	chr2	145787427	145787732	306	*	ol_H3K9Ac.peaklist..1..__09357	Promoter (1-2kb)	2	145786116	145887616	101501	1	74030	uc008mrv.2	1311	ENSMUSG00000001768	Rin2	Ras and Rab interactor 2
7717	chr2	145824559	145825316	758	*	ol_H3K9Ac.peaklist..1..__09360	Promoter (1-2kb)	2	145822590	145887616	65027	1	74030	uc008mrw.2	1969	ENSMUSG00000001768	Rin2	Ras and Rab interactor 2
7733	chr2	151008561	151009399	839	*	ol_H3K9Ac.peaklist..1..__09382	Promoter (<=1kb)	2	150934519	151009398	74880	2	78177	uc008mut.2	0	ENSMUSG00000068115	Ninl	ninein-like
7734	chr2	151702463	151703020	558	*	ol_H3K9Ac.peaklist..1..__09383	Promoter (<=1kb)	2	151702008	151712157	10150	1	108832	uc008nej.1	455	ENSMUSG00000044364	Tmem74b	transmembrane protein 74B
7735	chr2	151739461	151739921	461	*	ol_H3K9Ac.peaklist..1..__09384	Promoter (1-2kb)	2	151716062	151741310	25249	2	228769	uc008nek.2	1389	ENSMUSG00000032869	Psmf1	proteasome (prosome, macropain) inhibitor subunit 1
7736	chr2	151975820	151976182	363	*	ol_H3K9Ac.peaklist..1..__09385	Promoter (1-2kb)	2	151969396	151973981	4586	2	73847	uc008nes.2	-1839	ENSMUSG00000027459	Fam110a	family with sequence similarity 110, member A
7737	chr2	151977981	151978224	244	*	ol_H3K9Ac.peaklist..1..__09386	Promoter (1-2kb)	2	151969396	151980219	10824	2	73847	uc008net.2	1995	ENSMUSG00000027459	Fam110a	family with sequence similarity 110, member A
7738	chr2	151980408	151980871	464	*	ol_H3K9Ac.peaklist..1..__09387	Promoter (<=1kb)	2	151969396	151980219	10824	2	73847	uc008net.2	-189	ENSMUSG00000027459	Fam110a	family with sequence similarity 110, member A
7739	chr2	152334094	152334362	269	*	ol_H3K9Ac.peaklist..1..__09388	Promoter (1-2kb)	2	152316334	152332639	16306	2	24105	uc008nfe.1	-1455	ENSMUSG00000027466	Rbck1	RanBP-type and C3HC4-type zinc finger containing 1
7740	chr2	152346613	152346934	322	*	ol_H3K9Ac.peaklist..1..__09389	Promoter (<=1kb)	2	152345669	152375322	29654	1	791417	uc008nfg.2	944	ENSMUSG00000068062	Gm14164	predicted gene 14164
7744	chr2	152671331	152671911	581	*	ol_H3K9Ac.peaklist..1..__09393	Promoter (1-2kb)	2	152669461	152708668	39208	1	14950	uc008ngd.2	1870	ENSMUSG00000019188	H13	histocompatibility 13
7756	chr2	153067177	153067930	754	*	ol_H3K9Ac.peaklist..1..__09410	Promoter (1-2kb)	2	153065955	153081735	15781	1	228788	uc012cgp.2	1222	ENSMUSG00000027474	Ccm2l	cerebral cavernous malformation 2-like
7759	chr2	153779171	153779404	234	*	ol_H3K9Ac.peaklist..1..__09414	Promoter (1-2kb)	2	153780879	153792843	11965	1	100504221	uc012cgq.1	-1475	ENSMUSG00000044083	Efcab8	EF-hand calcium binding domain 8
7762	chr2	154435277	154436131	855	*	ol_H3K9Ac.peaklist..1..__09417	Promoter (<=1kb)	2	154436484	154539356	102873	1	12396	uc008njf.2	-353	ENSMUSG00000038533	Cbfa2t2	CBFA2/RUNX1 translocation partner 2
7763	chr2	154552236	154552747	512	*	ol_H3K9Ac.peaklist..1..__09418	Promoter (<=1kb)	2	154551776	154553276	1501	1	70362	uc012cgx.1	460	ENSMUSG00000078129	Actl10	actin-like 10
7764	chr2	154558318	154558850	533	*	ol_H3K9Ac.peaklist..1..__09419	Promoter (<=1kb)	2	154544405	154558853	14449	2	56846	uc008njh.1	3	ENSMUSG00000027489	Necab3	N-terminal EF-hand calcium binding protein 3
7766	chr2	154790431	154790717	287	*	ol_H3K9Ac.peaklist..1..__09421	Promoter (<=1kb)	2	154791110	154867261	76152	1	19383	uc008njr.2	-393	ENSMUSG00000027593	Raly	hnRNP-associated with lethal yellow
7767	chr2	155099251	155099537	287	*	ol_H3K9Ac.peaklist..1..__09424	Promoter (<=1kb)	2	155097791	155100079	2289	2	100504268	uc029uhk.1	542	ENSMUSG00000087254	2310005A03Rik	RIKEN cDNA 2310005A03 gene
7772	chr2	155514313	155514846	534	*	ol_H3K9Ac.peaklist..1..__09429	Promoter (<=1kb)	2	155490380	155514846	24467	2	207182	uc012chc.1	0	ENSMUSG00000027603	Ggt7	gamma-glutamyltransferase 7
7775	chr2	155751119	155751474	356	*	ol_H3K9Ac.peaklist..1..__09433	Promoter (<=1kb)	2	155751217	155755460	4244	1	19124	uc008nli.2	0	ENSMUSG00000027611	Procr	protein C receptor, endothelial
7776	chr2	155820064	155820726	663	*	ol_H3K9Ac.peaklist..1..__09434	Promoter (<=1kb)	2	155817730	155819203	1474	2	613262	uc008nlk.3	-861	ENSMUSG00000074649	BC029722	cDNA sequence BC029722
7785	chr2	156775019	156775325	307	*	ol_H3K9Ac.peaklist..1..__09445	Promoter (<=1kb)	2	156775464	156781657	6194	1	98932	uc008nnw.2	-139	ENSMUSG00000067818	Myl9	myosin, light polypeptide 9, regulatory
7790	chr2	157423087	157423309	223	*	ol_H3K9Ac.peaklist..1..__09450	Promoter (<=1kb)	2	157424293	157439277	14985	1	20779	uc012cia.1	-984	ENSMUSG00000027646	Src	Rous sarcoma oncogene
7795	chr2	158030145	158030417	273	*	ol_H3K9Ac.peaklist..1..__09455	Promoter (1-2kb)	2	158028497	158078207	49711	1	70470	uc008npp.2	1648	ENSMUSG00000027651	Rprd1b	regulation of nuclear pre-mRNA domain containing 1B
7812	chr2	158767325	158767619	295	*	ol_H3K9Ac.peaklist..1..__09477	Promoter (<=1kb)	2	158768099	158786637	18539	1	71878	uc008nqq.2	-480	ENSMUSG00000027654	Fam83d	family with sequence similarity 83, member D
7819	chr2	160741563	160742626	1064	*	ol_H3K9Ac.peaklist..1..__09485	Promoter (<=1kb)	2	160740987	160762506	21520	1	18803	uc008nrb.1	576	ENSMUSG00000016933	Plcg1	phospholipase C, gamma 1
7826	chr2	160880413	160881673	1261	*	ol_H3K9Ac.peaklist..1..__09493	Promoter (<=1kb)	2	160880670	160906000	25331	1	64899	uc008nrh.2	0	ENSMUSG00000027412	Lpin3	lipin 3
7827	chr2	160882210	160882436	227	*	ol_H3K9Ac.peaklist..1..__09494	Promoter (1-2kb)	2	160880670	160906000	25331	1	64899	uc008nrh.2	1540	ENSMUSG00000027412	Lpin3	lipin 3
7828	chr2	162943481	162943724	244	*	ol_H3K9Ac.peaklist..1..__09495	Promoter (<=1kb)	2	162943465	162974522	31058	1	241764	uc008nsd.1	16	ENSMUSG00000035576	L3mbtl1	L3MBTL1 histone methyl-lysine binding protein
7830	chr2	162988585	162988865	281	*	ol_H3K9Ac.peaklist..1..__09498	Promoter (1-2kb)	2	162987481	163014139	26659	1	27219	uc008nsg.3	1104	ENSMUSG00000017868	Sgk2	serum/glucocorticoid regulated kinase 2
7831	chr2	162989508	162989734	227	*	ol_H3K9Ac.peaklist..1..__09499	Promoter (1-2kb)	2	162991415	163014139	22725	1	27219	uc008nsh.2	-1681	ENSMUSG00000017868	Sgk2	serum/glucocorticoid regulated kinase 2
7845	chr2	163918454	163919331	878	*	ol_H3K9Ac.peaklist..1..__09515	Promoter (<=1kb)	2	163863881	163918683	54803	2	241770	uc008nto.1	0	ENSMUSG00000035226	Rims4	regulating synaptic membrane exocytosis 4
7849	chr2	164788572	164788874	303	*	ol_H3K9Ac.peaklist..1..__09522	Promoter (1-2kb)	2	164790411	164792770	2360	1	101113	uc008nwd.1	-1537	ENSMUSG00000050373	Snx21	sorting nexin family member 21
7850	chr2	164858391	164858899	509	*	ol_H3K9Ac.peaklist..1..__09523	Promoter (<=1kb)	2	164839518	164857708	18191	2	18830	uc008nwn.1	-683	ENSMUSG00000017754	Pltp	phospholipid transfer protein
7856	chr2	165286296	165286578	283	*	ol_H3K9Ac.peaklist..1..__09531	Promoter (1-2kb)	2	165276522	165287787	11266	2	228875	uc008nxd.2	1209	ENSMUSG00000017664	Slc35c2	solute carrier family 35, member C2
7857	chr2	165318859	165319323	465	*	ol_H3K9Ac.peaklist..1..__09532	Promoter (1-2kb)	2	165288031	165320826	32796	2	140579	uc056zqv.1	1503	ENSMUSG00000017670	Elmo2	engulfment and cell motility 2
7858	chr2	165320596	165320865	270	*	ol_H3K9Ac.peaklist..1..__09533	Promoter (<=1kb)	2	165288031	165320826	32796	2	140579	uc056zqv.1	0	ENSMUSG00000017670	Elmo2	engulfment and cell motility 2
7859	chr2	165321211	165321918	708	*	ol_H3K9Ac.peaklist..1..__09534	Promoter (<=1kb)	2	165288031	165320826	32796	2	140579	uc056zqv.1	-385	ENSMUSG00000017670	Elmo2	engulfment and cell motility 2
7860	chr2	165503806	165504239	434	*	ol_H3K9Ac.peaklist..1..__09535	Promoter (<=1kb)	2	165503897	165519917	16021	1	170441	uc008nxv.2	0	ENSMUSG00000027661	Slc2a10	solute carrier family 2 (facilitated glucose transporter), member 10
7863	chr2	165876747	165877132	386	*	ol_H3K9Ac.peaklist..1..__09539	Promoter (1-2kb)	2	165784152	165878437	94286	2	228880	uc008nyb.3	1305	ENSMUSG00000039671	Zmynd8	zinc finger, MYND-type containing 8
7864	chr2	165877555	165878389	835	*	ol_H3K9Ac.peaklist..1..__09540	Promoter (<=1kb)	2	165784152	165878437	94286	2	228880	uc008nyb.3	48	ENSMUSG00000039671	Zmynd8	zinc finger, MYND-type containing 8
7897	chr2	167064890	167065170	281	*	ol_H3K9Ac.peaklist..1..__09579	Promoter (<=1kb)	2	167065293	167065358	66	1	100217443	uc012cjm.1	-123	NA	Snord12	small nucleolar RNA, C/D box 12
7938	chr2	168154461	168154990	530	*	ol_H3K9Ac.peaklist..1..__09634	Promoter (<=1kb)	2	168145120	168154513	9394	2	77017	uc057lev.1	0	ENSMUSG00000087648	E130018N17Rik	RIKEN cDNA E130018N17 gene
7941	chr2	168589640	168590546	907	*	ol_H3K9Ac.peaklist..1..__09637	Promoter (<=1kb)	2	168476410	168590365	113956	2	18019	uc008oau.2	0	ENSMUSG00000027544	Nfatc2	nuclear factor of activated T cells, cytoplasmic, calcineurin dependent 2
7969	chr2	170509061	170509406	346	*	ol_H3K9Ac.peaklist..1..__09680	Promoter (1-2kb)	2	170511230	170519070	7841	1	109054	uc008ocd.2	-1824	ENSMUSG00000052033	Pfdn4	prefoldin 4
7976	chr2	173019455	173020047	593	*	ol_H3K9Ac.peaklist..1..__09690	Promoter (1-2kb)	2	173021902	173034734	12833	1	56190	uc008odh.2	-1855	ENSMUSG00000027510	Rbm38	RNA binding motif protein 38
7978	chr2	173274735	173275025	291	*	ol_H3K9Ac.peaklist..1..__09693	Promoter (1-2kb)	2	173224465	173276533	52069	2	65112	uc008odq.1	1508	ENSMUSG00000038400	Pmepa1	prostate transmembrane protein, androgen induced 1
7981	chr2	173702705	173702931	227	*	ol_H3K9Ac.peaklist..1..__09696	Promoter (1-2kb)	2	173701030	173701148	119	2	102465173	uc033hro.1	-1557	ENSMUSG00000098588	Mir6340	microRNA 6340
7982	chr2	174078243	174078586	344	*	ol_H3K9Ac.peaklist..1..__09698	Promoter (1-2kb)	2	174077051	174099771	22721	1	228960	uc008oen.1	1192	ENSMUSG00000027522	Stx16	syntaxin 16
7986	chr2	176486268	176486670	403	*	ol_H3K9Ac.peaklist..1..__09702	Promoter (<=1kb)	2	176470369	176486749	16381	2	100043381	uc029uiu.1	79	ENSMUSG00000078880	Gm14308	predicted gene 14308
7996	chr2	180227468	180227704	237	*	ol_H3K9Ac.peaklist..1..__09712	Promoter (1-2kb)	2	180176373	180225859	49487	2	16776	uc008oip.1	-1609	ENSMUSG00000015647	Lama5	laminin, alpha 5
7997	chr2	180258618	180258959	342	*	ol_H3K9Ac.peaklist..1..__09713	Promoter (1-2kb)	2	180257536	180257611	76	1	100526556	uc012cly.1	1082	ENSMUSG00000092827	Mir3091	microRNA 3091
7999	chr2	180677768	180678141	374	*	ol_H3K9Ac.peaklist..1..__09715	Promoter (1-2kb)	2	180665935	180675955	10021	2	23856	uc008ojr.3	-1813	ENSMUSG00000038914	Dido1	death inducer-obliterator 1
8001	chr2	180712281	180712611	331	*	ol_H3K9Ac.peaklist..1..__09717	Promoter (<=1kb)	2	180712546	180721599	9054	1	76425	uc008ojz.2	0	ENSMUSG00000027573	Gid8	GID complex subunit 8
8003	chr2	181289332	181289695	364	*	ol_H3K9Ac.peaklist..1..__09719	Promoter (1-2kb)	2	181251451	181287966	36516	2	229004	uc008olr.1	-1366	ENSMUSG00000038705	Gmeb2	glucocorticoid modulatory element binding protein 2
8010	chr2	181669084	181669672	589	*	ol_H3K9Ac.peaklist..1..__09726	Promoter (1-2kb)	2	181669837	181671640	1804	2	20672	uc008ona.1	1968	ENSMUSG00000046470	Sox18	SRY (sex determining region Y)-box 18
8012	chr2	181677438	181678579	1142	*	ol_H3K9Ac.peaklist..1..__09728	Promoter (1-2kb)	2	181680310	181688051	7742	1	21400	uc012cmu.2	-1731	ENSMUSG00000059540	Tcea2	transcription elongation factor A (SII), 2
8014	chr3	7366228	7366957	730	*	ol_H3K9Ac.peaklist..1..__09730	Promoter (<=1kb)	3	7366604	7445366	78763	1	18767	uc008oof.2	0	ENSMUSG00000027499	Pkia	protein kinase inhibitor, alpha
8015	chr3	7502969	7503286	318	*	ol_H3K9Ac.peaklist..1..__09731	Promoter (<=1kb)	3	7503426	7553848	50423	1	67306	uc008oog.1	-140	ENSMUSG00000043542	Zc2hc1a	zinc finger, C2HC-type containing 1A
8016	chr3	8964206	8964475	270	*	ol_H3K9Ac.peaklist..1..__09732	Promoter (<=1kb)	3	8929436	8964054	34619	2	21985	uc008oos.1	-152	ENSMUSG00000027506	Tpd52	tumor protein D52
8024	chr3	10206651	10207685	1035	*	ol_H3K9Ac.peaklist..1..__09741	Promoter (<=1kb)	3	10204342	10208576	4235	2	11770	uc008opl.3	891	ENSMUSG00000062515	Fabp4	fatty acid binding protein 4, adipocyte
8033	chr3	10333017	10333276	260	*	ol_H3K9Ac.peaklist..1..__09750	Promoter (1-2kb)	3	10313954	10331439	17486	2	55980	uc008opp.2	-1578	ENSMUSG00000027531	Impa1	inositol (myo)-1(or 4)-monophosphatase 1
8035	chr3	10351648	10351908	261	*	ol_H3K9Ac.peaklist..1..__09752	Promoter (<=1kb)	3	10339956	10351301	11346	2	66361	uc008opt.1	-347	ENSMUSG00000039795	Zfand1	zinc finger, AN1-type domain 1
8038	chr3	14777047	14777269	223	*	ol_H3K9Ac.peaklist..1..__09763	Promoter (1-2kb)	3	14766214	14778460	12247	2	12346	uc008oqp.1	1191	ENSMUSG00000027556	Car1	carbonic anhydrase 1
8050	chr3	22078384	22078689	306	*	ol_H3K9Ac.peaklist..1..__09789	Promoter (1-2kb)	3	22077327	22216594	139268	1	81004	uc008osx.1	1057	ENSMUSG00000027630	Tbl1xr1	transducin (beta)-like 1X-linked receptor 1
8073	chr3	30507867	30508588	722	*	ol_H3K9Ac.peaklist..1..__09814	Promoter (<=1kb)	3	30236569	30509487	272919	2	14013	uc008ouv.1	899	ENSMUSG00000027684	Mecom	MDS1 and EVI1 complex locus
8075	chr3	32492203	32492438	236	*	ol_H3K9Ac.peaklist..1..__09816	Promoter (<=1kb)	3	32472321	32491969	19649	2	100502876	uc012col.1	-234	ENSMUSG00000091091	Kcnmb3	potassium large conductance calcium-activated channel, subfamily M, beta member 3
8076	chr3	32492863	32493148	286	*	ol_H3K9Ac.peaklist..1..__09817	Promoter (<=1kb)	3	32472321	32491969	19649	2	100502876	uc012col.1	-894	ENSMUSG00000091091	Kcnmb3	potassium large conductance calcium-activated channel, subfamily M, beta member 3
8077	chr3	32530615	32530837	223	*	ol_H3K9Ac.peaklist..1..__09818	Promoter (<=1kb)	3	32531554	32579225	47672	1	67414	uc008owj.2	-717	ENSMUSG00000027668	Mfn1	mitofusin 1
8079	chr3	32817733	32817961	229	*	ol_H3K9Ac.peaklist..1..__09820	Promoter (<=1kb)	3	32817626	32935257	117632	1	72607	uc008ows.1	107	ENSMUSG00000056900	Usp13	ubiquitin specific peptidase 13 (isopeptidase T-3)
8083	chr3	35753700	35753923	224	*	ol_H3K9Ac.peaklist..1..__09825	Promoter (<=1kb)	3	35754138	35829688	75551	1	76295	uc008oys.1	-215	ENSMUSG00000037400	Atp11b	ATPase, class VI, type 11B
8086	chr3	36067051	36067369	319	*	ol_H3K9Ac.peaklist..1..__09828	Promoter (1-2kb)	3	36066000	36092857	26858	1	229211	uc008oze.1	1051	ENSMUSG00000027710	Acad9	acyl-Coenzyme A dehydrogenase family, member 9
8087	chr3	36521176	36521423	248	*	ol_H3K9Ac.peaklist..1..__09829	Promoter (<=1kb)	3	36515057	36521445	6389	2	100503068	uc008ozk.2	22	ENSMUSG00000085007	Gm11549	predicted gene 11549
8088	chr3	36571581	36571829	249	*	ol_H3K9Ac.peaklist..1..__09830	Promoter (<=1kb)	3	36564865	36571996	7132	2	12428	uc012cov.1	167	ENSMUSG00000027715	Ccna2	cyclin A2
8093	chr3	37723621	37724044	424	*	ol_H3K9Ac.peaklist..1..__09835	Promoter (<=1kb)	3	37714190	37724360	10171	2	381438	uc008paz.1	316	ENSMUSG00000058174	Gm5148	predicted gene 5148
8097	chr3	38887536	38888289	754	*	ol_H3K9Ac.peaklist..1..__09840	Promoter (<=1kb)	3	38886940	39011985	125046	1	329628	uc008pbf.2	596	ENSMUSG00000046743	Fat4	FAT atypical cadherin 4
8108	chr3	41491385	41491677	293	*	ol_H3K9Ac.peaklist..1..__09853	Promoter (1-2kb)	3	41487681	41493199	5519	2	78706	uc008pci.1	1522	ENSMUSG00000097639	Platr4	pluripotency associated transcript 4
8125	chr3	51338550	51338874	325	*	ol_H3K9Ac.peaklist..1..__09871	Promoter (1-2kb)	3	51252720	51340644	87925	2	69257	uc008pdr.2	1770	ENSMUSG00000037174	Elf2	E74-like factor 2
8135	chr3	51796340	51796838	499	*	ol_H3K9Ac.peaklist..1..__09881	Promoter (<=1kb)	3	51687611	51796535	108925	2	433586	uc008pee.3	0	ENSMUSG00000061143	Maml3	mastermind like transcriptional coactivator 3
8146	chr3	53460374	53461422	1049	*	ol_H3K9Ac.peaklist..1..__09894	Promoter (1-2kb)	3	53451996	53463258	11263	2	212114	uc008per.1	1836	ENSMUSG00000042997	Nhlrc3	NHL repeat containing 3
8147	chr3	53465469	53465848	380	*	ol_H3K9Ac.peaklist..1..__09895	Promoter (1-2kb)	3	53463817	53481755	17939	1	212127	uc008pev.1	1652	ENSMUSG00000049504	Proser1	proline and serine rich 1
8148	chr3	54360774	54361185	412	*	ol_H3K9Ac.peaklist..1..__09896	Promoter (<=1kb)	3	54361107	54391041	29935	1	50706	uc008pfh.2	0	ENSMUSG00000027750	Postn	periostin, osteoblast specific factor
8152	chr3	55787558	55787907	350	*	ol_H3K9Ac.peaklist..1..__09901	Promoter (<=1kb)	3	55625198	55786902	161705	2	26422	uc008pgt.2	-656	ENSMUSG00000027799	Nbea	neurobeachin
8159	chr3	58637030	58637273	244	*	ol_H3K9Ac.peaklist..1..__09909	Promoter (<=1kb)	3	58616300	58637207	20908	2	545527	uc008phy.1	0	ENSMUSG00000070471	Erich6	glutamate rich 6
8160	chr3	59129626	59130136	511	*	ol_H3K9Ac.peaklist..1..__09910	Promoter (<=1kb)	3	59114623	59130762	16140	2	140795	uc008pik.2	626	ENSMUSG00000036381	P2ry14	purinergic receptor P2Y, G-protein coupled, 14
8161	chr3	59130434	59131557	1124	*	ol_H3K9Ac.peaklist..1..__09911	Promoter (<=1kb)	3	59114623	59130762	16140	2	140795	uc008pik.2	0	ENSMUSG00000036381	P2ry14	purinergic receptor P2Y, G-protein coupled, 14
8162	chr3	59131821	59132158	338	*	ol_H3K9Ac.peaklist..1..__09912	Promoter (<=1kb)	3	59114623	59132462	17840	2	140795	uc033htq.1	304	ENSMUSG00000036381	P2ry14	purinergic receptor P2Y, G-protein coupled, 14
8163	chr3	59208579	59208926	348	*	ol_H3K9Ac.peaklist..1..__09913	Promoter (1-2kb)	3	59207892	59210882	2991	2	74191	uc008piq.4	1956	ENSMUSG00000036362	P2ry13	purinergic receptor P2Y, G-protein coupled 13
8164	chr3	59209082	59209729	648	*	ol_H3K9Ac.peaklist..1..__09914	Promoter (1-2kb)	3	59207892	59210882	2991	2	74191	uc008piq.4	1153	ENSMUSG00000036362	P2ry13	purinergic receptor P2Y, G-protein coupled 13
8165	chr3	59210000	59210749	750	*	ol_H3K9Ac.peaklist..1..__09915	Promoter (<=1kb)	3	59207892	59210882	2991	2	74191	uc008piq.4	133	ENSMUSG00000036362	P2ry13	purinergic receptor P2Y, G-protein coupled 13
8166	chr3	59211489	59211811	323	*	ol_H3K9Ac.peaklist..1..__09916	Promoter (<=1kb)	3	59207892	59210882	2991	2	74191	uc008piq.4	-607	ENSMUSG00000036362	P2ry13	purinergic receptor P2Y, G-protein coupled 13
8168	chr3	59260678	59260905	228	*	ol_H3K9Ac.peaklist..1..__09918	Promoter (1-2kb)	3	59216271	59262831	46561	2	70839	uc008pir.2	1926	ENSMUSG00000036353	P2ry12	purinergic receptor P2Y, G-protein coupled 12
8169	chr3	59261994	59262972	979	*	ol_H3K9Ac.peaklist..1..__09919	Promoter (<=1kb)	3	59216271	59262831	46561	2	70839	uc008pir.2	0	ENSMUSG00000036353	P2ry12	purinergic receptor P2Y, G-protein coupled 12
8171	chr3	60033215	60034354	1140	*	ol_H3K9Ac.peaklist..1..__09921	Promoter (1-2kb)	3	60031788	60040157	8370	1	67758	uc008piz.1	1427	ENSMUSG00000027761	Aadac	arylacetamide deacetylase
8174	chr3	60474025	60474504	480	*	ol_H3K9Ac.peaklist..1..__09928	Promoter (1-2kb)	3	60472830	60629750	156921	1	56758	uc008pjb.3	1195	ENSMUSG00000027763	Mbnl1	muscleblind like splicing factor 1
8181	chr3	61004097	61004585	489	*	ol_H3K9Ac.peaklist..1..__09937	Promoter (1-2kb)	3	61002785	61008982	6198	1	18441	uc008pjk.2	1312	ENSMUSG00000027765	P2ry1	purinergic receptor P2Y, G-protein coupled 1
8182	chr3	63295213	63296641	1429	*	ol_H3K9Ac.peaklist..1..__09938	Promoter (<=1kb)	3	63295435	63383713	88279	1	17380	uc008pjp.2	0	ENSMUSG00000027820	Mme	membrane metallo endopeptidase
8183	chr3	63298079	63298354	276	*	ol_H3K9Ac.peaklist..1..__09939	Promoter (1-2kb)	3	63300125	63344619	44495	1	17380	uc008pjs.1	-1771	ENSMUSG00000027820	Mme	membrane metallo endopeptidase
8196	chr3	65959411	65959654	244	*	ol_H3K9Ac.peaklist..1..__09955	Promoter (1-2kb)	3	65948892	65958225	9334	2	56706	uc008pkx.1	-1186	ENSMUSG00000027829	Ccnl1	cyclin L1
8201	chr3	68495580	68495999	420	*	ol_H3K9Ac.peaklist..1..__09961	Promoter (1-2kb)	3	68494181	68626482	132302	1	30953	uc008pls.3	1399	ENSMUSG00000027777	Schip1	schwannomin interacting protein 1
8203	chr3	68583498	68583752	255	*	ol_H3K9Ac.peaklist..1..__09963	Promoter (<=1kb)	3	68584273	68626482	42210	1	30953	uc056zsv.1	-521	ENSMUSG00000027777	Schip1	schwannomin interacting protein 1
8209	chr3	69318282	69318607	326	*	ol_H3K9Ac.peaklist..1..__09969	Promoter (1-2kb)	3	69316918	69555404	238487	1	242083	uc008pmg.2	1364	ENSMUSG00000027784	Ppm1l	protein phosphatase 1 (formerly 2C)-like
8212	chr3	73709677	73709974	298	*	ol_H3K9Ac.peaklist..1..__09974	Promoter (1-2kb)	3	73648416	73708415	60000	2	12038	uc008pmx.1	-1262	ENSMUSG00000027792	Bche	butyrylcholinesterase
8228	chr3	79565962	79566212	251	*	ol_H3K9Ac.peaklist..1..__09992	Promoter (1-2kb)	3	79455971	79567679	111709	2	329679	uc012cqp.1	1467	ENSMUSG00000061175	Fnip2	folliculin interacting protein 2
8229	chr3	79885936	79886425	490	*	ol_H3K9Ac.peaklist..1..__09994	Promoter (<=1kb)	3	79885930	79946278	60349	1	68659	uc008pny.2	6	ENSMUSG00000027955	Fam198b	family with sequence similarity 198, member B
8234	chr3	81976065	81976508	444	*	ol_H3K9Ac.peaklist..1..__09999	Promoter (<=1kb)	3	81958412	81975728	17317	2	56720	uc008poo.2	-337	ENSMUSG00000028011	Tdo2	tryptophan 2,3-dioxygenase
8236	chr3	82901614	82902000	387	*	ol_H3K9Ac.peaklist..1..__10006	Promoter (1-2kb)	3	82892582	82903974	11393	2	79235	uc012cqv.1	1974	ENSMUSG00000028003	Lrat	lecithin-retinol acyltransferase (phosphatidylcholine-retinol-O-acyltransferase)
8242	chr3	83005338	83005775	438	*	ol_H3K9Ac.peaklist..1..__10012	Promoter (1-2kb)	3	83007724	83014717	6994	1	99571	uc008ppd.2	-1949	ENSMUSG00000033860	Fgg	fibrinogen gamma chain
8250	chr3	83839915	83840138	224	*	ol_H3K9Ac.peaklist..1..__10022	Promoter (1-2kb)	3	83836272	83841608	5337	2	24088	uc008ppn.2	1470	ENSMUSG00000027995	Tlr2	toll-like receptor 2
8253	chr3	84030885	84031263	379	*	ol_H3K9Ac.peaklist..1..__10025	Promoter (<=1kb)	3	83938652	84031659	93008	2	229473	uc008ppt.1	396	ENSMUSG00000033767	Tmem131l	transmembrane 131 like
8257	chr3	84214137	84214499	363	*	ol_H3K9Ac.peaklist..1..__10032	Promoter (1-2kb)	3	84160439	84212838	52400	2	80890	uc033hun.1	-1299	ENSMUSG00000027993	Trim2	tripartite motif-containing 2
8261	chr3	84270207	84270580	374	*	ol_H3K9Ac.peaklist..1..__10037	Promoter (<=1kb)	3	84160439	84270783	110345	2	80890	uc008ppy.3	203	ENSMUSG00000027993	Trim2	tripartite motif-containing 2
8263	chr3	84304567	84304943	377	*	ol_H3K9Ac.peaklist..1..__10039	Promoter (<=1kb)	3	84160439	84304775	144337	2	80890	uc008ppz.3	0	ENSMUSG00000027993	Trim2	tripartite motif-containing 2
8280	chr3	86548203	86548574	372	*	ol_H3K9Ac.peaklist..1..__10062	Promoter (<=1kb)	3	86545581	86548283	2703	2	23937	uc008prj.1	0	ENSMUSG00000057777	Mab21l2	mab-21-like 2 (C. elegans)
8281	chr3	87000242	87000751	510	*	ol_H3K9Ac.peaklist..1..__10063	Promoter (<=1kb)	3	86995834	86999340	3507	2	12479	uc012crf.2	-902	ENSMUSG00000028076	Cd1d1	CD1d1 antigen
8285	chr3	87173017	87173336	320	*	ol_H3K9Ac.peaklist..1..__10067	Promoter (1-2kb)	3	87078592	87174747	96156	2	170643	uc008pru.2	1411	ENSMUSG00000041734	Kirrel	kirre like nephrin family adhesion molecule 1
8286	chr3	87358019	87358757	739	*	ol_H3K9Ac.peaklist..1..__10068	Promoter (<=1kb)	3	87357881	87371074	13194	1	11801	uc008psa.2	138	ENSMUSG00000015854	Cd5l	CD5 antigen-like
8287	chr3	87359002	87359305	304	*	ol_H3K9Ac.peaklist..1..__10069	Promoter (1-2kb)	3	87357881	87371074	13194	1	11801	uc008psa.2	1121	ENSMUSG00000015854	Cd5l	CD5 antigen-like
8291	chr3	87847023	87847538	516	*	ol_H3K9Ac.peaklist..1..__10073	Promoter (<=1kb)	3	87846755	87855722	8968	1	27371	uc008pta.1	268	ENSMUSG00000028071	Sh2d2a	SH2 domain containing 2A
8292	chr3	87883915	87884270	356	*	ol_H3K9Ac.peaklist..1..__10074	Promoter (1-2kb)	3	87858903	87885562	26660	2	94315	uc008ptb.2	1292	ENSMUSG00000004895	Prcc	papillary renal cell carcinoma (translocation-associated)
8293	chr3	87885998	87886220	223	*	ol_H3K9Ac.peaklist..1..__10075	Promoter (<=1kb)	3	87858903	87885562	26660	2	94315	uc008ptb.2	-436	ENSMUSG00000004895	Prcc	papillary renal cell carcinoma (translocation-associated)
8294	chr3	87919097	87919362	266	*	ol_H3K9Ac.peaklist..1..__10076	Promoter (<=1kb)	3	87919506	87923433	3928	1	67707	uc008ptd.1	-144	ENSMUSG00000019710	Mrpl24	mitochondrial ribosomal protein L24
8299	chr3	88411490	88411712	223	*	ol_H3K9Ac.peaklist..1..__10081	Promoter (1-2kb)	3	88394138	88410397	16260	2	67037	uc008pvb.2	-1093	ENSMUSG00000028066	Pmf1	polyamine-modulated factor 1
8300	chr3	88440423	88440956	534	*	ol_H3K9Ac.peaklist..1..__10082	Promoter (<=1kb)	3	88440879	88440951	73	2	102465611	uc033huu.1	0	ENSMUSG00000098655	Mir7011	microRNA 7011
8302	chr3	88492450	88492994	545	*	ol_H3K9Ac.peaklist..1..__10084	Promoter (<=1kb)	3	88483205	88493312	10108	2	16905	uc008pvk.3	318	ENSMUSG00000028063	Lmna	lamin A
8303	chr3	88494978	88495232	255	*	ol_H3K9Ac.peaklist..1..__10085	Promoter (1-2kb)	3	88483205	88493312	10108	2	16905	uc008pvk.3	-1666	ENSMUSG00000028063	Lmna	lamin A
8305	chr3	88532718	88532953	236	*	ol_H3K9Ac.peaklist..1..__10088	Promoter (<=1kb)	3	88532395	88541394	9000	1	72640	uc012crx.1	323	ENSMUSG00000074480	Mex3a	mex3 RNA binding family member A
8306	chr3	88616215	88616493	279	*	ol_H3K9Ac.peaklist..1..__10089	Promoter (<=1kb)	3	88616207	88648052	31846	1	16800	uc008pvv.2	8	ENSMUSG00000028059	Arhgef2	rho/rac guanine nucleotide exchange factor (GEF) 2
8308	chr3	88831160	88831712	553	*	ol_H3K9Ac.peaklist..1..__10092	Promoter (<=1kb)	3	88782943	88832487	49545	2	319830	uc008pwp.2	775	NA	1500004A13Rik	RIKEN cDNA 1500004A13 gene
8312	chr3	89183148	89183900	753	*	ol_H3K9Ac.peaklist..1..__10097	Promoter (<=1kb)	3	89183225	89189289	6065	1	68521	uc008pxy.1	0	ENSMUSG00000032657	Fam189b	family with sequence similarity 189, member B
8316	chr3	89322605	89322903	299	*	ol_H3K9Ac.peaklist..1..__10102	Promoter (<=1kb)	3	89314951	89322879	7929	2	13638	uc008pyq.1	0	ENSMUSG00000028039	Efna3	ephrin A3
8317	chr3	89350227	89350471	245	*	ol_H3K9Ac.peaklist..1..__10103	Promoter (<=1kb)	3	89346528	89350028	3501	2	11490	uc008pyx.2	-199	ENSMUSG00000028041	Adam15	a disintegrin and metallopeptidase domain 15 (metargidin)
8318	chr3	89385223	89386021	799	*	ol_H3K9Ac.peaklist..1..__10104	Promoter (1-2kb)	3	89377646	89387671	10026	2	22724	uc008pza.1	1650	ENSMUSG00000028042	Zbtb7b	zinc finger and BTB domain containing 7B
8326	chr3	90222216	90223232	1017	*	ol_H3K9Ac.peaklist..1..__10112	Promoter (1-2kb)	3	90220784	90226387	5604	1	68328	uc008qbn.2	1432	ENSMUSG00000027935	Rab13	RAB13, member RAS oncogene family
8327	chr3	90294888	90295153	266	*	ol_H3K9Ac.peaklist..1..__10115	Promoter (1-2kb)	3	90293184	90352552	59369	1	229542	uc008qca.1	1704	ENSMUSG00000042390	Gatad2b	GATA zinc finger domain containing 2B
8328	chr3	90389394	90389756	363	*	ol_H3K9Ac.peaklist..1..__10116	Promoter (<=1kb)	3	90385233	90389938	4706	2	26568	uc008qcc.3	182	ENSMUSG00000027932	Slc27a3	solute carrier family 27 (fatty acid transporter), member 3
8331	chr3	90492797	90493187	391	*	ol_H3K9Ac.peaklist..1..__10119	Promoter (1-2kb)	3	90488026	90491013	2988	2	20615	uc008qcm.2	-1784	ENSMUSG00000001018	Snapin	SNAP-associated protein
8335	chr3	90612930	90613455	526	*	ol_H3K9Ac.peaklist..1..__10123	Promoter (<=1kb)	3	90612894	90614414	1521	1	20200	uc008qdb.1	36	ENSMUSG00000001025	S100a6	S100 calcium binding protein A6 (calcyclin)
8340	chr3	94413407	94413646	240	*	ol_H3K9Ac.peaklist..1..__10130	Promoter (<=1kb)	3	94413318	94431499	18182	1	72634	uc008qgf.1	89	ENSMUSG00000041912	Tdrkh	tudor and KH domain containing protein
8351	chr3	95526861	95527299	439	*	ol_H3K9Ac.peaklist..1..__10156	Promoter (<=1kb)	3	95526786	95556405	29620	1	13040	uc008qka.3	75	ENSMUSG00000038642	Ctss	cathepsin S
8352	chr3	95527466	95528434	969	*	ol_H3K9Ac.peaklist..1..__10157	Promoter (<=1kb)	3	95526786	95556405	29620	1	13040	uc008qka.3	680	ENSMUSG00000038642	Ctss	cathepsin S
8353	chr3	95588321	95588611	291	*	ol_H3K9Ac.peaklist..1..__10158	Promoter (<=1kb)	3	95588934	95619247	30314	1	229593	uc008qke.2	-323	ENSMUSG00000046519	Golph3l	golgi phosphoprotein 3-like
8361	chr3	95985511	95986641	1131	*	ol_H3K9Ac.peaklist..1..__10168	Promoter (<=1kb)	3	95985510	95986967	1458	1	668224	uc008qlw.1	1	NA	Gm9054	predicted gene 9054
8366	chr3	96106187	96106461	275	*	ol_H3K9Ac.peaklist..1..__10173	Promoter (<=1kb)	3	96105292	96161129	55838	1	229603	uc008qmc.1	895	ENSMUSG00000038495	Otud7b	OTU domain containing 7B
8369	chr3	96292991	96293319	329	*	ol_H3K9Ac.peaklist..1..__10177	Promoter (<=1kb)	3	96282909	96293969	11061	2	14129	uc008qmr.1	650	ENSMUSG00000015947	Fcgr1	Fc receptor, IgG, high affinity I
8373	chr3	96565300	96565586	287	*	ol_H3K9Ac.peaklist..1..__10182	Promoter (1-2kb)	3	96555768	96566801	11034	2	100038464	uc008qnb.1	1215	ENSMUSG00000074398	Gm15441	predicted gene 15441
8377	chr3	97160716	97161005	290	*	ol_H3K9Ac.peaklist..1..__10188	Promoter (1-2kb)	3	97158777	97176576	17800	1	66659	uc008qoq.2	1939	ENSMUSG00000028093	Acp6	acid phosphatase 6, lysophosphatidic
8379	chr3	97659607	97659829	223	*	ol_H3K9Ac.peaklist..1..__10193	Promoter (1-2kb)	3	97658212	97673083	14872	1	108097	uc008qpb.2	1395	ENSMUSG00000038205	Prkab2	protein kinase, AMP-activated, beta 2 non-catalytic subunit
8384	chr3	98015089	98015406	318	*	ol_H3K9Ac.peaklist..1..__10199	Promoter (1-2kb)	3	98013538	98150367	136830	1	18129	uc008qpo.1	1551	ENSMUSG00000027878	Notch2	notch 2
8397	chr3	98764588	98764822	235	*	ol_H3K9Ac.peaklist..1..__10220	Promoter (1-2kb)	3	98741476	98763128	21653	2	15494	uc012cup.1	-1460	ENSMUSG00000062410	Hsd3b3	hydroxy-delta-5-steroid dehydrogenase, 3 beta- and steroid delta-isomerase 3
8407	chr3	101922829	101923051	223	*	ol_H3K9Ac.peaklist..1..__10233	Promoter (1-2kb)	3	101855768	101924453	68686	2	242126	uc008qrl.3	1402	ENSMUSG00000033147	Slc22a15	solute carrier family 22 (organic anion/cation transporter), member 15
8411	chr3	102963122	102963429	308	*	ol_H3K9Ac.peaklist..1..__10237	Promoter (<=1kb)	3	102939658	102964133	24476	2	381463	uc008qsa.2	704	ENSMUSG00000048938	Nr1h5	nuclear receptor subfamily 1, group H, member 5
8412	chr3	102963596	102963975	380	*	ol_H3K9Ac.peaklist..1..__10238	Promoter (<=1kb)	3	102939658	102964133	24476	2	381463	uc008qsa.2	158	ENSMUSG00000048938	Nr1h5	nuclear receptor subfamily 1, group H, member 5
8413	chr3	103139373	103140049	677	*	ol_H3K9Ac.peaklist..1..__10239	Promoter (<=1kb)	3	103140327	103169738	29412	1	329727	uc008qsr.2	-278	ENSMUSG00000007379	Dennd2c	DENN/MADD domain containing 2C
8414	chr3	103140195	103140735	541	*	ol_H3K9Ac.peaklist..1..__10240	Promoter (<=1kb)	3	103140327	103169738	29412	1	329727	uc008qsr.2	0	ENSMUSG00000007379	Dennd2c	DENN/MADD domain containing 2C
8417	chr3	103736442	103736965	524	*	ol_H3K9Ac.peaklist..1..__10243	Promoter (1-2kb)	3	103735394	103737968	2575	2	99543	uc008qte.1	1003	ENSMUSG00000027848	Olfml3	olfactomedin-like 3
8418	chr3	103737221	103738285	1065	*	ol_H3K9Ac.peaklist..1..__10244	Promoter (<=1kb)	3	103735394	103737968	2575	2	99543	uc008qte.1	0	ENSMUSG00000027848	Olfml3	olfactomedin-like 3
8423	chr3	103857919	103858324	406	*	ol_H3K9Ac.peaklist..1..__10249	Promoter (1-2kb)	3	103859795	103912252	52458	1	19260	uc008qtu.2	-1471	ENSMUSG00000027843	Ptpn22	protein tyrosine phosphatase, non-receptor type 22 (lymphoid)
8424	chr3	103860413	103860691	279	*	ol_H3K9Ac.peaklist..1..__10250	Promoter (<=1kb)	3	103860277	103912252	51976	1	19260	uc008qtv.2	136	ENSMUSG00000027843	Ptpn22	protein tyrosine phosphatase, non-receptor type 22 (lymphoid)
8433	chr3	104781223	104782028	806	*	ol_H3K9Ac.peaklist..1..__10261	Promoter (<=1kb)	3	104781056	104786018	4963	1	71887	uc008quk.2	167	ENSMUSG00000002228	Ppm1j	protein phosphatase 1J
8439	chr3	105704280	105705475	1196	*	ol_H3K9Ac.peaklist..1..__10267	Promoter (<=1kb)	3	105704599	105720842	16244	1	109050	uc008qvc.2	0	ENSMUSG00000048458	Inka2	inka box actin regulator 2
8448	chr3	106484390	106484657	268	*	ol_H3K9Ac.peaklist..1..__10276	Promoter (1-2kb)	3	106481986	106485913	3928	2	69206	uc008qvz.1	1256	ENSMUSG00000091575	2010016I18Rik	RIKEN cDNA 2010016I18 gene
8452	chr3	106788914	106789324	411	*	ol_H3K9Ac.peaklist..1..__10280	Promoter (<=1kb)	3	106758861	106790149	31289	2	12508	uc008qwm.2	825	ENSMUSG00000040747	Cd53	CD53 antigen
8453	chr3	106789579	106790042	464	*	ol_H3K9Ac.peaklist..1..__10281	Promoter (<=1kb)	3	106758861	106790149	31289	2	12508	uc008qwm.2	107	ENSMUSG00000040747	Cd53	CD53 antigen
8454	chr3	107036193	107036675	483	*	ol_H3K9Ac.peaklist..1..__10282	Promoter (<=1kb)	3	107036162	107038129	1968	1	16491	uc008qwp.2	31	ENSMUSG00000047959	Kcna3	potassium voltage-gated channel, shaker-related subfamily, member 3
8455	chr3	107036862	107037178	317	*	ol_H3K9Ac.peaklist..1..__10283	Promoter (<=1kb)	3	107036162	107038129	1968	1	16491	uc008qwp.2	700	ENSMUSG00000047959	Kcna3	potassium voltage-gated channel, shaker-related subfamily, member 3
8458	chr3	107931239	107931665	427	*	ol_H3K9Ac.peaklist..1..__10286	Promoter (<=1kb)	3	107926334	107931745	5412	2	68312	uc008qxt.1	80	ENSMUSG00000004035	Gstm7	glutathione S-transferase, mu 7
8460	chr3	107968846	107969148	303	*	ol_H3K9Ac.peaklist..1..__10288	Promoter (<=1kb)	3	107963696	107969174	5479	2	14864	uc008qxv.2	26	ENSMUSG00000004038	Gstm3	glutathione S-transferase, mu 3
8471	chr3	108381613	108382413	801	*	ol_H3K9Ac.peaklist..1..__10302	Promoter (1-2kb)	3	108379277	108383741	4465	2	100038453	uc008qyu.1	1328	ENSMUSG00000074281	Gm12522	predicted gene 12522
8472	chr3	108383500	108383723	224	*	ol_H3K9Ac.peaklist..1..__10303	Promoter (<=1kb)	3	108379277	108383741	4465	2	100038453	uc008qyu.1	18	ENSMUSG00000074281	Gm12522	predicted gene 12522
8473	chr3	108537520	108537742	223	*	ol_H3K9Ac.peaklist..1..__10304	Promoter (<=1kb)	3	108537584	108544697	7114	1	75504	uc008qze.2	0	ENSMUSG00000027886	1700013F07Rik	RIKEN cDNA 1700013F07 gene
8476	chr3	108909238	108909529	292	*	ol_H3K9Ac.peaklist..1..__10308	Promoter (<=1kb)	3	108905111	108908342	3232	2	66921	uc008qzy.1	-896	ENSMUSG00000027881	Prpf38b	PRP38 pre-mRNA processing factor 38 (yeast) domain containing B
8477	chr3	109027963	109028225	263	*	ol_H3K9Ac.peaklist..1..__10309	Promoter (<=1kb)	3	108970997	109027607	56611	2	329739	uc008rac.2	-356	ENSMUSG00000040339	Fam102b	family with sequence similarity 102, member B
8478	chr3	109341730	109342178	449	*	ol_H3K9Ac.peaklist..1..__10310	Promoter (1-2kb)	3	109340683	109685694	345012	1	57257	uc008rag.1	1047	ENSMUSG00000033721	Vav3	vav 3 oncogene
8482	chr3	116127503	116127736	234	*	ol_H3K9Ac.peaklist..1..__10317	Promoter (1-2kb)	3	116110020	116129688	19669	2	22329	uc008rbx.1	1952	ENSMUSG00000027962	Vcam1	vascular cell adhesion molecule 1
8485	chr3	116613865	116614454	590	*	ol_H3K9Ac.peaklist..1..__10320	Promoter (<=1kb)	3	116581336	116614587	33252	2	229780	uc008rck.1	133	ENSMUSG00000033439	Trmt13	tRNA methyltransferase 13
8509	chr3	121250355	121250902	548	*	ol_H3K9Ac.peaklist..1..__10353	Promoter (1-2kb)	3	121202008	121252863	50856	2	99887	uc008rdu.2	1961	ENSMUSG00000028132	Tmem56	transmembrane protein 56
8525	chr3	121530644	121530866	223	*	ol_H3K9Ac.peaklist..1..__10373	Promoter (1-2kb)	3	121459528	121532344	72817	2	213603	uc008rdz.2	1478	ENSMUSG00000039865	Slc44a3	solute carrier family 44, member 3
8526	chr3	121531016	121531410	395	*	ol_H3K9Ac.peaklist..1..__10374	Promoter (<=1kb)	3	121459528	121532344	72817	2	213603	uc008rdz.2	934	ENSMUSG00000039865	Slc44a3	solute carrier family 44, member 3
8535	chr3	121981924	121982158	235	*	ol_H3K9Ac.peaklist..1..__10391	Promoter (<=1kb)	3	121981543	121992930	11388	1	214137	uc008rej.1	381	ENSMUSG00000039831	Arhgap29	Rho GTPase activating protein 29
8537	chr3	122119533	122120232	700	*	ol_H3K9Ac.peaklist..1..__10394	Promoter (<=1kb)	3	122120030	122128657	8628	1	11304	uc008rem.1	0	ENSMUSG00000028125	Abca4	ATP-binding cassette, sub-family A (ABC1), member 4
8542	chr3	122417562	122417969	408	*	ol_H3K9Ac.peaklist..1..__10400	Promoter (1-2kb)	3	122419780	122530183	110404	1	29815	uc008req.3	-1811	ENSMUSG00000028121	Bcar3	breast cancer anti-estrogen resistance 3
8545	chr3	123236289	123236511	223	*	ol_H3K9Ac.peaklist..1..__10404	Promoter (<=1kb)	3	123076519	123236149	159631	2	118449	uc012cxa.1	-140	ENSMUSG00000050315	Synpo2	synaptopodin 2
8552	chr3	127914808	127915030	223	*	ol_H3K9Ac.peaklist..1..__10412	Promoter (1-2kb)	3	127916171	127955220	39050	1	329753	uc008rhs.1	-1141	ENSMUSG00000104763	9830132P13Rik	RIKEN cDNA 9830132P13 gene
8558	chr3	129969683	129970123	441	*	ol_H3K9Ac.peaklist..1..__10422	Promoter (<=1kb)	3	129914960	129970206	55247	2	66815	uc008rir.2	83	ENSMUSG00000027994	Mcub	mitochondrial calcium uniporter dominant negative beta subunit
8559	chr3	130180339	130180593	255	*	ol_H3K9Ac.peaklist..1..__10423	Promoter (<=1kb)	3	130180845	130599883	419039	1	77018	uc033hzv.1	-252	ENSMUSG00000058897	Col25a1	collagen, type XXV, alpha 1
8563	chr3	130728529	130728785	257	*	ol_H3K9Ac.peaklist..1..__10427	Promoter (1-2kb)	3	130726827	130730337	3511	2	68436	uc008rjd.2	1552	ENSMUSG00000062006	Rpl34	ribosomal protein L34
8566	chr3	131111674	131111966	293	*	ol_H3K9Ac.peaklist..1..__10432	Promoter (<=1kb)	3	131112791	131117387	4597	1	16842	uc008rji.2	-825	ENSMUSG00000027985	Lef1	lymphoid enhancer binding factor 1
8577	chr3	131342862	131343100	239	*	ol_H3K9Ac.peaklist..1..__10447	Promoter (1-2kb)	3	131318985	131344923	25939	2	74442	uc008rjq.3	1823	ENSMUSG00000050931	Sgms2	sphingomyelin synthase 2
8582	chr3	131564157	131564511	355	*	ol_H3K9Ac.peaklist..1..__10452	Promoter (<=1kb)	3	131564768	131643671	78904	1	23971	uc008rjr.2	-257	ENSMUSG00000028032	Papss1	3'-phosphoadenosine 5'-phosphosulfate synthase 1
8584	chr3	132949628	132950267	640	*	ol_H3K9Ac.peaklist..1..__10454	Promoter (<=1kb)	3	132881745	132949814	68070	2	114249	uc029uos.2	0	ENSMUSG00000040998	Npnt	nephronectin
8589	chr3	134236164	134236657	494	*	ol_H3K9Ac.peaklist..1..__10460	Promoter (<=1kb)	3	134236495	134262090	25596	1	319478	uc008rkw.3	0	ENSMUSG00000044365	Cxxc4	CXXC finger 4
8595	chr3	135607418	135608633	1216	*	ol_H3K9Ac.peaklist..1..__10466	Promoter (<=1kb)	3	135584655	135608446	23792	2	18033	uc008rlw.1	0	ENSMUSG00000028163	Nfkb1	nuclear factor of kappa light polypeptide gene enhancer in B cells 1, p105
8597	chr3	136324972	136325878	907	*	ol_H3K9Ac.peaklist..1..__10468	Promoter (<=1kb)	3	136053363	136326066	272704	2	242248	uc008rmd.3	188	ENSMUSG00000037922	Bank1	B cell scaffold protein with ankyrin repeats 1
8598	chr3	137341121	137341739	619	*	ol_H3K9Ac.peaklist..1..__10469	Promoter (<=1kb)	3	137341078	137431069	89992	1	59308	uc008rml.2	43	ENSMUSG00000054690	Emcn	endomucin
8631	chr3	144720584	144720849	266	*	ol_H3K9Ac.peaklist..1..__10505	Promoter (<=1kb)	3	144686902	144720335	33434	2	54673	uc008rpw.2	-249	ENSMUSG00000037062	Sh3glb1	SH3-domain GRB2-like B1 (endophilin)
8632	chr3	144721461	144722150	690	*	ol_H3K9Ac.peaklist..1..__10506	Promoter (1-2kb)	3	144686902	144720335	33434	2	54673	uc008rpw.2	-1126	ENSMUSG00000037062	Sh3glb1	SH3-domain GRB2-like B1 (endophilin)
8633	chr3	145292720	145293283	564	*	ol_H3K9Ac.peaklist..1..__10507	Promoter (<=1kb)	3	145292472	145552011	259540	1	71355	uc012czb.2	248	ENSMUSG00000028197	Col24a1	collagen, type XXIV, alpha 1
8643	chr3	145923692	145924001	310	*	ol_H3K9Ac.peaklist..1..__10520	Promoter (<=1kb)	3	145924262	145934366	10105	1	12042	uc008rqs.3	-261	ENSMUSG00000028191	Bcl10	B cell leukemia/lymphoma 10
8644	chr3	145939955	145940267	313	*	ol_H3K9Ac.peaklist..1..__10521	Promoter (1-2kb)	3	145938032	145944826	6795	1	66421	uc008rqu.1	1923	ENSMUSG00000036873	2410004B18Rik	RIKEN cDNA 2410004B18 gene
8646	chr3	146405706	146405954	249	*	ol_H3K9Ac.peaklist..1..__10523	Promoter (1-2kb)	3	146404642	146440139	35498	1	99167	uc008rre.3	1064	ENSMUSG00000036825	Ssx2ip	synovial sarcoma, X 2 interacting protein
8669	chr3	151749423	151749969	547	*	ol_H3K9Ac.peaklist..1..__10549	Promoter (<=1kb)	3	151730922	151749959	19038	2	99899	uc008rsk.3	0	ENSMUSG00000028037	Ifi44	interferon-induced protein 44
8670	chr3	151837483	151837875	393	*	ol_H3K9Ac.peaklist..1..__10550	Promoter (<=1kb)	3	151798610	151837528	38919	2	19220	uc008rsn.1	0	ENSMUSG00000028036	Ptgfr	prostaglandin F receptor
8686	chr4	6273737	6274007	271	*	ol_H3K9Ac.peaklist..1..__10569	Promoter (1-2kb)	4	6265612	6275631	10020	2	13122	uc008rxk.1	1624	ENSMUSG00000028240	Cyp7a1	cytochrome P450, family 7, subfamily a, polypeptide 1
8704	chr4	9771471	9771777	307	*	ol_H3K9Ac.peaklist..1..__10588	Promoter (<=1kb)	4	9770741	9823411	52671	1	320152	uc008rys.1	730	NA	4930412C18Rik	RIKEN cDNA 4930412C18 gene
8710	chr4	11579298	11579563	266	*	ol_H3K9Ac.peaklist..1..__10596	Promoter (<=1kb)	4	11579662	11587802	8141	1	100503583	uc008rzt.2	-99	ENSMUSG00000094595	Fsbp	fibrinogen silencer binding protein
8711	chr4	12906806	12907440	635	*	ol_H3K9Ac.peaklist..1..__10597	Promoter (<=1kb)	4	12906837	12981485	74649	1	208820	uc008sas.2	0	ENSMUSG00000055963	Triqk	triple QxxK/R motif containing
8712	chr4	13743429	13743821	393	*	ol_H3K9Ac.peaklist..1..__10598	Promoter (<=1kb)	4	13743302	13895056	151755	1	12395	uc008sau.4	127	ENSMUSG00000006586	Runx1t1	RUNX1 translocation partner 1
8713	chr4	13744375	13744785	411	*	ol_H3K9Ac.peaklist..1..__10599	Promoter (1-2kb)	4	13743302	13895056	151755	1	12395	uc008sau.4	1073	ENSMUSG00000006586	Runx1t1	RUNX1 translocation partner 1
8714	chr4	13784950	13785380	431	*	ol_H3K9Ac.peaklist..1..__10600	Promoter (<=1kb)	4	13784782	13895056	110275	1	12395	uc008sax.4	168	ENSMUSG00000006586	Runx1t1	RUNX1 translocation partner 1
8726	chr4	21777395	21777648	254	*	ol_H3K9Ac.peaklist..1..__10619	Promoter (1-2kb)	4	21776270	21837872	61603	1	77593	uc008sdc.1	1125	ENSMUSG00000040455	Usp45	ubiquitin specific petidase 45
8727	chr4	21931148	21932061	914	*	ol_H3K9Ac.peaklist..1..__10620	Promoter (<=1kb)	4	21931326	21950889	19564	1	76132	uc008sdk.2	0	ENSMUSG00000028246	Faxc	failed axon connections homolog
8730	chr4	31965424	31965764	341	*	ol_H3K9Ac.peaklist..1..__10623	Promoter (1-2kb)	4	31964107	32023467	59361	1	26409	uc008seq.3	1317	ENSMUSG00000028284	Map3k7	mitogen-activated protein kinase kinase kinase 7
8754	chr4	40145239	40146042	804	*	ol_H3K9Ac.peaklist..1..__10655	Promoter (1-2kb)	4	40143265	40199009	55745	1	11428	uc008shd.1	1974	ENSMUSG00000028405	Aco1	aconitase 1
8776	chr4	41638644	41638933	290	*	ol_H3K9Ac.peaklist..1..__10682	Promoter (1-2kb)	4	41638144	41640302	2159	2	69638	uc008sjd.2	1369	ENSMUSG00000028445	Enho	energy homeostasis associated
8778	chr4	41696541	41697509	969	*	ol_H3K9Ac.peaklist..1..__10684	Promoter (<=1kb)	4	41657498	41697091	39594	2	12804	uc008sjf.2	0	ENSMUSG00000028444	Cntfr	ciliary neurotrophic factor receptor
8779	chr4	41697760	41698654	895	*	ol_H3K9Ac.peaklist..1..__10685	Promoter (<=1kb)	4	41669674	41697091	27418	2	12804	uc008sjg.4	-669	ENSMUSG00000028444	Cntfr	ciliary neurotrophic factor receptor
8780	chr4	41698803	41699810	1008	*	ol_H3K9Ac.peaklist..1..__10686	Promoter (1-2kb)	4	41669674	41697091	27418	2	12804	uc008sjg.4	-1712	ENSMUSG00000028444	Cntfr	ciliary neurotrophic factor receptor
8784	chr4	41772217	41772516	300	*	ol_H3K9Ac.peaklist..1..__10690	Promoter (<=1kb)	4	41769467	41772736	3270	2	20301	uc057lhl.1	220	ENSMUSG00000073888	Ccl27a	chemokine (C-C motif) ligand 27A
8786	chr4	41942209	41942800	592	*	ol_H3K9Ac.peaklist..1..__10692	Promoter (<=1kb)	4	41941634	41942633	1000	1	100041579	uc012dci.2	575	ENSMUSG00000078747	Gm20878	predicted gene, 20878
8787	chr4	42054878	42055167	290	*	ol_H3K9Ac.peaklist..1..__10693	Promoter (<=1kb)	4	42031296	42055130	23835	2	108816	uc008slb.1	0	NA	4933409K07Rik	RIKEN cDNA 4933409K07 gene
8789	chr4	42154859	42155360	502	*	ol_H3K9Ac.peaklist..1..__10695	Promoter (1-2kb)	4	42156750	42158846	2097	1	100040048	uc012dcm.1	-1390	ENSMUSG00000096826	Ccl27b	chemokine (C-C motif) ligand 27b
8790	chr4	42156130	42156486	357	*	ol_H3K9Ac.peaklist..1..__10696	Promoter (<=1kb)	4	42156750	42158846	2097	1	100040048	uc012dcm.1	-264	ENSMUSG00000096826	Ccl27b	chemokine (C-C motif) ligand 27b
8791	chr4	42168129	42168469	341	*	ol_H3K9Ac.peaklist..1..__10697	Promoter (<=1kb)	4	42158842	42168603	9762	2	100042555	uc008slo.2	134	ENSMUSG00000073876	Gm13305	predicted gene 13305
8792	chr4	42168931	42169742	812	*	ol_H3K9Ac.peaklist..1..__10698	Promoter (<=1kb)	4	42158842	42168603	9762	2	100042555	uc008slo.2	-328	ENSMUSG00000073876	Gm13305	predicted gene 13305
8793	chr4	42170097	42170577	481	*	ol_H3K9Ac.peaklist..1..__10699	Promoter (1-2kb)	4	42158842	42168603	9762	2	100042555	uc008slo.2	-1494	ENSMUSG00000073876	Gm13305	predicted gene 13305
8797	chr4	42294486	42295209	724	*	ol_H3K9Ac.peaklist..1..__10703	Promoter (<=1kb)	4	42293864	42294898	1035	1	621580	uc029usq.1	622	ENSMUSG00000094695	Gm21953	predicted gene, 21953
8798	chr4	42439099	42439411	313	*	ol_H3K9Ac.peaklist..1..__10704	Promoter (<=1kb)	4	42438975	42439974	1000	1	100041579	uc029uth.2	124	ENSMUSG00000078747	Gm20878	predicted gene, 20878
8799	chr4	42652978	42653221	244	*	ol_H3K9Ac.peaklist..1..__10705	Promoter (<=1kb)	4	42653909	42656005	2097	1	100040048	uc012dct.1	-688	ENSMUSG00000096826	Ccl27b	chemokine (C-C motif) ligand 27b
8801	chr4	42665207	42665548	342	*	ol_H3K9Ac.peaklist..1..__10707	Promoter (<=1kb)	4	42655275	42665763	10489	2	16158	uc008snq.1	215	ENSMUSG00000078735	Il11ra2	interleukin 11 receptor, alpha chain 2
8802	chr4	42665996	42666923	928	*	ol_H3K9Ac.peaklist..1..__10708	Promoter (<=1kb)	4	42655275	42665763	10489	2	16158	uc008snq.1	-233	ENSMUSG00000078735	Il11ra2	interleukin 11 receptor, alpha chain 2
8803	chr4	42667094	42667539	446	*	ol_H3K9Ac.peaklist..1..__10709	Promoter (1-2kb)	4	42655275	42665763	10489	2	16158	uc008snq.1	-1331	ENSMUSG00000078735	Il11ra2	interleukin 11 receptor, alpha chain 2
8806	chr4	42734299	42734632	334	*	ol_H3K9Ac.peaklist..1..__10712	Promoter (<=1kb)	4	42712687	42734879	22193	2	100039374	uc008snr.1	247	NA	Gm2192	family with sequence similarity 205 pseudogene
8807	chr4	42917274	42917520	247	*	ol_H3K9Ac.peaklist..1..__10713	Promoter (<=1kb)	4	42917251	42941607	24357	1	230085	uc008sok.1	23	ENSMUSG00000036062	Phf24	PHD finger protein 24
8808	chr4	42949232	42949455	224	*	ol_H3K9Ac.peaklist..1..__10714	Promoter (<=1kb)	4	42949867	42958732	8866	1	56323	uc008som.1	-412	ENSMUSG00000036052	Dnajb5	DnaJ heat shock protein family (Hsp40) member B5
8811	chr4	43266921	43267143	223	*	ol_H3K9Ac.peaklist..1..__10717	Promoter (<=1kb)	4	43267159	43326556	59398	1	320571	uc008spj.1	-16	ENSMUSG00000028457	Atp8b5	ATPase, class I, type 8B, member 5
8814	chr4	43422116	43422498	383	*	ol_H3K9Ac.peaklist..1..__10722	Promoter (<=1kb)	4	43421605	43427088	5484	1	100213	uc008spo.1	511	ENSMUSG00000035969	Rusc2	RUN and SH3 domain containing 2
8815	chr4	43492536	43492817	282	*	ol_H3K9Ac.peaklist..1..__10723	Promoter (<=1kb)	4	43492785	43493059	275	2	19782	uc008spx.1	242	ENSMUSG00000088088	Rmrp	RNA component of mitochondrial RNAase P
8817	chr4	43521346	43521596	251	*	ol_H3K9Ac.peaklist..1..__10725	Promoter (1-2kb)	4	43513726	43523554	9829	2	22004	uc008sqb.2	1958	ENSMUSG00000028464	Tpm2	tropomyosin 2, beta
8818	chr4	43522229	43522532	304	*	ol_H3K9Ac.peaklist..1..__10726	Promoter (1-2kb)	4	43513726	43523554	9829	2	22004	uc008sqb.2	1022	ENSMUSG00000028464	Tpm2	tropomyosin 2, beta
8820	chr4	43577289	43577514	226	*	ol_H3K9Ac.peaklist..1..__10728	Promoter (1-2kb)	4	43578735	43587487	8753	1	242406	uc008sqj.1	-1221	ENSMUSG00000028468	Rgp1	RAB6A GEF compex partner 1
8822	chr4	43653476	43653731	256	*	ol_H3K9Ac.peaklist..1..__10730	Promoter (<=1kb)	4	43651330	43653594	2265	2	433700	uc008sqq.2	0	ENSMUSG00000066196	Spag8	sperm associated antigen 8
8823	chr4	43727860	43728784	925	*	ol_H3K9Ac.peaklist..1..__10731	Promoter (<=1kb)	4	43727198	43728110	913	1	100039781	uc008sqx.1	662	ENSMUSG00000071001	Hrct1	histidine rich carboxyl terminus 1
8824	chr4	43728940	43729397	458	*	ol_H3K9Ac.peaklist..1..__10732	Promoter (<=1kb)	4	43730034	43734534	4501	1	71406	uc008sqy.1	-637	ENSMUSG00000028475	Spaar	small regulatory polypeptide of amino acid response
8825	chr4	43730140	43730543	404	*	ol_H3K9Ac.peaklist..1..__10733	Promoter (<=1kb)	4	43730034	43734534	4501	1	71406	uc008sqy.1	106	ENSMUSG00000028475	Spaar	small regulatory polypeptide of amino acid response
8827	chr4	43982070	43982478	409	*	ol_H3K9Ac.peaklist..1..__10735	Promoter (1-2kb)	4	43983504	43985533	2030	1	442829	uc008srg.1	-1026	ENSMUSG00000070999	Ccin	calicin
8835	chr4	45019310	45019648	339	*	ol_H3K9Ac.peaklist..1..__10743	Promoter (<=1kb)	4	45018609	45034279	15671	1	64424	uc012ddk.2	701	ENSMUSG00000028318	Polr1e	polymerase (RNA) I polypeptide E
8838	chr4	45410305	45410527	223	*	ol_H3K9Ac.peaklist..1..__10746	Promoter (1-2kb)	4	45395923	45408766	12844	2	230125	uc008ssr.3	-1539	ENSMUSG00000045973	Slc25a51	solute carrier family 25, member 51
8859	chr4	46038658	46039706	1049	*	ol_H3K9Ac.peaklist..1..__10767	Promoter (<=1kb)	4	46039222	46116032	76811	1	21916	uc008ste.1	0	ENSMUSG00000028328	Tmod1	tropomodulin 1
8860	chr4	46139995	46140217	223	*	ol_H3K9Ac.peaklist..1..__10768	Promoter (1-2kb)	4	46138511	46172403	33893	1	433702	uc008stk.2	1484	ENSMUSG00000028330	Ncbp1	nuclear cap binding protein subunit 1
8873	chr4	48280980	48281258	279	*	ol_H3K9Ac.peaklist..1..__10782	Promoter (1-2kb)	4	48279760	48431953	152194	1	16348	uc008svc.2	1220	ENSMUSG00000028344	Invs	inversin
8877	chr4	49451897	49452186	290	*	ol_H3K9Ac.peaklist..1..__10788	Promoter (<=1kb)	4	49443532	49451109	7578	2	230161	uc008svr.2	-788	ENSMUSG00000070985	Acnat1	acyl-coenzyme A amino acid N-acyltransferase 1
8884	chr4	53010236	53010790	555	*	ol_H3K9Ac.peaklist..1..__10797	Promoter (1-2kb)	4	53011924	53022059	10136	1	66536	uc008swt.1	-1134	ENSMUSG00000015247	Nipsnap3b	nipsnap homolog 3B
8885	chr4	53012497	53012938	442	*	ol_H3K9Ac.peaklist..1..__10798	Promoter (<=1kb)	4	53011924	53022059	10136	1	66536	uc057lhw.1	573	ENSMUSG00000015247	Nipsnap3b	nipsnap homolog 3B
8897	chr4	53824283	53825081	799	*	ol_H3K9Ac.peaklist..1..__10814	Promoter (<=1kb)	4	53826045	53862018	35974	1	52076	uc008sxh.2	-964	ENSMUSG00000028420	Tmem38b	transmembrane protein 38B
8914	chr4	57567622	57568612	991	*	ol_H3K9Ac.peaklist..1..__10834	Promoter (<=1kb)	4	57568248	57717146	148899	1	242481	uc008syg.3	0	ENSMUSG00000090053	Palm2	paralemmin 2
8915	chr4	57568933	57569198	266	*	ol_H3K9Ac.peaklist..1..__10835	Promoter (<=1kb)	4	57568248	57896984	328737	1	677884	uc056zwc.1	685	ENSMUSG00000089945	Pakap	paralemmin A kinase anchor protein
8919	chr4	59191183	59191454	272	*	ol_H3K9Ac.peaklist..1..__10840	Promoter (1-2kb)	4	59189550	59222833	33284	1	22234	uc008szs.1	1633	ENSMUSG00000028381	Ugcg	UDP-glucose ceramide glucosyltransferase
8923	chr4	59362911	59363184	274	*	ol_H3K9Ac.peaklist..1..__10844	Promoter (<=1kb)	4	59331957	59362980	31024	2	634731	uc008szu.1	0	ENSMUSG00000038578	Susd1	sushi domain containing 1
8964	chr4	62052207	62052543	337	*	ol_H3K9Ac.peaklist..1..__10938	Promoter (1-2kb)	4	62050234	62054117	3884	2	381530	uc008tbr.2	1574	ENSMUSG00000078672	Mup20	major urinary protein 20
8965	chr4	62151318	62151693	376	*	ol_H3K9Ac.peaklist..1..__10941	Promoter (<=1kb)	4	62147832	62150841	3010	2	381531	uc008tbv.2	-477	ENSMUSG00000066153	Mup21	major urinary protein 21
8966	chr4	62151878	62152151	274	*	ol_H3K9Ac.peaklist..1..__10942	Promoter (1-2kb)	4	62147832	62150841	3010	2	381531	uc008tbv.2	-1037	ENSMUSG00000066153	Mup21	major urinary protein 21
8971	chr4	62358354	62359125	772	*	ol_H3K9Ac.peaklist..1..__10954	Promoter (1-2kb)	4	62300342	62360548	60207	2	338355	uc008teh.2	1423	ENSMUSG00000066151	Fkbp15	FK506 binding protein 15
8975	chr4	62618904	62619405	502	*	ol_H3K9Ac.peaklist..1..__10960	Promoter (<=1kb)	4	62619672	62659847	40176	1	50780	uc008tfe.2	-267	ENSMUSG00000059810	Rgs3	regulator of G-protein signaling 3
8976	chr4	62634373	62634862	490	*	ol_H3K9Ac.peaklist..1..__10961	Promoter (<=1kb)	4	62634378	62697928	63551	1	50780	uc008tfg.1	0	ENSMUSG00000059810	Rgs3	regulator of G-protein signaling 3
8979	chr4	62674242	62675020	779	*	ol_H3K9Ac.peaklist..1..__10964	Promoter (<=1kb)	4	62674432	62690626	16195	1	50780	uc008tfj.1	0	ENSMUSG00000059810	Rgs3	regulator of G-protein signaling 3
8981	chr4	62702025	62702409	385	*	ol_H3K9Ac.peaklist..1..__10966	Promoter (1-2kb)	4	62700695	62703019	2325	1	50780	uc012dfv.1	1330	ENSMUSG00000059810	Rgs3	regulator of G-protein signaling 3
8986	chr4	63155404	63155720	317	*	ol_H3K9Ac.peaklist..1..__10971	Promoter (1-2kb)	4	63143275	63154172	10898	2	11699	uc008tfp.2	-1232	ENSMUSG00000028356	Ambp	alpha 1 microglobulin/bikunin
8989	chr4	63233132	63233628	497	*	ol_H3K9Ac.peaklist..1..__10975	Promoter (<=1kb)	4	63234286	63334991	100706	1	373864	uc008tft.2	-658	ENSMUSG00000045672	Col27a1	collagen, type XXVII, alpha 1
8990	chr4	63234038	63234280	243	*	ol_H3K9Ac.peaklist..1..__10976	Promoter (<=1kb)	4	63234286	63334991	100706	1	373864	uc008tft.2	-6	ENSMUSG00000045672	Col27a1	collagen, type XXVII, alpha 1
8991	chr4	63234579	63235103	525	*	ol_H3K9Ac.peaklist..1..__10977	Promoter (<=1kb)	4	63234286	63334991	100706	1	373864	uc008tft.2	293	ENSMUSG00000045672	Col27a1	collagen, type XXVII, alpha 1
8995	chr4	63408473	63408925	453	*	ol_H3K9Ac.peaklist..1..__10983	Promoter (1-2kb)	4	63377652	63410714	33063	2	100182	uc008tgc.1	1789	ENSMUSG00000039158	Akna	AT-hook transcription factor
8996	chr4	63409584	63410601	1018	*	ol_H3K9Ac.peaklist..1..__10984	Promoter (<=1kb)	4	63377652	63410714	33063	2	100182	uc008tgc.1	113	ENSMUSG00000039158	Akna	AT-hook transcription factor
8997	chr4	63496196	63496449	254	*	ol_H3K9Ac.peaklist..1..__10985	Promoter (<=1kb)	4	63460163	63495991	35829	2	73750	uc033icr.1	-205	ENSMUSG00000039137	Whrn	whirlin
8998	chr4	63561193	63561841	649	*	ol_H3K9Ac.peaklist..1..__10986	Promoter (<=1kb)	4	63560912	63586353	25442	1	230279	uc012dfz.1	281	ENSMUSG00000045917	Tmem268	transmembrane protein 268
9000	chr4	70410664	70411243	580	*	ol_H3K9Ac.peaklist..1..__10988	Promoter (<=1kb)	4	70216855	70410435	193581	2	214444	uc008thz.2	-229	ENSMUSG00000039298	Cdk5rap2	CDK5 regulatory subunit associated protein 2
9001	chr4	70536817	70537039	223	*	ol_H3K9Ac.peaklist..1..__10990	Promoter (1-2kb)	4	70431927	70534928	103002	2	230316	uc008tib.1	-1889	ENSMUSG00000039270	Megf9	multiple EGF-like-domains 9
9021	chr4	86053515	86054474	960	*	ol_H3K9Ac.peaklist..1..__11017	Promoter (<=1kb)	4	86053915	86199516	145602	1	77739	uc008tlq.2	0	ENSMUSG00000066113	Adamtsl1	ADAMTS-like 1
9023	chr4	86577421	86578093	673	*	ol_H3K9Ac.peaklist..1..__11019	Promoter (1-2kb)	4	86575673	86577285	1613	1	68441	uc008tlw.3	1748	ENSMUSG00000070934	Rraga	Ras-related GTP binding A
9026	chr4	86855178	86855400	223	*	ol_H3K9Ac.peaklist..1..__11022	Promoter (1-2kb)	4	86854099	86857367	3269	2	20104	uc008tme.1	1967	ENSMUSG00000028495	Rps6	ribosomal protein S6
9027	chr4	88438506	88438958	453	*	ol_H3K9Ac.peaklist..1..__11025	Promoter (<=1kb)	4	88396144	88438926	42783	2	66775	uc008tmx.2	0	ENSMUSG00000028497	Hacd4	3-hydroxyacyl-CoA dehydratase 4
9031	chr4	88937057	88937531	475	*	ol_H3K9Ac.peaklist..1..__11030	Promoter (<=1kb)	4	88909854	88938510	28657	2	106557447	uc057liy.1	979	NA	LOC106557447	uncharacterized LOC106557447
9036	chr4	94738750	94739123	374	*	ol_H3K9Ac.peaklist..1..__11035	Promoter (<=1kb)	4	94739289	94874976	135688	1	21687	uc008tsj.2	-166	ENSMUSG00000006386	Tek	TEK receptor tyrosine kinase
9037	chr4	94739548	94740563	1016	*	ol_H3K9Ac.peaklist..1..__11036	Promoter (<=1kb)	4	94739289	94874976	135688	1	21687	uc012dhc.2	259	ENSMUSG00000006386	Tek	TEK receptor tyrosine kinase
9038	chr4	94741069	94741444	376	*	ol_H3K9Ac.peaklist..1..__11037	Promoter (1-2kb)	4	94739289	94874976	135688	1	21687	uc012dhc.2	1780	ENSMUSG00000006386	Tek	TEK receptor tyrosine kinase
9074	chr4	101069041	101069635	595	*	ol_H3K9Ac.peaklist..1..__11079	Promoter (<=1kb)	4	101069038	101152370	83333	1	242570	uc008tvj.1	3	ENSMUSG00000035275	Raver2	ribonucleoprotein, PTB-binding 2
9093	chr4	101648980	101649284	305	*	ol_H3K9Ac.peaklist..1..__11100	Promoter (1-2kb)	4	101647783	101659358	11576	1	230514	uc008tvv.1	1197	ENSMUSG00000035212	Leprot	leptin receptor overlapping transcript
9097	chr4	102087691	102088202	512	*	ol_H3K9Ac.peaklist..1..__11104	Promoter (<=1kb)	4	102087741	102557597	469857	1	18578	uc008twi.1	0	ENSMUSG00000028525	Pde4b	phosphodiesterase 4B, cAMP specific
9101	chr4	102759157	102759507	351	*	ol_H3K9Ac.peaklist..1..__11108	Promoter (<=1kb)	4	102759222	102869808	110587	1	73094	uc008twn.1	0	ENSMUSG00000028524	Sgip1	SH3-domain GRB2-like (endophilin) interacting protein 1
9102	chr4	102760005	102760321	317	*	ol_H3K9Ac.peaklist..1..__11109	Promoter (<=1kb)	4	102760135	102972682	212548	1	73094	uc008two.2	0	ENSMUSG00000028524	Sgip1	SH3-domain GRB2-like (endophilin) interacting protein 1
9103	chr4	103121094	103121422	329	*	ol_H3K9Ac.peaklist..1..__11110	Promoter (1-2kb)	4	103119390	103165754	46365	1	71148	uc008txi.2	1704	ENSMUSG00000028522	Mier1	MEIR1 treanscription regulator
9142	chr4	106559109	106559465	357	*	ol_H3K9Ac.peaklist..1..__11157	Promoter (1-2kb)	4	106561038	106589113	28076	1	74754	uc008tyl.1	-1573	ENSMUSG00000034926	Dhcr24	24-dehydrocholesterol reductase
9145	chr4	106708310	106708546	237	*	ol_H3K9Ac.peaklist..1..__11160	Promoter (<=1kb)	4	106680417	106708566	28150	2	381538	uc057ljk.1	20	ENSMUSG00000047502	Mroh7	maestro heat-like repeat family member 7
9165	chr4	107801735	107802049	315	*	ol_H3K9Ac.peaklist..1..__11184	Promoter (<=1kb)	4	107802259	107872373	70115	1	16975	uc008uab.1	-210	ENSMUSG00000028613	Lrp8	low density lipoprotein receptor-related protein 8, apolipoprotein e receptor
9166	chr4	107802256	107802652	397	*	ol_H3K9Ac.peaklist..1..__11185	Promoter (<=1kb)	4	107802259	107872373	70115	1	16975	uc008uab.1	0	ENSMUSG00000028613	Lrp8	low density lipoprotein receptor-related protein 8, apolipoprotein e receptor
9183	chr4	108164466	108164718	253	*	ol_H3K9Ac.peaklist..1..__11204	Promoter (<=1kb)	4	108165437	108179308	13872	1	52430	uc008uat.3	-719	ENSMUSG00000028601	Echdc2	enoyl Coenzyme A hydratase domain containing 2
9184	chr4	108167996	108168638	643	*	ol_H3K9Ac.peaklist..1..__11205	Promoter (1-2kb)	4	108170143	108179308	9166	1	52430	uc008uau.2	-1505	ENSMUSG00000028601	Echdc2	enoyl Coenzyme A hydratase domain containing 2
9185	chr4	108301347	108301710	364	*	ol_H3K9Ac.peaklist..1..__11207	Promoter (<=1kb)	4	108251159	108301090	49932	2	414872	uc008uay.2	-257	ENSMUSG00000034636	Zyg11b	zyg-ll family member B, cell cycle regulator
9194	chr4	109405776	109406094	319	*	ol_H3K9Ac.peaklist..1..__11217	Promoter (<=1kb)	4	109402279	109406257	3979	2	102635290	uc033idq.2	163	NA	Ttc39aos1	Ttc39a opposite strand RNA 1
9201	chr4	111719504	111719815	312	*	ol_H3K9Ac.peaklist..1..__11227	Promoter (<=1kb)	4	111720010	111807054	87045	1	67946	uc008udg.1	-195	ENSMUSG00000034401	Spata6	spermatogenesis associated 6
9203	chr4	115000143	115000477	335	*	ol_H3K9Ac.peaklist..1..__11229	Promoter (<=1kb)	4	115000118	115043203	43086	1	20460	uc012djb.3	25	ENSMUSG00000028718	Stil	Scl/Tal1 interrupting locus
9205	chr4	115060035	115060314	280	*	ol_H3K9Ac.peaklist..1..__11231	Promoter (<=1kb)	4	115059508	115071755	12248	1	21349	uc008uel.1	527	ENSMUSG00000028717	Tal1	T cell acute lymphocytic leukemia 1
9207	chr4	115089119	115089373	255	*	ol_H3K9Ac.peaklist..1..__11233	Promoter (<=1kb)	4	115088708	115093894	5187	1	67182	uc012djc.1	411	ENSMUSG00000028716	Pdzk1ip1	PDZK1 interacting protein 1
9210	chr4	115298565	115298787	223	*	ol_H3K9Ac.peaklist..1..__11236	Promoter (<=1kb)	4	115299046	115332815	33770	1	277753	uc008uer.1	-259	ENSMUSG00000066071	Cyp4a12a	cytochrome P450, family 4, subfamily a, polypeptide 12a
9211	chr4	115300473	115300861	389	*	ol_H3K9Ac.peaklist..1..__11237	Promoter (1-2kb)	4	115299046	115332815	33770	1	277753	uc008uer.1	1427	ENSMUSG00000066071	Cyp4a12a	cytochrome P450, family 4, subfamily a, polypeptide 12a
9212	chr4	115495020	115496203	1184	*	ol_H3K9Ac.peaklist..1..__11238	Promoter (<=1kb)	4	115486200	115496141	9942	2	13119	uc008uev.2	0	ENSMUSG00000028715	Cyp4a14	cytochrome P450, family 4, subfamily a, polypeptide 14
9213	chr4	115496398	115496743	346	*	ol_H3K9Ac.peaklist..1..__11239	Promoter (<=1kb)	4	115486200	115496141	9942	2	13119	uc008uev.2	-257	ENSMUSG00000028715	Cyp4a14	cytochrome P450, family 4, subfamily a, polypeptide 14
9214	chr4	115497809	115498192	384	*	ol_H3K9Ac.peaklist..1..__11240	Promoter (1-2kb)	4	115486200	115496141	9942	2	13119	uc008uev.2	-1668	ENSMUSG00000028715	Cyp4a14	cytochrome P450, family 4, subfamily a, polypeptide 14
9215	chr4	115600327	115600657	331	*	ol_H3K9Ac.peaklist..1..__11243	Promoter (<=1kb)	4	115600938	115622366	21429	1	100040843	uc008ufa.1	-281	ENSMUSG00000063929	Cyp4a32	cytochrome P450, family 4, subfamily a, polypeptide 32
9219	chr4	115829672	115830052	381	*	ol_H3K9Ac.peaklist..1..__11247	Promoter (1-2kb)	4	115828092	115836183	8092	1	100465	uc008ufk.1	1580	ENSMUSG00000028709	Mob3c	MOB kinase activator 3C
9225	chr4	116720243	116720685	443	*	ol_H3K9Ac.peaklist..1..__11253	Promoter (<=1kb)	4	116720955	116804248	83294	1	230661	uc008uhj.2	-270	ENSMUSG00000033985	Tesk2	testis-specific kinase 2
9227	chr4	117041187	117041895	709	*	ol_H3K9Ac.peaklist..1..__11256	Promoter (<=1kb)	4	117041140	117086852	45713	1	108067	uc008uhw.2	47	ENSMUSG00000028683	Eif2b3	eukaryotic translation initiation factor 2B, subunit 3
9229	chr4	117253705	117254082	378	*	ol_H3K9Ac.peaklist..1..__11258	Promoter (1-2kb)	4	117252340	117268588	16249	1	68777	uc008uik.2	1365	ENSMUSG00000048772	Tmem53	transmembrane protein 53
9231	chr4	117549696	117550054	359	*	ol_H3K9Ac.peaklist..1..__11260	Promoter (<=1kb)	4	117550324	117674297	123974	1	140546	uc033idx.1	-270	ENSMUSG00000033423	Eri3	exoribonuclease 3
9234	chr4	117929044	117929332	289	*	ol_H3K9Ac.peaklist..1..__11264	Promoter (<=1kb)	4	117926160	117929763	3604	2	11876	uc008ujh.2	431	ENSMUSG00000028539	Artn	artemin
9248	chr4	118292491	118292950	460	*	ol_H3K9Ac.peaklist..1..__11282	Promoter (1-2kb)	4	118208213	118291397	83185	2	19268	uc008ujq.1	-1094	ENSMUSG00000033295	Ptprf	protein tyrosine phosphatase, receptor type, F
9250	chr4	118437099	118437321	223	*	ol_H3K9Ac.peaklist..1..__11284	Promoter (<=1kb)	4	118432901	118437343	4443	2	107995	uc008ukc.2	22	ENSMUSG00000006398	Cdc20	cell division cycle 20
9251	chr4	118437527	118437990	464	*	ol_H3K9Ac.peaklist..1..__11285	Promoter (<=1kb)	4	118433964	118437343	3380	2	107995	uc008ukd.2	-184	ENSMUSG00000006398	Cdc20	cell division cycle 20
9254	chr4	118545073	118545504	432	*	ol_H3K9Ac.peaklist..1..__11288	Promoter (1-2kb)	4	118540941	118543726	2786	2	230678	uc012dkb.1	-1347	ENSMUSG00000050854	Tmem125	transmembrane protein 125
9257	chr4	119174468	119174782	315	*	ol_H3K9Ac.peaklist..1..__11291	Promoter (<=1kb)	4	119169516	119174195	4680	2	195522	uc008ulg.3	-273	ENSMUSG00000045268	Zfp691	zinc finger protein 691
9259	chr4	119230797	119231134	338	*	ol_H3K9Ac.peaklist..1..__11293	Promoter (1-2kb)	4	119225138	119232724	7587	2	230696	uc008ulo.2	1590	ENSMUSG00000078584	AU022252	expressed sequence AU022252
9263	chr4	120854811	120855231	421	*	ol_H3K9Ac.peaklist..1..__11297	Promoter (<=1kb)	4	120854816	120885083	30268	1	242662	uc008unq.1	0	ENSMUSG00000032890	Rims3	regulating synaptic membrane exocytosis 3
9264	chr4	120949207	120949914	708	*	ol_H3K9Ac.peaklist..1..__11298	Promoter (1-2kb)	4	120930137	120951701	21565	2	381549	uc008unv.2	1787	ENSMUSG00000064141	Zfp69	zinc finger protein 69
9277	chr4	123233291	123234356	1066	*	ol_H3K9Ac.peaklist..1..__11318	Promoter (<=1kb)	4	123233556	123249870	16315	1	56198	uc008uoz.1	0	ENSMUSG00000032744	Heyl	hairy/enhancer-of-split related with YRPW motif-like
9281	chr4	123410178	123410550	373	*	ol_H3K9Ac.peaklist..1..__11322	Promoter (1-2kb)	4	123403601	123411911	8311	2	442834	uc012dkt.1	1361	NA	D830031N03Rik	RIKEN cDNA D830031N03 gene
9285	chr4	123565642	123565923	282	*	ol_H3K9Ac.peaklist..1..__11326	Promoter (<=1kb)	4	123538880	123564673	25794	2	11426	uc008upt.1	-969	ENSMUSG00000028649	Macf1	microtubule-actin crosslinking factor 1
9295	chr4	125122745	125123671	927	*	ol_H3K9Ac.peaklist..1..__11340	Promoter (<=1kb)	4	125118414	125122520	4107	2	230738	uc008urw.2	-225	ENSMUSG00000042677	Zc3h12a	zinc finger CCCH type containing 12A
9296	chr4	126024091	126024432	342	*	ol_H3K9Ac.peaklist..1..__11341	Promoter (<=1kb)	4	126024659	126044975	20317	1	12986	uc008usd.3	-227	ENSMUSG00000028859	Csf3r	colony stimulating factor 3 receptor (granulocyte)
9297	chr4	126024587	126025092	506	*	ol_H3K9Ac.peaklist..1..__11342	Promoter (<=1kb)	4	126024659	126044975	20317	1	12986	uc008usd.3	0	ENSMUSG00000028859	Csf3r	colony stimulating factor 3 receptor (granulocyte)
9298	chr4	126057895	126058778	884	*	ol_H3K9Ac.peaklist..1..__11343	Promoter (<=1kb)	4	126058565	126089334	30770	1	230751	uc008ush.1	0	ENSMUSG00000042616	Oscp1	organic solute carrier partner 1
9305	chr4	126146019	126146351	333	*	ol_H3K9Ac.peaklist..1..__11350	Promoter (1-2kb)	4	126148003	126149874	1872	1	230752	uc008usn.1	-1652	ENSMUSG00000050212	Eva1b	eva-1 homolog B (C. elegans)
9306	chr4	126150464	126151670	1207	*	ol_H3K9Ac.peaklist..1..__11351	Promoter (1-2kb)	4	126148689	126149874	1186	1	230752	uc008usp.1	1775	ENSMUSG00000050212	Eva1b	eva-1 homolog B (C. elegans)
9312	chr4	126556989	126557437	449	*	ol_H3K9Ac.peaklist..1..__11357	Promoter (<=1kb)	4	126556980	126593903	36924	1	269582	uc008utn.2	9	ENSMUSG00000042489	Clspn	claspin
9319	chr4	127168782	127169536	755	*	ol_H3K9Ac.peaklist..1..__11364	Promoter (<=1kb)	4	127169204	127237022	67819	1	242667	uc008uuo.3	0	ENSMUSG00000042388	Dlgap3	DLG associated protein 3
9323	chr4	127311892	127312114	223	*	ol_H3K9Ac.peaklist..1..__11368	Promoter (1-2kb)	4	127311420	127314039	2620	2	14612	uc008uur.2	1925	ENSMUSG00000050234	Gja4	gap junction protein, alpha 4
9333	chr4	129057646	129057868	223	*	ol_H3K9Ac.peaklist..1..__11381	Promoter (<=1kb)	4	129058271	129084526	26256	1	75234	uc008uvy.2	-403	ENSMUSG00000028793	Rnf19b	ring finger protein 19B
9335	chr4	129287372	129287888	517	*	ol_H3K9Ac.peaklist..1..__11383	Promoter (<=1kb)	4	129287621	129307363	19743	1	68828	uc008uwq.1	0	ENSMUSG00000001333	Sync	syncoilin
9346	chr4	129541040	129541362	323	*	ol_H3K9Ac.peaklist..1..__11395	Promoter (1-2kb)	4	129516104	129542646	26543	2	433759	uc008uxg.1	1284	ENSMUSG00000028800	Hdac1	histone deacetylase 1
9347	chr4	129555803	129556482	680	*	ol_H3K9Ac.peaklist..1..__11396	Promoter (<=1kb)	4	129548344	129556494	8151	2	16818	uc008uxh.2	12	ENSMUSG00000000409	Lck	lymphocyte protein tyrosine kinase
9348	chr4	129571872	129572432	561	*	ol_H3K9Ac.peaklist..1..__11397	Promoter (1-2kb)	4	129548344	129573641	25298	2	16818	uc008uxj.2	1209	ENSMUSG00000000409	Lck	lymphocyte protein tyrosine kinase
9349	chr4	129572964	129573507	544	*	ol_H3K9Ac.peaklist..1..__11398	Promoter (<=1kb)	4	129548344	129573641	25298	2	16818	uc008uxj.2	134	ENSMUSG00000000409	Lck	lymphocyte protein tyrosine kinase
9350	chr4	129575136	129575801	666	*	ol_H3K9Ac.peaklist..1..__11399	Promoter (1-2kb)	4	129548344	129573641	25298	2	16818	uc008uxj.2	-1495	ENSMUSG00000000409	Lck	lymphocyte protein tyrosine kinase
9351	chr4	129578870	129579267	398	*	ol_H3K9Ac.peaklist..1..__11400	Promoter (<=1kb)	4	129576815	129578580	1766	2	230766	uc008uxl.2	-290	ENSMUSG00000050493	Fam167b	family with sequence similarity 167, member B
9352	chr4	129624562	129625403	842	*	ol_H3K9Ac.peaklist..1..__11401	Promoter (<=1kb)	4	129620476	129623908	3433	2	66264	uc008uxw.1	-654	ENSMUSG00000028795	Ccdc28b	coiled coil domain containing 28B
9363	chr4	130045790	130046129	340	*	ol_H3K9Ac.peaklist..1..__11412	Promoter (1-2kb)	4	130047840	130093502	45663	1	107581	uc008uyr.2	-1711	ENSMUSG00000040690	Col16a1	collagen, type XVI, alpha 1
9374	chr4	130794170	130795395	1226	*	ol_H3K9Ac.peaklist..1..__11428	Promoter (1-2kb)	4	130792537	130826318	33782	1	20970	uc008uzr.1	1633	ENSMUSG00000025743	Sdc3	syndecan 3
9381	chr4	130810871	130811347	477	*	ol_H3K9Ac.peaklist..1..__11435	Promoter (<=1kb)	4	130811936	130822250	10315	1	20970	uc008uzs.1	-589	ENSMUSG00000025743	Sdc3	syndecan 3
9382	chr4	130812451	130812691	241	*	ol_H3K9Ac.peaklist..1..__11436	Promoter (<=1kb)	4	130811936	130822250	10315	1	20970	uc008uzs.1	515	ENSMUSG00000025743	Sdc3	syndecan 3
9383	chr4	130914761	130915274	514	*	ol_H3K9Ac.peaklist..1..__11437	Promoter (1-2kb)	4	130913334	130936148	22815	1	16792	uc008uzv.1	1427	ENSMUSG00000028581	Laptm5	lysosomal-associated protein transmembrane 5
9386	chr4	131883536	131884754	1219	*	ol_H3K9Ac.peaklist..1..__11441	Promoter (<=1kb)	4	131885208	131901725	16518	1	57317	uc008vag.2	-454	ENSMUSG00000028911	Srsf4	serine/arginine-rich splicing factor 4
9387	chr4	131884913	131885291	379	*	ol_H3K9Ac.peaklist..1..__11442	Promoter (<=1kb)	4	131885208	131901725	16518	1	57317	uc008vag.2	0	ENSMUSG00000028911	Srsf4	serine/arginine-rich splicing factor 4
9395	chr4	132354454	132354676	223	*	ol_H3K9Ac.peaklist..1..__11451	Promoter (<=1kb)	4	132351933	132353686	1754	2	399101	uc008vbf.2	-768	ENSMUSG00000085241	Snhg3	small nucleolar RNA host gene 3
9396	chr4	132420485	132420858	374	*	ol_H3K9Ac.peaklist..1..__11453	Promoter (1-2kb)	4	132355923	132422446	66524	2	100169	uc008vbg.4	1588	ENSMUSG00000066043	Phactr4	phosphatase and actin regulator 4
9400	chr4	132533844	132534077	234	*	ol_H3K9Ac.peaklist..1..__11457	Promoter (1-2kb)	4	132530555	132535414	4860	2	11983	uc008vbl.3	1337	ENSMUSG00000054428	Atpif1	ATPase inhibitory factor 1
9401	chr4	132564073	132565018	946	*	ol_H3K9Ac.peaklist..1..__11458	Promoter (<=1kb)	4	132564067	132582683	18617	1	19204	uc008vbn.3	6	ENSMUSG00000056529	Ptafr	platelet-activating factor receptor
9403	chr4	132756850	132757072	223	*	ol_H3K9Ac.peaklist..1..__11460	Promoter (<=1kb)	4	132732966	132757171	24206	2	100340	uc008vbs.1	99	ENSMUSG00000028885	Smpdl3b	sphingomyelin phosphodiesterase, acid-like 3B
9404	chr4	132767727	132768019	293	*	ol_H3K9Ac.peaklist..1..__11461	Promoter (<=1kb)	4	132768360	132774235	5876	1	19891	uc008vbt.1	-341	ENSMUSG00000028884	Rpa2	replication protein A2
9405	chr4	132794386	132794805	420	*	ol_H3K9Ac.peaklist..1..__11462	Promoter (1-2kb)	4	132782357	132796364	14008	2	230787	uc008vbv.1	1559	ENSMUSG00000037731	Themis2	thymocyte selection associated family member 2
9406	chr4	132795110	132796456	1347	*	ol_H3K9Ac.peaklist..1..__11463	Promoter (<=1kb)	4	132782357	132796364	14008	2	230787	uc008vbv.1	0	ENSMUSG00000037731	Themis2	thymocyte selection associated family member 2
9420	chr4	133174111	133174925	815	*	ol_H3K9Ac.peaklist..1..__11478	Promoter (1-2kb)	4	133176371	133198330	21960	1	242687	uc008vcg.1	-1446	ENSMUSG00000028868	Wasf2	WAS protein family, member 2
9421	chr4	133262699	133262993	295	*	ol_H3K9Ac.peaklist..1..__11479	Promoter (<=1kb)	4	133253090	133263087	9998	2	269589	uc012dmk.1	94	ENSMUSG00000028860	Sytl1	synaptotagmin-like 1
9428	chr4	133480155	133480556	402	*	ol_H3K9Ac.peaklist..1..__11486	Promoter (<=1kb)	4	133480133	133487940	7808	1	100342	uc008vct.2	22	ENSMUSG00000046694	Tent5b	terminal nucleotidyltransferase 5B
9429	chr4	133498300	133498553	254	*	ol_H3K9Ac.peaklist..1..__11487	Promoter (<=1kb)	4	133491100	133498550	7451	2	69539	uc008vcu.1	0	ENSMUSG00000056596	Trnp1	TMF1-regulated nuclear protein 1
9442	chr4	133873680	133874586	907	*	ol_H3K9Ac.peaklist..1..__11500	Promoter (<=1kb)	4	133847290	133874731	27442	2	20111	uc008vdm.5	145	ENSMUSG00000003644	Rps6ka1	ribosomal protein S6 kinase polypeptide 1
9446	chr4	134093743	134094090	348	*	ol_H3K9Ac.peaklist..1..__11504	Promoter (<=1kb)	4	134093538	134095073	1536	2	23833	uc008vea.2	983	ENSMUSG00000000682	Cd52	CD52 antigen
9447	chr4	134094261	134095049	789	*	ol_H3K9Ac.peaklist..1..__11505	Promoter (<=1kb)	4	134093538	134095073	1536	2	23833	uc008vea.2	24	ENSMUSG00000000682	Cd52	CD52 antigen
9448	chr4	134102668	134102978	311	*	ol_H3K9Ac.peaklist..1..__11506	Promoter (<=1kb)	4	134102583	134126780	24198	1	67586	uc012dmq.2	85	ENSMUSG00000012126	Ubxn11	UBX domain protein 11
9454	chr4	134238704	134239114	411	*	ol_H3K9Ac.peaklist..1..__11513	Promoter (<=1kb)	4	134228042	134238399	10358	2	194231	uc008vei.1	-305	ENSMUSG00000028841	Cnksr1	connector enhancer of kinase suppressor of Ras 1
9470	chr4	135152211	135152457	247	*	ol_H3K9Ac.peaklist..1..__11533	Promoter (<=1kb)	4	135152496	135171258	18763	1	12399	uc008vgc.1	-39	ENSMUSG00000070691	Runx3	runt related transcription factor 3
9471	chr4	135152633	135153280	648	*	ol_H3K9Ac.peaklist..1..__11534	Promoter (<=1kb)	4	135152496	135171258	18763	1	12399	uc008vgc.1	137	ENSMUSG00000070691	Runx3	runt related transcription factor 3
9484	chr4	135895468	135895963	496	*	ol_H3K9Ac.peaklist..1..__11556	Promoter (<=1kb)	4	135895189	135920219	25031	1	12802	uc009vdb.2	279	ENSMUSG00000062585	Cnr2	cannabinoid receptor 2 (macrophage)
9485	chr4	135896226	135896778	553	*	ol_H3K9Ac.peaklist..1..__11557	Promoter (1-2kb)	4	135895189	135920219	25031	1	12802	uc009vdb.2	1037	ENSMUSG00000062585	Cnr2	cannabinoid receptor 2 (macrophage)
9488	chr4	135918494	135918865	372	*	ol_H3K9Ac.peaklist..1..__11560	Promoter (1-2kb)	4	135920726	135940300	19575	1	71665	uc008vhi.2	-1861	ENSMUSG00000028673	Fuca1	fucosidase, alpha-L- 1, tissue
9489	chr4	135961720	135962219	500	*	ol_H3K9Ac.peaklist..1..__11561	Promoter (1-2kb)	4	135963730	135968178	4449	1	74246	uc008vhk.1	-1511	ENSMUSG00000028671	Gale	galactose-4-epimerase, UDP
9492	chr4	136181150	136181469	320	*	ol_H3K9Ac.peaklist..1..__11565	Promoter (<=1kb)	4	136180782	136196057	15276	1	242705	uc056zxw.2	368	ENSMUSG00000018983	E2f2	E2F transcription factor 2
9499	chr4	136835687	136835962	276	*	ol_H3K9Ac.peaklist..1..__11572	Promoter (<=1kb)	4	136647539	136836012	188474	2	13844	uc008vim.4	50	ENSMUSG00000028664	Ephb2	Eph receptor B2
9500	chr4	136886506	136886954	449	*	ol_H3K9Ac.peaklist..1..__11573	Promoter (<=1kb)	4	136880145	136886177	6033	2	12260	uc008vip.2	-329	ENSMUSG00000036905	C1qb	complement component 1, q subcomponent, beta polypeptide
9502	chr4	136896151	136898675	2525	*	ol_H3K9Ac.peaklist..1..__11575	Promoter (<=1kb)	4	136895916	136898844	2929	2	12259	uc008vir.1	169	ENSMUSG00000036887	C1qa	complement component 1, q subcomponent, alpha polypeptide
9505	chr4	137277544	137278518	975	*	ol_H3K9Ac.peaklist..1..__11578	Promoter (<=1kb)	4	137277635	137299501	21867	1	22417	uc008viv.2	0	ENSMUSG00000036856	Wnt4	wingless-type MMTV integration site family, member 4
9509	chr4	137355627	137355849	223	*	ol_H3K9Ac.peaklist..1..__11582	Promoter (1-2kb)	4	137319696	137357759	38064	2	12540	uc008viw.3	1910	ENSMUSG00000006699	Cdc42	cell division cycle 42
9510	chr4	137358260	137358879	620	*	ol_H3K9Ac.peaklist..1..__11583	Promoter (<=1kb)	4	137327426	137357759	30334	2	12540	uc008viz.3	-501	ENSMUSG00000006699	Cdc42	cell division cycle 42
9527	chr4	137860335	137860557	223	*	ol_H3K9Ac.peaklist..1..__11600	Promoter (1-2kb)	4	137862237	137937404	75168	1	230857	uc008vjt.2	-1680	ENSMUSG00000057530	Ece1	endothelin converting enzyme 1
9540	chr4	138304221	138304552	332	*	ol_H3K9Ac.peaklist..1..__11615	Promoter (<=1kb)	4	138304738	138312611	7874	1	13200	uc008vkt.1	-186	ENSMUSG00000028757	Ddost	dolichyl-di-phosphooligosaccharide-protein glycotransferase
9544	chr4	138365792	138366055	264	*	ol_H3K9Ac.peaklist..1..__11619	Promoter (1-2kb)	4	138338528	138367955	29428	2	72269	uc008vkw.1	1900	ENSMUSG00000028755	Cda	cytidine deaminase
9545	chr4	138366312	138366534	223	*	ol_H3K9Ac.peaklist..1..__11620	Promoter (1-2kb)	4	138338528	138367955	29428	2	72269	uc008vkw.1	1421	ENSMUSG00000028755	Cda	cytidine deaminase
9550	chr4	139092311	139092922	612	*	ol_H3K9Ac.peaklist..1..__11625	Promoter (<=1kb)	4	139082292	139092970	10679	2	17965	uc008vls.1	48	ENSMUSG00000041120	Nbl1	neuroblastoma, suppression of tumorigenicity 1
9552	chr4	139129055	139129290	236	*	ol_H3K9Ac.peaklist..1..__11627	Promoter (1-2kb)	4	139101814	139131037	29224	2	433771	uc012dno.1	1747	ENSMUSG00000050608	Minos1	mitochondrial inner membrane organizing system 1
9561	chr4	139308833	139309055	223	*	ol_H3K9Ac.peaklist..1..__11636	Promoter (1-2kb)	4	139294030	139310700	16671	2	212555	uc033igf.1	1645	ENSMUSG00000028744	Pqlc2	PQ loop repeat containing 2
9585	chr4	141242409	141243034	626	*	ol_H3K9Ac.peaklist..1..__11667	Promoter (<=1kb)	4	141242884	141257562	14679	1	213649	uc008vob.1	0	ENSMUSG00000028919	Arhgef19	Rho guanine nucleotide exchange factor (GEF) 19
9586	chr4	141244515	141245451	937	*	ol_H3K9Ac.peaklist..1..__11668	Promoter (1-2kb)	4	141242884	141257562	14679	1	213649	uc008vob.1	1631	ENSMUSG00000028919	Arhgef19	Rho guanine nucleotide exchange factor (GEF) 19
9593	chr4	141641538	141642116	579	*	ol_H3K9Ac.peaklist..1..__11676	Promoter (<=1kb)	4	141625734	141642186	16453	2	69582	uc008voz.1	70	ENSMUSG00000028917	Plekhm2	pleckstrin homology domain containing, family M (with RUN domain) member 2
9594	chr4	141643262	141643608	347	*	ol_H3K9Ac.peaklist..1..__11677	Promoter (1-2kb)	4	141625734	141642186	16453	2	69582	uc008voz.1	-1076	ENSMUSG00000028917	Plekhm2	pleckstrin homology domain containing, family M (with RUN domain) member 2
9600	chr4	141791153	141791376	224	*	ol_H3K9Ac.peaklist..1..__11685	Promoter (<=1kb)	4	141761998	141790644	28647	2	214063	uc008vpf.1	-509	ENSMUSG00000040697	Dnajc16	DnaJ heat shock protein family (Hsp40) member C16
9601	chr4	141795308	141795715	408	*	ol_H3K9Ac.peaklist..1..__11686	Promoter (1-2kb)	4	141793612	141815978	22367	1	12371	uc012doe.2	1696	ENSMUSG00000028914	Casp9	caspase 9
9602	chr4	142014787	142015507	721	*	ol_H3K9Ac.peaklist..1..__11687	Promoter (<=1kb)	4	141962875	142015082	52208	2	329977	uc008vpp.1	0	ENSMUSG00000051435	Fhad1	forkhead-associated (FHA) phosphopeptide binding domain 1
9623	chr4	145190637	145190859	223	*	ol_H3K9Ac.peaklist..1..__11712	Promoter (<=1kb)	4	144972622	145190666	218045	2	230895	uc033igl.1	0	ENSMUSG00000020220	Vps13d	vacuolar protein sorting 13D
9629	chr4	147809210	147809736	527	*	ol_H3K9Ac.peaklist..1..__11721	Promoter (<=1kb)	4	147753974	147809788	55815	2	100041677	uc012dpf.2	52	ENSMUSG00000078495	Zfp984	zinc finger protein 984
9630	chr4	147902582	147902871	290	*	ol_H3K9Ac.peaklist..1..__11722	Promoter (1-2kb)	4	147873586	147904698	31113	2	170731	uc008vtg.2	1827	ENSMUSG00000029020	Mfn2	mitofusin 2
9631	chr4	147938443	147938766	324	*	ol_H3K9Ac.peaklist..1..__11723	Promoter (1-2kb)	4	147922463	147936776	14314	2	18822	uc008vtl.2	-1667	ENSMUSG00000019055	Plod1	procollagen-lysine, 2-oxoglutarate 5-dioxygenase 1
9632	chr4	147940091	147940643	553	*	ol_H3K9Ac.peaklist..1..__11724	Promoter (<=1kb)	4	147940895	147947314	6420	1	77034	uc008vtm.1	-252	ENSMUSG00000044496	2510039O18Rik	RIKEN cDNA 2510039O18 gene
9634	chr4	148037819	148038079	261	*	ol_H3K9Ac.peaklist..1..__11726	Promoter (<=1kb)	4	148004259	148038813	34555	2	26372	uc008vts.2	734	ENSMUSG00000029016	Clcn6	chloride channel, voltage-sensitive 6
9641	chr4	148148015	148148537	523	*	ol_H3K9Ac.peaklist..1..__11733	Promoter (1-2kb)	4	148146936	148146996	61	2	102465619	uc033igr.1	-1019	ENSMUSG00000099043	Mir7022	microRNA 7022
9642	chr4	148160333	148160685	353	*	ol_H3K9Ac.peaklist..1..__11734	Promoter (<=1kb)	4	148160668	148166417	5750	1	230904	uc008vuk.1	0	ENSMUSG00000041556	Fbxo2	F-box protein 2
9654	chr4	148804476	148804743	268	*	ol_H3K9Ac.peaklist..1..__11746	Promoter (<=1kb)	4	148804392	148954892	150501	1	69743	uc008vvn.2	84	ENSMUSG00000028977	Casz1	castor zinc finger 1
9668	chr4	149517580	149517824	245	*	ol_H3K9Ac.peaklist..1..__11760	Promoter (<=1kb)	4	149518241	149566437	48197	1	67087	uc008vwm.2	-417	ENSMUSG00000028988	Ctnnbip1	catenin beta interacting protein 1
9670	chr4	149696923	149697213	291	*	ol_H3K9Ac.peaklist..1..__11762	Promoter (1-2kb)	4	149649168	149698708	49541	2	18707	uc008vwt.2	1495	ENSMUSG00000039936	Pik3cd	phosphatidylinositol-4,5-bisphosphate 3-kinase catalytic subunit delta
9671	chr4	149697431	149697750	320	*	ol_H3K9Ac.peaklist..1..__11763	Promoter (<=1kb)	4	149649168	149698708	49541	2	18707	uc008vwt.2	958	ENSMUSG00000039936	Pik3cd	phosphatidylinositol-4,5-bisphosphate 3-kinase catalytic subunit delta
9672	chr4	149699706	149700001	296	*	ol_H3K9Ac.peaklist..1..__11764	Promoter (<=1kb)	4	149649168	149698708	49541	2	18707	uc012dps.1	-998	ENSMUSG00000039936	Pik3cd	phosphatidylinositol-4,5-bisphosphate 3-kinase catalytic subunit delta
9673	chr4	149700318	149701497	1180	*	ol_H3K9Ac.peaklist..1..__11765	Promoter (<=1kb)	4	149653807	149701590	47784	2	18707	uc008vwx.1	93	ENSMUSG00000039936	Pik3cd	phosphatidylinositol-4,5-bisphosphate 3-kinase catalytic subunit delta
9674	chr4	149702186	149702437	252	*	ol_H3K9Ac.peaklist..1..__11766	Promoter (<=1kb)	4	149649168	149701629	52462	2	18707	uc012dpt.1	-557	ENSMUSG00000039936	Pik3cd	phosphatidylinositol-4,5-bisphosphate 3-kinase catalytic subunit delta
9679	chr4	149955352	149955582	231	*	ol_H3K9Ac.peaklist..1..__11774	Promoter (<=1kb)	4	149896283	149955006	58724	2	74646	uc008vxg.2	-346	ENSMUSG00000039911	Spsb1	splA/ryanodine receptor domain and SOCS box containing 1
9687	chr4	150009957	150010242	286	*	ol_H3K9Ac.peaklist..1..__11782	Promoter (<=1kb)	4	149979474	150009023	29550	2	100198	uc008vxi.2	-934	ENSMUSG00000028980	H6pd	hexose-6-phosphate dehydrogenase (glucose 1-dehydrogenase)
9704	chr4	151935064	151935414	351	*	ol_H3K9Ac.peaklist..1..__11806	Promoter (1-2kb)	4	151933720	151981959	48240	1	230935	uc008vyt.2	1344	ENSMUSG00000039768	Dnajc11	DnaJ heat shock protein family (Hsp40) member C11
9707	chr4	152187236	152187522	287	*	ol_H3K9Ac.peaklist..1..__11809	Promoter (1-2kb)	4	152186134	152271855	85722	1	70025	uc008vzy.2	1102	ENSMUSG00000028937	Acot7	acyl-CoA thioesterase 7
9710	chr4	152318734	152318974	241	*	ol_H3K9Ac.peaklist..1..__11813	Promoter (<=1kb)	4	152314568	152318625	4058	2	433809	uc008wag.2	-109	ENSMUSG00000058498	Rnf207	ring finger protein 207
9711	chr4	154170780	154171208	429	*	ol_H3K9Ac.peaklist..1..__11816	Promoter (<=1kb)	4	154170713	154275721	105009	1	230971	uc008wbp.2	67	ENSMUSG00000057751	Megf6	multiple EGF-like-domains 6
9714	chr4	154855704	154856120	417	*	ol_H3K9Ac.peaklist..1..__11821	Promoter (<=1kb)	4	154856200	154867127	10928	1	242800	uc012dql.1	-80	ENSMUSG00000046637	Ttc34	tetratricopeptide repeat domain 34
9717	chr4	154961240	154961535	296	*	ol_H3K9Ac.peaklist..1..__11825	Promoter (<=1kb)	4	154960923	154962371	1449	1	15208	uc008wck.1	317	ENSMUSG00000048001	Hes5	hes family bHLH transcription factor 5
9718	chr4	154965294	154965672	379	*	ol_H3K9Ac.peaklist..1..__11826	Promoter (1-2kb)	4	154964123	154980938	16816	1	269614	uc012dqn.2	1171	ENSMUSG00000029056	Pank4	pantothenate kinase 4
9731	chr4	155599747	155600000	254	*	ol_H3K9Ac.peaklist..1..__11839	Promoter (1-2kb)	4	155601416	155623340	21925	1	320541	uc008wdw.2	-1416	ENSMUSG00000042202	Slc35e2	solute carrier family 35, member E2
9733	chr4	155653064	155653920	857	*	ol_H3K9Ac.peaklist..1..__11841	Promoter (<=1kb)	4	155650655	155653384	2730	2	26561	uc008wed.1	0	ENSMUSG00000029061	Mmp23	matrix metallopeptidase 23
9734	chr4	155654710	155655016	307	*	ol_H3K9Ac.peaklist..1..__11842	Promoter (1-2kb)	4	155650655	155653384	2730	2	26561	uc012dqs.1	-1326	ENSMUSG00000029061	Mmp23	matrix metallopeptidase 23
9738	chr4	155838609	155839092	484	*	ol_H3K9Ac.peaklist..1..__11846	Promoter (<=1kb)	4	155839680	155844102	4423	1	74761	uc012dqy.1	-588	ENSMUSG00000029070	Mxra8	matrix-remodelling associated 8
9739	chr4	155962293	155963060	768	*	ol_H3K9Ac.peaklist..1..__11847	Promoter (<=1kb)	4	155962312	155966629	4318	1	67389	uc008wfp.2	0	ENSMUSG00000023571	C1qtnf12	C1q and tumor necrosis factor related 12
9761	chr5	8998480	8998711	232	*	ol_H3K9Ac.peaklist..1..__11876	Promoter (1-2kb)	5	8966048	8997146	31099	2	74114	uc008wkt.1	-1334	ENSMUSG00000003623	Crot	carnitine O-octanoyltransferase
9769	chr5	9265864	9266461	598	*	ol_H3K9Ac.peaklist..1..__11885	Promoter (<=1kb)	5	9266193	9411545	145353	1	231014	uc008wlh.1	0	ENSMUSG00000056004	9330182L06Rik	RIKEN cDNA 9330182L06 gene
9770	chr5	13399043	13399520	478	*	ol_H3K9Ac.peaklist..1..__11886	Promoter (<=1kb)	5	13399309	13603485	204177	1	20346	uc008wmc.3	0	ENSMUSG00000028883	Sema3a	sema domain, immunoglobulin domain (Ig), short basic domain, secreted, (semaphorin) 3A
9773	chr5	17574743	17574993	251	*	ol_H3K9Ac.peaklist..1..__11889	Promoter (<=1kb)	5	17574816	17730268	155453	1	20348	uc008wnl.2	0	ENSMUSG00000028780	Sema3c	sema domain, immunoglobulin domain (Ig), short basic domain, secreted, (semaphorin) 3C
9775	chr5	17835023	17836233	1211	*	ol_H3K9Ac.peaklist..1..__11891	Promoter (<=1kb)	5	17781690	17835896	54207	2	12491	uc008wnn.2	0	ENSMUSG00000002944	Cd36	CD36 molecule
9776	chr5	17848354	17848651	298	*	ol_H3K9Ac.peaklist..1..__11892	Promoter (1-2kb)	5	17781690	17849792	68103	2	12491	uc008wnp.2	1141	ENSMUSG00000002944	Cd36	CD36 molecule
9777	chr5	17849468	17849780	313	*	ol_H3K9Ac.peaklist..1..__11893	Promoter (<=1kb)	5	17781690	17849792	68103	2	12491	uc008wnp.2	12	ENSMUSG00000002944	Cd36	CD36 molecule
9780	chr5	19226269	19226560	292	*	ol_H3K9Ac.peaklist..1..__11898	Promoter (<=1kb)	5	19202368	19226555	24188	2	70832	uc008wnu.1	0	ENSMUSG00000097626	4921504A21Rik	RIKEN cDNA 4921504A21 gene
9781	chr5	19227336	19227582	247	*	ol_H3K9Ac.peaklist..1..__11899	Promoter (<=1kb)	5	19227046	20704792	1477747	1	50791	uc012dsm.1	290	ENSMUSG00000040003	Magi2	membrane associated guanylate kinase, WW and PDZ domain containing 2
9782	chr5	20883475	20883697	223	*	ol_H3K9Ac.peaklist..1..__11900	Promoter (1-2kb)	5	20882453	20886870	4418	1	212090	uc008woc.1	1022	ENSMUSG00000045435	Tmem60	transmembrane protein 60
9783	chr5	20949555	20949833	279	*	ol_H3K9Ac.peaklist..1..__11901	Promoter (1-2kb)	5	20950989	20956398	5410	1	320770	uc008wog.2	-1156	ENSMUSG00000101013	A630072M18Rik	RIKEN cDNA A630072M18 gene
9784	chr5	21372718	21373484	767	*	ol_H3K9Ac.peaklist..1..__11902	Promoter (<=1kb)	5	21372673	21378386	5714	1	14190	uc008wom.2	45	ENSMUSG00000039899	Fgl2	fibrinogen-like protein 2
9788	chr5	23519047	23519288	242	*	ol_H3K9Ac.peaklist..1..__11907	Promoter (<=1kb)	5	23503356	23518752	15397	2	20817	uc008wqd.1	-295	ENSMUSG00000062604	Srpk2	serine/arginine-rich protein specific kinase 2
9791	chr5	24427062	24427522	461	*	ol_H3K9Ac.peaklist..1..__11910	Promoter (1-2kb)	5	24425844	24440947	15104	1	20535	uc057llo.1	1218	ENSMUSG00000028962	Slc4a2	solute carrier family 4 (anion exchanger), member 2
9794	chr5	24540508	24540917	410	*	ol_H3K9Ac.peaklist..1..__11913	Promoter (<=1kb)	5	24532697	24540457	7761	2	117590	uc008wry.2	-51	ENSMUSG00000038204	Asb10	ankyrin repeat and SOCS box-containing 10
9795	chr5	24591608	24592119	512	*	ol_H3K9Ac.peaklist..1..__11914	Promoter (<=1kb)	5	24592114	24592211	98	1	735264	uc012dtg.1	0	ENSMUSG00000076387	Mir671	microRNA 671
9805	chr5	25705964	25706195	232	*	ol_H3K9Ac.peaklist..1..__11925	Promoter (<=1kb)	5	25689814	25705797	15984	2	57434	uc008wta.2	-167	ENSMUSG00000028933	Xrcc2	X-ray repair complementing defective repair in Chinese hamster cells 2
9813	chr5	28318542	28318833	292	*	ol_H3K9Ac.peaklist..1..__11937	Promoter (1-2kb)	5	28317189	28419242	102054	1	381626	uc008wtz.1	1353	ENSMUSG00000048271	Rbm33	RNA binding motif protein 33
9815	chr5	29568734	29568956	223	*	ol_H3K9Ac.peaklist..1..__11939	Promoter (<=1kb)	5	29569242	29600187	30946	1	100763	uc008wul.1	-286	ENSMUSG00000039000	Ube3c	ubiquitin protein ligase E3C
9817	chr5	30171911	30172133	223	*	ol_H3K9Ac.peaklist..1..__11941	Promoter (1-2kb)	5	30170739	30170816	78	1	100316709	uc012duc.1	1172	ENSMUSG00000088113	Mir1960	microRNA 1960
9822	chr5	30912240	30912648	409	*	ol_H3K9Ac.peaklist..1..__11946	Promoter (1-2kb)	5	30913786	30919703	5918	1	100952	uc008wwl.1	-1138	ENSMUSG00000029163	Emilin1	elastin microfibril interfacer 1
9824	chr5	30919773	30920038	266	*	ol_H3K9Ac.peaklist..1..__11948	Promoter (1-2kb)	5	30921559	30931248	9690	1	16548	uc008wwn.2	-1521	ENSMUSG00000029162	Khk	ketohexokinase
9827	chr5	31570960	31571644	685	*	ol_H3K9Ac.peaklist..1..__11951	Promoter (<=1kb)	5	31569592	31571397	1806	2	100740	uc033iiq.1	0	NA	AI839979	expressed sequence AI839979
9831	chr5	32852426	32852865	440	*	ol_H3K9Ac.peaklist..1..__11955	Promoter (1-2kb)	5	32789207	32854230	65024	2	215476	uc008wzy.2	1365	ENSMUSG00000054280	Prr14l	proline rich 14-like
9832	chr5	33020470	33020723	254	*	ol_H3K9Ac.peaklist..1..__11956	Promoter (1-2kb)	5	33018816	33027966	9151	1	22629	uc008xag.2	1654	ENSMUSG00000018965	Ywhah	tyrosine 3-monooxygenase/tryptophan 5-monooxygenase activation protein, eta polypeptide
9841	chr5	33997249	33997500	252	*	ol_H3K9Ac.peaklist..1..__11967	Promoter (1-2kb)	5	33995984	34005916	9933	1	269642	uc008xbs.1	1265	ENSMUSG00000048142	Nat8l	N-acetyltransferase 8-like
9842	chr5	34171084	34171454	371	*	ol_H3K9Ac.peaklist..1..__11968	Promoter (1-2kb)	5	34007179	34169526	162348	2	272158	uc012dux.3	-1558	ENSMUSG00000045102	Poln	DNA polymerase N
9843	chr5	34288526	34288805	280	*	ol_H3K9Ac.peaklist..1..__11969	Promoter (<=1kb)	5	34194894	34288324	93431	2	231125	uc008xca.1	-202	ENSMUSG00000037224	Zfyve28	zinc finger, FYVE domain containing 28
9847	chr5	34543396	34544109	714	*	ol_H3K9Ac.peaklist..1..__11973	Promoter (<=1kb)	5	34543365	34563639	20275	1	24055	uc008xcn.2	31	ENSMUSG00000054520	Sh3bp2	SH3-domain binding protein 2
9857	chr5	35723437	35723760	324	*	ol_H3K9Ac.peaklist..1..__11986	Promoter (<=1kb)	5	35697180	35724144	26965	2	231147	uc012dvd.1	384	ENSMUSG00000036553	Sh3tc1	SH3 domain and tetratricopeptide repeats 1
9865	chr5	36484617	36485029	413	*	ol_H3K9Ac.peaklist..1..__11995	Promoter (<=1kb)	5	36484588	36488171	3584	1	66717	uc008xeq.1	29	ENSMUSG00000050677	Ccdc96	coiled-coil domain containing 96
9871	chr5	37338461	37338853	393	*	ol_H3K9Ac.peaklist..1..__12001	Promoter (<=1kb)	5	37338478	37387764	49287	1	68525	uc008xfr.2	0	ENSMUSG00000050248	Evc2	EvC ciliary complex subunit 2
9872	chr5	37823494	37823716	223	*	ol_H3K9Ac.peaklist..1..__12002	Promoter (<=1kb)	5	37820491	37824585	4095	2	17701	uc008xfw.1	869	ENSMUSG00000048450	Msx1	msh homeobox 1
9876	chr5	38158968	38159354	387	*	ol_H3K9Ac.peaklist..1..__12007	Promoter (<=1kb)	5	38137193	38159467	22275	2	18196	uc008xga.1	113	ENSMUSG00000029126	Nsg1	neuron specific gene family member 1
9877	chr5	38159596	38159840	245	*	ol_H3K9Ac.peaklist..1..__12008	Promoter (<=1kb)	5	38137193	38159467	22275	2	18196	uc008xga.1	-129	ENSMUSG00000029126	Nsg1	neuron specific gene family member 1
9879	chr5	38481877	38482138	262	*	ol_H3K9Ac.peaklist..1..__12010	Promoter (1-2kb)	5	38349273	38483385	134113	2	117591	uc008xgq.1	1247	ENSMUSG00000005107	Slc2a9	solute carrier family 2 (facilitated glucose transporter), member 9
9881	chr5	39644232	39644578	347	*	ol_H3K9Ac.peaklist..1..__12012	Promoter (<=1kb)	5	39613935	39644631	30697	2	15476	uc008xgy.2	53	ENSMUSG00000051022	Hs3st1	heparan sulfate (glucosamine) 3-O-sulfotransferase 1
9890	chr5	43515535	43517258	1724	*	ol_H3K9Ac.peaklist..1..__12024	Promoter (<=1kb)	5	43515569	43616586	101018	1	109323	uc012dvu.1	0	ENSMUSG00000061535	C1qtnf7	C1q and tumor necrosis factor related protein 7
9905	chr5	45492431	45492991	561	*	ol_H3K9Ac.peaklist..1..__12040	Promoter (<=1kb)	5	45493374	45512691	19318	1	66988	uc008xiy.2	-383	ENSMUSG00000039682	Lap3	leucine aminopeptidase 3
9923	chr5	57716886	57717892	1007	*	ol_H3K9Ac.peaklist..1..__12065	Promoter (<=1kb)	5	57570084	57717919	147836	2	319216	uc008xls.1	27	ENSMUSG00000097216	4932441J04Rik	RIKEN cDNA 4932441J04 gene
9924	chr5	57719477	57719699	223	*	ol_H3K9Ac.peaklist..1..__12066	Promoter (1-2kb)	5	57718081	58133235	415155	1	54216	uc057bug.1	1396	ENSMUSG00000029108	Pcdh7	protocadherin 7
9936	chr5	64232108	64232402	295	*	ol_H3K9Ac.peaklist..1..__12080	Promoter (1-2kb)	5	64230357	64351486	121130	1	57915	uc008xmn.2	1751	ENSMUSG00000029174	Tbc1d1	TBC1 domain family, member 1
9957	chr5	65863057	65863465	409	*	ol_H3K9Ac.peaklist..1..__12111	Promoter (<=1kb)	5	65863569	65896700	33132	1	74734	uc008xoe.1	-104	ENSMUSG00000029204	Rhoh	ras homolog family member H
9965	chr5	66096035	66096322	288	*	ol_H3K9Ac.peaklist..1..__12119	Promoter (1-2kb)	5	66016549	66098179	81631	2	245945	uc008xol.3	1857	ENSMUSG00000070780	Rbm47	RNA binding motif protein 47
9966	chr5	66098532	66099125	594	*	ol_H3K9Ac.peaklist..1..__12120	Promoter (<=1kb)	5	66016549	66098179	81631	2	245945	uc008xol.3	-353	ENSMUSG00000070780	Rbm47	RNA binding motif protein 47
9973	chr5	66337441	66338021	581	*	ol_H3K9Ac.peaklist..1..__12128	Promoter (<=1kb)	5	66298725	66337665	38941	2	11787	uc008xow.2	0	ENSMUSG00000029207	Apbb2	amyloid beta (A4) precursor protein-binding, family B, member 2
9975	chr5	66745808	66746266	459	*	ol_H3K9Ac.peaklist..1..__12130	Promoter (<=1kb)	5	66745840	67057159	311320	1	77569	uc008xph.1	0	ENSMUSG00000037736	Limch1	LIM and calponin homology domains 1
9982	chr5	72503968	72504446	479	*	ol_H3K9Ac.peaklist..1..__12140	Promoter (<=1kb)	5	72300025	72504208	204184	2	53419	uc008xrj.2	0	ENSMUSG00000005220	Corin	corin
9983	chr5	72866248	72866598	351	*	ol_H3K9Ac.peaklist..1..__12141	Promoter (1-2kb)	5	72755718	72868448	112731	2	21682	uc008xsc.3	1850	ENSMUSG00000029217	Tec	tec protein tyrosine kinase
9985	chr5	73650523	73651497	975	*	ol_H3K9Ac.peaklist..1..__12144	Promoter (<=1kb)	5	73651380	73675421	24042	1	73472	uc008xtc.2	0	ENSMUSG00000029155	Spata18	spermatogenesis associated 18
9988	chr5	74702413	74702635	223	*	ol_H3K9Ac.peaklist..1..__12147	Promoter (<=1kb)	5	74597104	74702903	105800	2	16924	uc008xtt.2	268	ENSMUSG00000029228	Lnx1	ligand of numb-protein X 1
9989	chr5	74704397	74704663	267	*	ol_H3K9Ac.peaklist..1..__12148	Promoter (1-2kb)	5	74597104	74702903	105800	2	16924	uc008xtt.2	-1494	ENSMUSG00000029228	Lnx1	ligand of numb-protein X 1
9992	chr5	75152354	75152576	223	*	ol_H3K9Ac.peaklist..1..__12151	Promoter (<=1kb)	5	75152291	75198204	45914	1	18595	uc008xuc.1	63	ENSMUSG00000029231	Pdgfra	platelet derived growth factor receptor, alpha polypeptide
10035	chr5	89882610	89882856	247	*	ol_H3K9Ac.peaklist..1..__12213	Promoter (<=1kb)	5	89673841	89883334	209494	2	330119	uc008yaq.2	478	ENSMUSG00000043635	Adamts3	a disintegrin-like and metallopeptidase (reprolysin type) with thrombospondin type 1 motif, 3
10036	chr5	89883053	89883784	732	*	ol_H3K9Ac.peaklist..1..__12214	Promoter (<=1kb)	5	89673841	89883334	209494	2	330119	uc008yaq.2	0	ENSMUSG00000043635	Adamts3	a disintegrin-like and metallopeptidase (reprolysin type) with thrombospondin type 1 motif, 3
10039	chr5	90339347	90339725	379	*	ol_H3K9Ac.peaklist..1..__12218	Promoter (<=1kb)	5	90282851	90339777	56927	2	81702	uc008yay.1	52	ENSMUSG00000055204	Ankrd17	ankyrin repeat domain 17
10043	chr5	90492464	90492894	431	*	ol_H3K9Ac.peaklist..1..__12223	Promoter (1-2kb)	5	90490714	90508907	18194	1	11576	uc008yba.2	1750	ENSMUSG00000054932	Afp	alpha fetoprotein
10048	chr5	90758923	90759243	321	*	ol_H3K9Ac.peaklist..1..__12229	Promoter (<=1kb)	5	90759298	90761625	2328	1	20311	uc008ybg.2	-55	ENSMUSG00000029371	Cxcl5	chemokine (C-X-C motif) ligand 5
10051	chr5	91073880	91074129	250	*	ol_H3K9Ac.peaklist..1..__12232	Promoter (<=1kb)	5	91074617	91093649	19033	1	13874	uc008ybs.1	-488	ENSMUSG00000029377	Ereg	epiregulin
10052	chr5	91074365	91074867	503	*	ol_H3K9Ac.peaklist..1..__12233	Promoter (<=1kb)	5	91074617	91093649	19033	1	13874	uc008ybs.1	0	ENSMUSG00000029377	Ereg	epiregulin
10055	chr5	92331843	92333036	1194	*	ol_H3K9Ac.peaklist..1..__12237	Promoter (<=1kb)	5	92331827	92414628	82802	1	109979	uc057bup.2	16	ENSMUSG00000034842	Art3	ADP-ribosyltransferase 3
10059	chr5	92387219	92387605	387	*	ol_H3K9Ac.peaklist..1..__12241	Promoter (<=1kb)	5	92387851	92414628	26778	1	109979	uc008ydd.3	-246	ENSMUSG00000034842	Art3	ADP-ribosyltransferase 3
10064	chr5	92674855	92675232	378	*	ol_H3K9Ac.peaklist..1..__12250	Promoter (<=1kb)	5	92608295	92675127	66833	2	320696	uc008ydr.1	0	ENSMUSG00000050050	Ccdc158	coiled-coil domain containing 158
[truncated: 817 more rows]

## Sheet: Sirt6 LKO_H3K56Ac_Peaks(6127)
	seqnames	start	end	width	strand	peakNames	annotation	geneChr	geneStart	geneEnd	geneLength	geneStrand	geneId	transcriptId	distanceToTSS	ENSEMBL	SYMBOL	GENENAME
2	chr1	4807480	4808114	635	*	ol_H3K56Ac.peaklist..1..__00002	Promoter (<=1kb)	1	4807893	4842827	34935	1	18777	uc007afg.1	0	ENSMUSG00000025903	Lypla1	lysophospholipase 1
3	chr1	6214966	6215271	306	*	ol_H3K56Ac.peaklist..1..__00003	Promoter (<=1kb)	1	6214662	6276104	61443	1	12421	uc007afr.2	304	ENSMUSG00000025907	Rb1cc1	RB1-inducible coiled-coil 1
4	chr1	7089272	7089625	354	*	ol_H3K56Ac.peaklist..1..__00004	Promoter (<=1kb)	1	7088920	7173628	84709	1	319263	uc011why.1	352	ENSMUSG00000051285	Pcmtd1	protein-L-isoaspartate (D-aspartate) O-methyltransferase domain containing 1
5	chr1	9546333	9546904	572	*	ol_H3K56Ac.peaklist..1..__00005	Promoter (<=1kb)	1	9545408	9547455	2048	1	59014	uc007agk.2	925	ENSMUSG00000061024	Rrs1	ribosome biogenesis regulator 1
6	chr1	9547065	9547823	759	*	ol_H3K56Ac.peaklist..1..__00006	Promoter (<=1kb)	1	9548046	9577968	29923	1	76187	uc007agl.2	-223	ENSMUSG00000025911	Adhfe1	alcohol dehydrogenase, iron containing, 1
7	chr1	9548080	9549066	987	*	ol_H3K56Ac.peaklist..1..__00007	Promoter (<=1kb)	1	9548046	9577968	29923	1	76187	uc007agm.2	34	ENSMUSG00000025911	Adhfe1	alcohol dehydrogenase, iron containing, 1
8	chr1	9632695	9633168	474	*	ol_H3K56Ac.peaklist..1..__00012	Promoter (1-2kb)	1	9601023	9631092	30070	2	72481	uc007ago.2	-1603	ENSMUSG00000079671	2610203C22Rik	RIKEN cDNA 2610203C22 gene
10	chr1	9749027	9749280	254	*	ol_H3K56Ac.peaklist..1..__00014	Promoter (<=1kb)	1	9718622	9748382	29761	2	70675	uc007ags.3	-645	ENSMUSG00000045210	Vcpip1	valosin containing protein (p97)/p47 complex interacting protein 1
11	chr1	9798249	9798820	572	*	ol_H3K56Ac.peaklist..1..__00015	Promoter (<=1kb)	1	9798130	9902570	104441	1	170755	uc011wid.2	119	ENSMUSG00000025915	Sgk3	serum/glucocorticoid regulated kinase 3
12	chr1	9944412	9944804	393	*	ol_H3K56Ac.peaklist..1..__00016	Promoter (<=1kb)	1	9942025	9944118	2094	2	73824	uc007aha.1	-294	ENSMUSG00000098234	Snhg6	small nucleolar RNA host gene 6
13	chr1	10037925	10038213	289	*	ol_H3K56Ac.peaklist..1..__00017	Promoter (<=1kb)	1	10024600	10038159	13560	2	26754	uc007ahe.2	0	ENSMUSG00000025917	Cops5	COP9 signalosome subunit 5
14	chr1	10993650	10993903	254	*	ol_H3K56Ac.peaklist..1..__00018	Promoter (<=1kb)	1	10993465	11303682	310218	1	109294	uc007ahs.2	185	ENSMUSG00000048960	Prex2	phosphatidylinositol-3,4,5-trisphosphate-dependent Rac exchange factor 2
15	chr1	13374291	13374640	350	*	ol_H3K56Ac.peaklist..1..__00019	Promoter (<=1kb)	1	13184606	13374083	189478	2	17978	uc007air.1	-208	ENSMUSG00000005886	Ncoa2	nuclear receptor coactivator 2
18	chr1	13588134	13588482	349	*	ol_H3K56Ac.peaklist..1..__00023	Promoter (1-2kb)	1	13564693	13589910	25218	2	72265	uc007ait.2	1428	ENSMUSG00000025935	Tram1	translocating chain-associating membrane protein 1
19	chr1	13589543	13589843	301	*	ol_H3K56Ac.peaklist..1..__00024	Promoter (<=1kb)	1	13564693	13589910	25218	2	72265	uc007ait.2	67	ENSMUSG00000025935	Tram1	translocating chain-associating membrane protein 1
21	chr1	13658486	13659105	620	*	ol_H3K56Ac.peaklist..1..__00026	Promoter (1-2kb)	1	13625898	13660509	34612	2	212442	uc007aiu.3	1404	ENSMUSG00000025937	Lactb2	lactamase, beta 2
22	chr1	13659442	13660290	849	*	ol_H3K56Ac.peaklist..1..__00027	Promoter (<=1kb)	1	13625898	13660509	34612	2	212442	uc007aiu.3	219	ENSMUSG00000025937	Lactb2	lactamase, beta 2
23	chr1	13668083	13668532	450	*	ol_H3K56Ac.peaklist..1..__00028	Promoter (<=1kb)	1	13668771	13701723	32953	1	381246	uc007aiv.1	-239	ENSMUSG00000067813	Xkr9	X-linked Kx blood group related 9
24	chr1	13669111	13669483	373	*	ol_H3K56Ac.peaklist..1..__00029	Promoter (<=1kb)	1	13668771	13701723	32953	1	381246	uc007aiv.1	340	ENSMUSG00000067813	Xkr9	X-linked Kx blood group related 9
31	chr1	16518767	16519097	331	*	ol_H3K56Ac.peaklist..1..__00040	Promoter (<=1kb)	1	16228810	16519302	290493	2	29819	uc007ajn.2	205	ENSMUSG00000025920	Stau2	staufen double-stranded RNA binding protein 2
32	chr1	16665309	16665562	254	*	ol_H3K56Ac.peaklist..1..__00041	Promoter (<=1kb)	1	16665191	16678275	13085	1	70397	uc007ajy.1	118	ENSMUSG00000025940	Tmem70	transmembrane protein 70
33	chr1	16688062	16688968	907	*	ol_H3K56Ac.peaklist..1..__00042	Promoter (<=1kb)	1	16688456	16709605	21150	1	17087	uc007ajz.2	0	ENSMUSG00000025779	Ly96	lymphocyte antigen 96
35	chr1	21078663	21079128	466	*	ol_H3K56Ac.peaklist..1..__00045	Promoter (<=1kb)	1	21001397	21079225	77829	2	170829	uc007alg.2	97	ENSMUSG00000041779	Tram2	translocating chain-associating membrane protein 2
36	chr1	21079592	21079951	360	*	ol_H3K56Ac.peaklist..1..__00046	Promoter (<=1kb)	1	21001397	21079225	77829	2	170829	uc007alg.2	-367	ENSMUSG00000041779	Tram2	translocating chain-associating membrane protein 2
42	chr1	21241182	21241435	254	*	ol_H3K56Ac.peaklist..1..__00053	Promoter (<=1kb)	1	21240585	21265575	24991	1	14859	uc033fih.1	597	ENSMUSG00000025934	Gsta3	glutathione S-transferase, alpha 3
57	chr1	24677816	24678142	327	*	ol_H3K56Ac.peaklist..1..__00072	Promoter (<=1kb)	1	24678544	24766301	87758	1	68421	uc007amt.1	-402	ENSMUSG00000073725	Lmbrd1	LMBR1 domain containing 1
58	chr1	24678798	24679168	371	*	ol_H3K56Ac.peaklist..1..__00073	Promoter (<=1kb)	1	24678918	24766301	87384	1	68421	uc007amu.2	0	ENSMUSG00000073725	Lmbrd1	LMBR1 domain containing 1
59	chr1	27882216	27882473	258	*	ol_H3K56Ac.peaklist..1..__00075	Promoter (1-2kb)	1	27884046	27902187	18142	1	433281	uc007ana.1	-1573	ENSMUSG00000101514	Gm5524	predicted gene 5524
60	chr1	27884135	27884587	453	*	ol_H3K56Ac.peaklist..1..__00076	Promoter (<=1kb)	1	27884046	27902187	18142	1	433281	uc007ana.1	89	ENSMUSG00000101514	Gm5524	predicted gene 5524
61	chr1	30873485	30873830	346	*	ol_H3K56Ac.peaklist..1..__00078	Promoter (<=1kb)	1	30813571	30873872	60302	2	213109	uc007anf.1	42	ENSMUSG00000048874	Phf3	PHD finger protein 3
62	chr1	30947717	30948040	324	*	ol_H3K56Ac.peaklist..1..__00079	Promoter (1-2kb)	1	30940303	30949755	9453	2	19243	uc007anh.1	1715	ENSMUSG00000026064	Ptp4a1	protein tyrosine phosphatase 4a1
63	chr1	30949900	30950155	256	*	ol_H3K56Ac.peaklist..1..__00080	Promoter (<=1kb)	1	30940303	30949755	9453	2	19243	uc007ani.1	-145	ENSMUSG00000026064	Ptp4a1	protein tyrosine phosphatase 4a1
64	chr1	30950962	30951623	662	*	ol_H3K56Ac.peaklist..1..__00081	Promoter (1-2kb)	1	30940303	30949755	9453	2	19243	uc007ani.1	-1207	ENSMUSG00000026064	Ptp4a1	protein tyrosine phosphatase 4a1
69	chr1	31096986	31097282	297	*	ol_H3K56Ac.peaklist..1..__00088	Promoter (<=1kb)	1	31019188	31096454	77267	2	102634473	uc057kfp.1	-532	ENSMUSG00000086727	Gm29669	predicted gene 29669
74	chr1	36066729	36067913	1185	*	ol_H3K56Ac.peaklist..1..__00093	Promoter (<=1kb)	1	36068400	36106446	38047	1	50785	uc007apn.2	-487	ENSMUSG00000045216	Hs6st1	heparan sulfate 6-O-sulfotransferase 1
75	chr1	36068426	36069022	597	*	ol_H3K56Ac.peaklist..1..__00094	Promoter (<=1kb)	1	36068400	36106446	38047	1	50785	uc007apn.2	26	ENSMUSG00000045216	Hs6st1	heparan sulfate 6-O-sulfotransferase 1
76	chr1	36069344	36070500	1157	*	ol_H3K56Ac.peaklist..1..__00095	Promoter (<=1kb)	1	36068400	36106446	38047	1	50785	uc007apn.2	944	ENSMUSG00000045216	Hs6st1	heparan sulfate 6-O-sulfotransferase 1
81	chr1	36271115	36271447	333	*	ol_H3K56Ac.peaklist..1..__00100	Promoter (1-2kb)	1	36264602	36273425	8824	2	214854	uc007aps.1	1978	ENSMUSG00000047180	Neurl3	neuralized E3 ubiquitin protein ligase 3
83	chr1	36368595	36369086	492	*	ol_H3K56Ac.peaklist..1..__00102	Promoter (<=1kb)	1	36335730	36369181	33452	2	226976	uc007apz.2	95	ENSMUSG00000010453	Kansl3	KAT8 regulatory NSL complex subunit 3
84	chr1	36470992	36471396	405	*	ol_H3K56Ac.peaklist..1..__00103	Promoter (<=1kb)	1	36471597	36508776	37180	1	94220	uc007aqg.2	-201	ENSMUSG00000037408	Cnnm4	cyclin M4
85	chr1	36709643	36709902	260	*	ol_H3K56Ac.peaklist..1..__00104	Promoter (<=1kb)	1	36699202	36709925	10724	2	226977	uc007aqx.1	23	ENSMUSG00000037351	Actr1b	ARP1 actin-related protein 1B, centractin beta
86	chr1	36939098	36939390	293	*	ol_H3K56Ac.peaklist..1..__00105	Promoter (<=1kb)	1	36792189	36939527	147339	2	56030	uc007ard.1	137	ENSMUSG00000026116	Tmem131	transmembrane protein 131
[truncated: 6,085 more rows]
