# Supplementary material for: Sirt6 ablation in the liver causes fatty liver that increases cancer risk by upregulating Serpina12
Source: EMBO Rep. 2024 Feb 8;25(3):24. doi: 10.1038/s44319-024-00071-3 (PMC10933290; doi:10.1038/s44319-024-00071-3)
Supplement: Supplementary file 2 — Source Data Fig. 1 [file 44319_2024_71_MOESM2_ESM.zip › Figure 1/1D/GSEA.xlsx]

## Sheet: Figure 1D
	ID	Description	setSize	enrichmentScore	NES	pvalue	rank	leading_edge	core_enrichment
mmu01040	mmu01040	Biosynthesis of unsaturated fatty acids	34	0.547869	1.49643	0.029661	1670	tags=24%, list=8%, signal=22%	Acot3/Acnat2/Acot1/Elovl3/Acot5/Acot2/Scd3/Acot4
mmu00590	mmu00590	Arachidonic acid metabolism	69	0.474985	1.46643	0.0114155	969	tags=20%, list=5%, signal=19%	Cyp4a12b/Cyp4a14/Cyp2b13/Ptgds/Cyp4a31/Cyp2b10/Cyp2b9/Cyp2j8/Cyp4a10/Cyp2j13/Cyp2u1/Cyp2c37/Cyp2c54/Cyp2c50
