# Supplementary material for: Sirt6 ablation in the liver causes fatty liver that increases cancer risk by upregulating Serpina12
Source: EMBO Rep. 2024 Feb 8;25(3):24. doi: 10.1038/s44319-024-00071-3 (PMC10933290; doi:10.1038/s44319-024-00071-3)
Supplement: Supplementary file 2 — Source Data Fig. 1 [file 44319_2024_71_MOESM2_ESM.zip › Figure 1/1C/RNA seq data.xlsx]

## Sheet: Sheet1
Term	Count	PValue	Genes	Log10 ( pValue )	Term
epoxygenase P450 pathway	6	1.5138e-05	CYP2C37, CYP2B13, CYP2A4, CYP2B10, CYP2J8, CYP2A22	4.81993	Epoxygenase P450 Pathway
lauric acid metabolic process	4	3.34422e-05	CYP4A12B, CYP4A31, CYP4A10, CYP4A14	4.47571	Lauric Acid Metabolic Process
linoleic acid metabolic process	5	0.000119396	CYP4A12B, CYP4A31, CYP2J8, CYP4A10, CYP4A14	3.92301	Linoleic Acid Metabolic Process
arachidonic acid metabolic process	5	0.000693955	CYP2C37, CYP4A12B, CYP4A31, CYP4A10, CYP4A14	3.15867	Arachidonic Acid Metabolic Process
negative regulation of gluconeogenesis	4	0.00172501	SERPINA12, OBP2A, MUP9, MUP4	2.76321	Negative Regulation Of Gluconeogenesis
peptidyl-lysine N6-acetylation	3	0.00252089	NAT8F3, NAT8, NAT8F7	2.59845	Peptidyl-Lysine N6-Acetylation
actin nucleation	3	0.00454428	GSN, FMN2, LMOD3	2.34253	Actin Nucleation
negative regulation of apoptotic process	13	0.01113	CERKL, LRP2, VTCN1, FMN2, NUGGC, NAT8F3, INSL6, TMIGD1, NAT8, RGN, CARD14, NAT8F7, HSPA1B	1.9535	Negative Regulation Of Apoptotic Process
animal organ morphogenesis	6	0.011389	CDX4, PAX8, LAMC3, LAMA3, TRP63, PBX4	1.94351	Animal Organ Morphogenesis
kidney development	6	0.0174928	CYP4A12B, CYP4A31, CYP4A10, RGN, CYP4A14, LRP2	1.75714	Kidney Development
glutathione metabolic process	4	0.0247662	NAT8F3, NAT8, GSTT3, NAT8F7	1.60614	Glutathione Metabolic Process
nervous system development	9	0.035189	NTRK1, SEMA5B, CNTF, ADGRV1, PLPPR1, CHL1, SEMA3B, OLIG2, LRP2	1.45359	Nervous System Development
