# Supplementary material for: Sirt6 ablation in the liver causes fatty liver that increases cancer risk by upregulating Serpina12
Source: EMBO Rep. 2024 Feb 8;25(3):24. doi: 10.1038/s44319-024-00071-3 (PMC10933290; doi:10.1038/s44319-024-00071-3)
Supplement: Supplementary file 3 — Source Data Fig. 2 [file 44319_2024_71_MOESM3_ESM.zip]

Archive with 25 entries (18 files):
- Figure 2/
- Figure 2/.DS_Store
- __MACOSX/Figure 2/._.DS_Store
- Figure 2/2G/
- Figure 2/2H/
- Figure 2/2F/
- Figure 2/2C/
- Figure 2/2D/
- Figure 2/2E/
- Figure 2/2G/rel. Expression.xlsx
- __MACOSX/Figure 2/2G/._rel. Expression.xlsx
- Figure 2/2H/Western actin.tif
- __MACOSX/Figure 2/2H/._Western actin.tif
- Figure 2/2H/Western SERPINA12.tif
- Figure 2/2H/Western SIRT6.tif
- Figure 2/2F/Western actin.tif
- Figure 2/2F/Western Serpina12.tif
- __MACOSX/Figure 2/2F/._Western Serpina12.tif
- Figure 2/2F/Western Sirt6.tif
- Figure 2/2C/rel. Expression.xlsx
- __MACOSX/Figure 2/2C/._rel. Expression.xlsx
- Figure 2/2D/rel. Expression.xlsx
- __MACOSX/Figure 2/2D/._rel. Expression.xlsx
- Figure 2/2E/rel. Expression.xlsx
- __MACOSX/Figure 2/2E/._rel. Expression.xlsx
