# Supplementary material for: Sirt6 ablation in the liver causes fatty liver that increases cancer risk by upregulating Serpina12
Source: EMBO Rep. 2024 Feb 8;25(3):24. doi: 10.1038/s44319-024-00071-3 (PMC10933290; doi:10.1038/s44319-024-00071-3)
Supplement: Supplementary file 3 — Source Data Fig. 2 [file 44319_2024_71_MOESM3_ESM.zip › Figure 2/2G/rel. Expression.xlsx]

## Sheet: Figure 2G
Gene Name	shControl			shSIRT6_1			shSIRT6_2			shSIRT6_3			shSIRT6_4
SIRT6	1.19251	1.09193	0.767971	0.706987	0.812261	0.74944	0.779194	0.660931	0.7518	0.560729	0.561694	0.629994	0.79092	0.875109	0.735381
SERPINA12	1.03793	0.996279	0.967059	1.13206	1.28485	1.07518	1.21855	1.21827	1.1724	1.62372	1.68212	1.66431	2.1489	2.27355	2.33069
