# Supplementary material for: Sirt6 ablation in the liver causes fatty liver that increases cancer risk by upregulating Serpina12
Source: EMBO Rep. 2024 Feb 8;25(3):24. doi: 10.1038/s44319-024-00071-3 (PMC10933290; doi:10.1038/s44319-024-00071-3)
Supplement: Supplementary file 3 — Source Data Fig. 2 [file 44319_2024_71_MOESM3_ESM.zip › Figure 2/2C/rel. Expression.xlsx]

## Sheet: Figure 2C
Gene Name	Sirt6 co/co			Sirt6 co/co Alb-cre
Serpina12	1.07006	1.00283	0.931899	68.0534	78.8936	74.4025
Cyp2B10	0.977366	0.962029	1.06354	2.47048	2.61206	2.48015
Selenbp2	1.31532	1	0.760273	12.5846	19.0708	4.54505
Gal3St1	1.44231	0.911129	0.760962	19.6528	39.5172	33.8077
Orm3	0.948624	1.31857	0.799469	12.6347	10.5831	9.15941
