# Supplementary material for: Sirt6 ablation in the liver causes fatty liver that increases cancer risk by upregulating Serpina12
Source: EMBO Rep. 2024 Feb 8;25(3):24. doi: 10.1038/s44319-024-00071-3 (PMC10933290; doi:10.1038/s44319-024-00071-3)
Supplement: Supplementary file 3 — Source Data Fig. 2 [file 44319_2024_71_MOESM3_ESM.zip › Figure 2/2D/rel. Expression.xlsx]

## Sheet: Figure 2D
Gene Name	Control			Ad-Cre
Serpina12	0.950194	1.18571	0.887583	3.54402	3.24896	3.37065
Cyp2B10	1.05535	0.912432	1.03849	1.74714	2.83323	1.46784
Selenbp2	1.23075	1	0.812515	0.928618	2.4431	1.40853
Gal3St1	1.07145	1.16671	0.79995	0.756281	0.804522	0.692648
Orm3	1.28511	0.944378	0.823974	1.3844	1.12832	1.32015
