# Supplementary material for: Sirt6 ablation in the liver causes fatty liver that increases cancer risk by upregulating Serpina12
Source: EMBO Rep. 2024 Feb 8;25(3):24. doi: 10.1038/s44319-024-00071-3 (PMC10933290; doi:10.1038/s44319-024-00071-3)
Supplement: Supplementary file 3 — Source Data Fig. 2 [file 44319_2024_71_MOESM3_ESM.zip › Figure 2/2E/rel. Expression.xlsx]

## Sheet: Figure 2E
Gene Name	Sirt6 co/co									Sirt6 co/co Alb-cre
2 Month	0.659136	0.811892	0.645472	0.811075	1.08912	1.16009	1.29996	1.43966	1.50948	146.177	163.814	153.167	205.192	209.274	190.113	124.965	132.053	126.708
5 Month	0.925422	1.17384	0.920557	0.7461	0.731413	0.645466	0.566243	0.68507	0.86797	120.447	111.803	115.845	150.495	149.888	155.465	126.219	124.142	128.732
8 Month	2.11564	1.41885	0.542118							583.634	486.131	597.819
