# Supplementary material for: Sirt6 ablation in the liver causes fatty liver that increases cancer risk by upregulating Serpina12
Source: EMBO Rep. 2024 Feb 8;25(3):24. doi: 10.1038/s44319-024-00071-3 (PMC10933290; doi:10.1038/s44319-024-00071-3)
Supplement: Supplementary file 4 — Source Data Fig. 3 [file 44319_2024_71_MOESM4_ESM.zip]

Archive with 26 entries (18 files):
- Figure 3/
- Figure 3/3E/
- Figure 3/3B/
- Figure 3/3D/
- Figure 3/.DS_Store
- __MACOSX/Figure 3/._.DS_Store
- Figure 3/3H/
- Figure 3/3A/
- Figure 3/3F/
- Figure 3/3G/
- Figure 3/3E/rel. Expression.xlsx
- __MACOSX/Figure 3/3E/._rel. Expression.xlsx
- Figure 3/3B/rel. Expression.xlsx
- __MACOSX/Figure 3/3B/._rel. Expression.xlsx
- Figure 3/3D/rel. Expression.xlsx
- __MACOSX/Figure 3/3D/._rel. Expression.xlsx
- Figure 3/3D/.DS_Store
- __MACOSX/Figure 3/3D/._.DS_Store
- Figure 3/3H/rel. Expression.xlsx
- __MACOSX/Figure 3/3H/._rel. Expression.xlsx
- Figure 3/3A/ChIP seq data_Serpina12 locus.tiff
- __MACOSX/Figure 3/3A/._ChIP seq data_Serpina12 locus.tiff
- Figure 3/3F/rel. Expression.xlsx
- __MACOSX/Figure 3/3F/._rel. Expression.xlsx
- Figure 3/3G/rel. Expression.xlsx
- __MACOSX/Figure 3/3G/._rel. Expression.xlsx
