# Supplementary material for: Sirt6 ablation in the liver causes fatty liver that increases cancer risk by upregulating Serpina12
Source: EMBO Rep. 2024 Feb 8;25(3):24. doi: 10.1038/s44319-024-00071-3 (PMC10933290; doi:10.1038/s44319-024-00071-3)
Supplement: Supplementary file 4 — Source Data Fig. 3 [file 44319_2024_71_MOESM4_ESM.zip › Figure 3/3E/rel. Expression.xlsx]

## Sheet: Figure 3E
Plasmid Name	Control			Ad-Cre
pCDNA	0.965221	1.34138	0.693398	0.898853	1.12431	0.668692
C/EBPα	2.58224	2.57684	2.21255	4.76958	4.86018	2.57105
