# Supplementary material for: Sirt6 ablation in the liver causes fatty liver that increases cancer risk by upregulating Serpina12
Source: EMBO Rep. 2024 Feb 8;25(3):24. doi: 10.1038/s44319-024-00071-3 (PMC10933290; doi:10.1038/s44319-024-00071-3)
Supplement: Supplementary file 4 — Source Data Fig. 3 [file 44319_2024_71_MOESM4_ESM.zip › Figure 3/3B/rel. Expression.xlsx]

## Sheet: Figure 3B
Gene Name	Sirt6 co/co			Sirt6 co/co Alb-cre
IgG	0.0468104	0.0421587	0.0191982	0.278422	0.207654	0.327071
H3K9ac	0.406291	0.391484	0.368304	8.35764	9.3196	8.2883
H3K56ac	0.339517	0.297706	0.243942	2.59808	2.8555	3.07898
