# Supplementary material for: Sirt6 ablation in the liver causes fatty liver that increases cancer risk by upregulating Serpina12
Source: EMBO Rep. 2024 Feb 8;25(3):24. doi: 10.1038/s44319-024-00071-3 (PMC10933290; doi:10.1038/s44319-024-00071-3)
Supplement: Supplementary file 4 — Source Data Fig. 3 [file 44319_2024_71_MOESM4_ESM.zip › Figure 3/3D/rel. Expression.xlsx]

## Sheet: Figure 3D
Plasmid Name	pCDNA			C/EBPα
Relative luciferase activity	1.02714	1.05666	0.916193	3.90541	2.99203	3.71555
