# Supplementary material for: Sirt6 ablation in the liver causes fatty liver that increases cancer risk by upregulating Serpina12
Source: EMBO Rep. 2024 Feb 8;25(3):24. doi: 10.1038/s44319-024-00071-3 (PMC10933290; doi:10.1038/s44319-024-00071-3)
Supplement: Supplementary file 4 — Source Data Fig. 3 [file 44319_2024_71_MOESM4_ESM.zip › Figure 3/3H/rel. Expression.xlsx]

## Sheet: Figure 3H
Antibody	shControl			shSIRT6
IgG	1.13963	1.0285	0.853159	0.824413	0.835227	0.73569
C/EBPα	1.02015	1.01867	0.742603	1.35568	1.28823	1.40872
