# Supplementary material for: Sirt6 ablation in the liver causes fatty liver that increases cancer risk by upregulating Serpina12
Source: EMBO Rep. 2024 Feb 8;25(3):24. doi: 10.1038/s44319-024-00071-3 (PMC10933290; doi:10.1038/s44319-024-00071-3)
Supplement: Supplementary file 4 — Source Data Fig. 3 [file 44319_2024_71_MOESM4_ESM.zip › Figure 3/3F/rel. Expression.xlsx]

## Sheet: Figure 3F
Antibody	Control			Ad-Cre
IgG	0.960746	1.03917	1.00162	0.751942	1.26031	1.0552
C/EBPα	2.06541	2.11535	1.73471	3.4516	3.30992	3.00846
