# Supplementary material for: Sirt6 ablation in the liver causes fatty liver that increases cancer risk by upregulating Serpina12
Source: EMBO Rep. 2024 Feb 8;25(3):24. doi: 10.1038/s44319-024-00071-3 (PMC10933290; doi:10.1038/s44319-024-00071-3)
Supplement: Supplementary file 4 — Source Data Fig. 3 [file 44319_2024_71_MOESM4_ESM.zip › Figure 3/3G/rel. Expression.xlsx]

## Sheet: Figure 3G
Antibody	shControl			shSIRT6
IgG	Undetermined	0.011639	Undetermined	Undetermined	0.0250291	0.029579
H3K9ac	18.2992	18.2259	16.1096	57.3631	61.0029	56.6719
H3K56ac	0.672685	0.523365	0.492305	0.0729219	0.0547642	0.0360189
