# Supplementary material for: Sirt6 ablation in the liver causes fatty liver that increases cancer risk by upregulating Serpina12
Source: EMBO Rep. 2024 Feb 8;25(3):24. doi: 10.1038/s44319-024-00071-3 (PMC10933290; doi:10.1038/s44319-024-00071-3)
Supplement: Supplementary file 5 — Source Data Fig. 4 [file 44319_2024_71_MOESM5_ESM.zip]

Archive with 74 entries (65 files):
- Figure 4/
- Figure 4/.DS_Store
- __MACOSX/Figure 4/._.DS_Store
- Figure 4/4E/
- Figure 4/4B/
- Figure 4/4C/
- Figure 4/4D/
- Figure 4/4A/
- Figure 4/4F/
- Figure 4/4E/BODIPY 493 503/
- Figure 4/4E/.DS_Store
- __MACOSX/Figure 4/4E/._.DS_Store
- Figure 4/4E/Oil Red O/
- Figure 4/4B/Western pIRS1-Y612.tif
- __MACOSX/Figure 4/4B/._Western pIRS1-Y612.tif
- Figure 4/4B/Western actin.tif
- Figure 4/4B/Western p-AKT T308.tif
- Figure 4/4B/Western p-AKT S473.tif
- Figure 4/4B/Western IRb.tif
- Figure 4/4B/Western IRS1.tif
- Figure 4/4B/Western p-IRb Y1150-1151.tif
- Figure 4/4B/Western SERPINA12.tif
- __MACOSX/Figure 4/4B/._Western SERPINA12.tif
- Figure 4/4B/Western T-AKT.tif
- __MACOSX/Figure 4/4B/._Western T-AKT.tif
- Figure 4/4C/.DS_Store
- __MACOSX/Figure 4/4C/._.DS_Store
- Figure 4/4C/Western p-AKT S473 .tif
- __MACOSX/Figure 4/4C/._Western p-AKT S473 .tif
- Figure 4/4C/Western actin.tif
- __MACOSX/Figure 4/4C/._Western actin.tif
- Figure 4/4C/Western p-AKT T308.tif
- __MACOSX/Figure 4/4C/._Western p-AKT T308.tif
- Figure 4/4C/Western AKT.tif
- __MACOSX/Figure 4/4C/._Western AKT.tif
- Figure 4/4C/Western IRb.tif
- __MACOSX/Figure 4/4C/._Western IRb.tif
- Figure 4/4C/Western IRS1.tif
- __MACOSX/Figure 4/4C/._Western IRS1.tif
- Figure 4/4C/Western p-IRb Y1146.tif
- __MACOSX/Figure 4/4C/._Western p-IRb Y1146.tif
- Figure 4/4C/Western p-IRb Y1150-1151.tif
- __MACOSX/Figure 4/4C/._Western p-IRb Y1150-1151.tif
- Figure 4/4C/Western p-IRS1 Y608.tif
- __MACOSX/Figure 4/4C/._Western p-IRS1 Y608.tif
- Figure 4/4C/Western Sirt6.tif
- __MACOSX/Figure 4/4C/._Western Sirt6.tif
- Figure 4/4D/Western actin.tif
- __MACOSX/Figure 4/4D/._Western actin.tif
- Figure 4/4D/Western Serpina12.tif
- Figure 4/4D/Western Sirt6.tif
- Figure 4/4A/Western actin.tif
- Figure 4/4A/Western IRS1.tif
- Figure 4/4A/Western p-IRS1 Y608.tif
- Figure 4/4A/Western Sirt6.tif
- Figure 4/4F/TG.xlsx
- __MACOSX/Figure 4/4F/._TG.xlsx
- Figure 4/4E/BODIPY 493 503/Ad-Cre+ KD Serpina12 +4g:L.tif
- __MACOSX/Figure 4/4E/BODIPY 493 503/._Ad-Cre+ KD Serpina12 +4g:L.tif
- Figure 4/4E/BODIPY 493 503/Ad-Cre +1g:L.tif
- __MACOSX/Figure 4/4E/BODIPY 493 503/._Ad-Cre +1g:L.tif
- Figure 4/4E/BODIPY 493 503/Control +4g:L.tif
- __MACOSX/Figure 4/4E/BODIPY 493 503/._Control +4g:L.tif
- Figure 4/4E/BODIPY 493 503/Control +1g:L.tif
- __MACOSX/Figure 4/4E/BODIPY 493 503/._Control +1g:L.tif
- Figure 4/4E/BODIPY 493 503/Ad-Cre +4g:L.tif
- __MACOSX/Figure 4/4E/BODIPY 493 503/._Ad-Cre +4g:L.tif
- Figure 4/4E/BODIPY 493 503/Ad-Cre+ KD Serpina12 +1g:L.tif
- __MACOSX/Figure 4/4E/BODIPY 493 503/._Ad-Cre+ KD Serpina12 +1g:L.tif
- Figure 4/4E/Oil Red O/Ad-Cre+ KD Serpina12 +4g:L.tif
- __MACOSX/Figure 4/4E/Oil Red O/._Ad-Cre+ KD Serpina12 +4g:L.tif
- Figure 4/4E/Oil Red O/Control +4g:L.tif
- __MACOSX/Figure 4/4E/Oil Red O/._Control +4g:L.tif
- Figure 4/4E/Oil Red O/Ad-Cre +4g:L.tif
