# Supplementary material for: Sirt6 ablation in the liver causes fatty liver that increases cancer risk by upregulating Serpina12
Source: EMBO Rep. 2024 Feb 8;25(3):24. doi: 10.1038/s44319-024-00071-3 (PMC10933290; doi:10.1038/s44319-024-00071-3)
Supplement: Supplementary file 5 — Source Data Fig. 4 [file 44319_2024_71_MOESM5_ESM.zip › Figure 4/4F/TG.xlsx]

## Sheet: Sheet1
	Control			KO_Sirt6			KO_Sirt6+KD_S12
+1g/L Glucose	0.777384	1.16741	1.05521	1.03155	0.81359	0.881343	0.923644	1.06668	0.875966
+4g/L Glucose	0.951524	1.07325	0.975226	1.29822	1.23234	1.33879	1.09655	1.02584	1.06441
