# Supplementary material for: Sirt6 ablation in the liver causes fatty liver that increases cancer risk by upregulating Serpina12
Source: EMBO Rep. 2024 Feb 8;25(3):24. doi: 10.1038/s44319-024-00071-3 (PMC10933290; doi:10.1038/s44319-024-00071-3)
Supplement: Supplementary file 6 — Source Data Fig. 5 [file 44319_2024_71_MOESM6_ESM.zip]

Archive with 22 entries (15 files):
- Figure 5/
- Figure 5/5A/
- Figure 5/5F/
- Figure 5/.DS_Store
- __MACOSX/Figure 5/._.DS_Store
- Figure 5/5C/
- Figure 5/5D/
- Figure 5/5E/
- Figure 5/5B/
- Figure 5/5A/rel. Expression.xlsx
- __MACOSX/Figure 5/5A/._rel. Expression.xlsx
- Figure 5/5F/Survival Curve.xlsx
- __MACOSX/Figure 5/5F/._Survival Curve.xlsx
- Figure 5/5C/rel. Expression.xlsx
- __MACOSX/Figure 5/5C/._rel. Expression.xlsx
- Figure 5/5D/GSE89063 gene expression matrix.xls
- __MACOSX/Figure 5/5D/._GSE89063 gene expression matrix.xls
- Figure 5/5E/Survival Curve.xlsx
- __MACOSX/Figure 5/5E/._Survival Curve.xlsx
- Figure 5/5B/HE Sirt6 LKO.tif
- Figure 5/5B/HE Sirt6 Floxed.tif
- Figure 5/5B/HE Sirt6 LKO + sgSerpina12.tif
