# Supplementary material for: Sirt6 ablation in the liver causes fatty liver that increases cancer risk by upregulating Serpina12
Source: EMBO Rep. 2024 Feb 8;25(3):24. doi: 10.1038/s44319-024-00071-3 (PMC10933290; doi:10.1038/s44319-024-00071-3)
Supplement: Supplementary file 6 — Source Data Fig. 5 [file 44319_2024_71_MOESM6_ESM.zip › Figure 5/5A/rel. Expression.xlsx]

## Sheet: Figure 5A
Gene Name	Control			Sirt6 KO			Sirt6 KO_S12 KD
Fasn	1.107	1.019	0.886	1.251	1.169	1.084	0.844	0.931	1.227
Elovl6	1.032	1.031	0.94	1.285	1.246	1.185	0.518	0.576	0.663
Scd1	1.019	1.007	0.974	1.281	1.143	1.109	0.649	0.723	0.668
