# Supplementary material for: Sirt6 ablation in the liver causes fatty liver that increases cancer risk by upregulating Serpina12
Source: EMBO Rep. 2024 Feb 8;25(3):24. doi: 10.1038/s44319-024-00071-3 (PMC10933290; doi:10.1038/s44319-024-00071-3)
Supplement: Supplementary file 6 — Source Data Fig. 5 [file 44319_2024_71_MOESM6_ESM.zip › Figure 5/5F/Survival Curve.xlsx]

## Sheet: Figure 5F
Patient ID	Overall Survival (Months)	SERPINA12 HIGH +FASN HIGH	SERPINA12 HIGH+FASN LOW
TCGA-2Y-A9H8-01	20.8107	1
TCGA-BC-A10Z-01	1.1178	1
TCGA-BW-A5NO-01	0.657527	0
TCGA-CC-A7IL-01	9.13963	1
TCGA-DD-A11D-01	51.2871	1
TCGA-DD-A1EK-01	18.345	1
TCGA-DD-A3A7-01	13.7752	1
TCGA-ED-A8O6-01	1.84108	1
TCGA-FV-A2QR-01	19.1012	1
TCGA-GJ-A3OU-01	28.8983	0
TCGA-GJ-A6C0-01	1.01917	1
TCGA-KR-A7K8-01	29.786	0
TCGA-MI-A75I-01	20.7121	0
TCGA-ZS-A9CE-01	40.7996	0
TCGA-2Y-A9HA-01	1.18355		1
TCGA-5C-AAPD-01	0.657527		0
TCGA-BC-A10Y-01	23.3751		1
TCGA-BC-A217-01	45.9283		1
TCGA-DD-AACG-01	15.419		1
TCGA-DD-AACV-01	50.3337		0
TCGA-DD-AADK-01	34.4873		0
TCGA-DD-AADV-01	18.871		0
TCGA-DD-AADY-01	18.2464		0
TCGA-DD-AAE1-01	18.1477		0
TCGA-DD-AAE3-01	18.608		0
TCGA-DD-AAEG-01	23.6381		0
TCGA-DD-AAEH-01	25.7751		0
TCGA-ED-A7PY-01	12.8218		0
TCGA-ED-A7XO-01	14.0382		0
TCGA-ED-A7XP-01	13.1505		0
TCGA-EP-A12J-01	18.7395		0
TCGA-HP-A5N0-01	37.7092		1
TCGA-KR-A7K7-01	31.2654		0
TCGA-LG-A6GG-01	12.7231		0
TCGA-MI-A75H-01	24.5586		0
TCGA-NI-A4U2-01	58.8815		1
TCGA-RC-A7S9-01	21.0409		0
TCGA-RC-A7SB-01	19.3313		0
TCGA-UB-AA0V-01	10.3232		0
