# Supplementary material for: Sirt6 ablation in the liver causes fatty liver that increases cancer risk by upregulating Serpina12
Source: EMBO Rep. 2024 Feb 8;25(3):24. doi: 10.1038/s44319-024-00071-3 (PMC10933290; doi:10.1038/s44319-024-00071-3)
Supplement: Supplementary file 6 — Source Data Fig. 5 [file 44319_2024_71_MOESM6_ESM.zip › Figure 5/5C/rel. Expression.xlsx]

## Sheet: Figure 5C
Gene Name	Sirt6 CO/CO			Sirt6 CO/CO Alb			Sirt6 CO/CO Alb+sgSerpina12
Pparg	0.991331	1.09017	0.92531	14.5994	18.9474	17.0265	8.25511	9.95791	9.75331
G6pc	1.62609	1.16742	0.526779	22.7175	33.0556	26.8792	2.46441	1.63542	2.00757
Lpk	0.236164	2.3759	1.78221	20.5877	26.8498	34.5586	7.3891	3.45475	5.64082
Acc	1.05476	0.908299	1.0438	1.33149	1.40963	1.5999	1.44821	1.39191	0.322704
Fasn	1.04003	0.869163	1.10625	4.25168	5.7185	4.45896	1.85779	2.54634	2.19899
Elovl6	0.983753	1.00509	1.01137	4.2486	4.14191	4.05295	2.85287	2.37968	0.585686
Scd1	0.8623	1.17704	0.985263	1.78561	1.86627	2.64638	2.81158	2.70862	2.21692
