# Supplementary material for: Sirt6 ablation in the liver causes fatty liver that increases cancer risk by upregulating Serpina12
Source: EMBO Rep. 2024 Feb 8;25(3):24. doi: 10.1038/s44319-024-00071-3 (PMC10933290; doi:10.1038/s44319-024-00071-3)
Supplement: Supplementary file 6 — Source Data Fig. 5 [file 44319_2024_71_MOESM6_ESM.zip › Figure 5/5D/GSE89063 gene expression matrix.xls]

## Sheet: Figure 5D
gene_symbol	logFC	AveExpr	t	P.Value	adj.P.Val	B
GCK	5.34405	2.20507	5.39173	3.86937e-05	0.000304258	2.13285
SERPINA12	3.54041	-0.139669	7.26466	8.8369e-07	1.84411e-05	5.91486
FASN	2.48399	9.05434	7.88782	2.78834e-07	7.87997e-06	6.9508
ACLY	1.66908	7.84883	5.40149	3.78958e-05	0.000299884	1.89362
SIRT6	0.0912424	2.20996	0.478207	0.6382	0.72832	-6.74909

## Sheet: Control vs Perturbation 
gene_symbol	logFC	AveExpr	t	P.Value	adj.P.Val	B
GCK	5.34405	2.20507	5.39173	3.86937e-05	0.000304258	2.13285
SLC10A1	5.22613	3.301	9.02562	3.8666e-08	1.89264e-06	8.92445
EPO	5.11036	1.68166	8.92443	4.5791e-08	2.13168e-06	8.84333
CYP4A22	4.8143	2.53525	22.3214	1.14023e-14	5.74911e-11	23.0264
INHBB	4.80888	0.204983	8.70374	6.6508e-08	2.76715e-06	8.34861
HR	4.61759	1.23237	11.7536	6.21789e-10	1.06135e-07	12.8545
SCUBE1	4.44025	2.9537	6.0235	1.02759e-05	0.00011132	3.33664
MYO7B	4.27837	0.382019	13.2833	8.37986e-11	3.18219e-08	14.2709
APOA4	4.27629	3.05458	7.62876	4.47576e-07	1.10763e-05	6.48315
CYP4A11	4.15222	4.20769	16.8544	1.50587e-12	2.50615e-09	19.0158
GREM2	4.10525	3.20707	10.1486	6.41433e-09	5.5097e-07	10.7385
RP11-404G16.2	4.09427	2.45712	9.14793	3.15691e-08	1.62911e-06	9.19593
HSD17B13	4.02532	5.88294	6.66512	2.8168e-06	4.35573e-05	4.39718
SYT7	3.91379	6.14117	10.9993	1.80341e-09	2.18278e-07	11.9139
CYP2B7P	3.85956	7.10787	6.44477	4.36614e-06	5.9136e-05	4.02323
C15ORF48	3.69339	1.13892	7.86322	2.9154e-07	8.0866e-06	7.0417
CXCR5	3.61656	-2.15039	3.20611	0.00484724	0.014399	-2.02141
CYGB	3.59258	1.20478	9.42478	2.0081e-08	1.19357e-06	9.60739
SERPINA12	3.54041	-0.139669	7.26466	8.8369e-07	1.84411e-05	5.91486
LRCOL1	3.53848	-0.530098	8.56215	8.47711e-08	3.31954e-06	7.97168
CNTD2	3.52933	-0.637815	9.48465	1.82309e-08	1.12373e-06	9.27567
NAT8	3.47416	4.20616	11.6176	7.50479e-10	1.18951e-07	12.8309
TIE1	3.43402	0.0430594	8.83898	5.2873e-08	2.3465e-06	8.52664
SLC51A	3.38884	4.83456	9.9135	9.23325e-09	7.02466e-07	10.2487
FAM65C	3.38366	0.271456	6.31266	5.69613e-06	7.21582e-05	4.1812
SLC2A9	3.35358	2.77299	19.4429	1.27575e-13	4.24634e-10	21.0656
SLC25A47	3.31048	5.68905	22.1599	1.29543e-14	5.74911e-11	23.6497
EGLN3	3.28489	2.25634	4.60914	0.000212441	0.00115164	0.429674
THRSP	3.2754	7.88578	4.02835	0.000774246	0.00322841	-1.13021
RP11-177C12.1	3.27183	-1.18855	5.43814	3.50461e-05	0.000283305	2.44318
CCL16	3.2612	3.96306	5.50232	3.05734e-05	0.000254511	2.0686
HRG	3.19279	6.78539	7.77119	3.44663e-07	9.06887e-06	6.58882
PIGR	3.15926	3.60091	8.21361	1.55717e-07	5.04433e-06	7.48055
FOLH1B	3.14978	1.83099	8.34031	1.24611e-07	4.37194e-06	7.86528
KRTCAP3	3.12039	0.414841	13.129	1.01683e-10	3.65896e-08	14.1273
HSD3B1	3.11881	-1.09451	6.9843	1.5104e-06	2.76609e-05	5.29623
MGAM	3.09984	0.383286	4.14088	0.000601986	0.00263819	-0.302643
CDHR5	3.0968	4.95614	9.43087	1.9884e-08	1.1899e-06	9.46126
CD109	3.0835	3.0074	5.74819	1.82028e-05	0.00017031	2.75123
PDGFB	3.06854	-0.121194	9.06031	3.64985e-08	1.80647e-06	8.82299
MAMDC4	3.05905	3.82926	7.848	2.99696e-07	8.22713e-06	6.78727
SLC6A1	3.04758	3.48823	5.80081	1.63065e-05	0.000156868	2.779
SLC5A9	3.04181	2.30445	16.1521	3.11849e-12	3.77451e-09	18.005
PLCH2	3.02478	1.24684	4.25352	0.000468108	0.00216477	-0.177917
CASP16P	3.01029	1.45506	8.00596	2.25372e-07	6.74292e-06	7.29244
MARCKSL1	2.97874	1.97818	16.6344	1.88609e-12	2.79016e-09	18.3249
RAB26	2.96537	1.9724	7.08821	1.23673e-06	2.38636e-05	5.59154
TSPAN18	2.95497	0.412066	12.4127	2.55912e-10	6.08431e-08	13.3464
TF	2.90874	11.4928	10.064	7.30731e-09	6.00552e-07	10.6409
APOA2	2.90298	9.19202	13.6391	5.40236e-11	2.56882e-08	15.4628
SLC3A1	2.89399	5.14404	6.18201	7.42624e-06	8.7887e-05	3.40266
CREB5	2.89388	0.121658	12.1067	3.84645e-10	7.11272e-08	12.8635
UGT2B10	2.8912	5.08699	7.41171	6.69959e-07	1.48416e-05	5.86105
PGLYRP2	2.88135	4.24461	5.37143	4.04095e-05	0.000314443	1.74821
FETUB	2.85742	2.96241	9.20454	2.87587e-08	1.54375e-06	9.25449
ARSF	2.85108	1.29393	7.8863	2.79604e-07	7.87997e-06	7.08343
RALGPS1	2.83688	2.85085	10.5628	3.42592e-09	3.59156e-07	11.3817
LRMP	2.81758	0.436761	7.71447	3.82332e-07	9.80804e-06	6.75048
BCO1	2.80614	0.676317	4.88763	0.000115133	0.000713965	1.26183
DBNDD1	2.79543	2.02573	7.5394	5.28029e-07	1.2487e-05	6.43091
UGT2B27P	2.7758	-0.881523	3.66901	0.00173071	0.00621097	-1.17354
TREX1	2.77332	0.346553	3.48978	0.00258263	0.00854502	-1.68932
UGT3A1	2.76811	4.3313	12.2311	3.25603e-10	6.47028e-08	13.6669
APLN	2.73594	-0.345744	6.51407	3.8013e-06	5.39558e-05	4.5423
INHBA	2.72981	2.70038	6.58786	3.28224e-06	4.89359e-05	4.52641
CYP2A13	2.6841	0.240055	2.88661	0.00975137	0.0256428	-2.92251
UBXN10	2.65017	0.235261	4.62163	0.000206659	0.00112534	0.73987
APOA5	2.64779	5.22611	9.24778	2.67883e-08	1.46172e-06	9.15063
PIK3IP1	2.63134	2.36584	6.97111	1.54937e-06	2.8258e-05	5.32485
C12ORF75	2.62732	0.297428	11.0668	1.636e-09	2.03567e-07	11.6967
SPINT1	2.61633	0.990676	7.60221	4.70053e-07	1.15042e-05	6.5789
LRRC31	2.61062	-0.663089	3.54907	0.00226268	0.00766937	-1.44266
TOX2	2.60371	0.105337	5.88503	1.36834e-05	0.000137807	3.34673
CYP2A7	2.60337	6.67155	3.52134	0.00240707	0.00807043	-2.36317
ATP2B2	2.56072	3.66457	11.5895	7.80305e-10	1.20802e-07	12.8215
ANGPTL4	2.55422	5.37249	13.4022	7.22904e-11	3.00773e-08	15.1615
CEMP1	2.54934	-1.26994	3.61002	0.0019747	0.006906	-1.26566
CORO2B	2.52445	0.158642	6.15906	7.78209e-06	9.10366e-05	3.88382
AADACP1	2.52406	0.332932	6.25473	6.40517e-06	7.87934e-05	4.06893
MPPED1	2.50506	3.63978	6.295	5.90319e-06	7.43235e-05	3.78427
PCK1	2.49634	2.21054	5.53412	2.85782e-05	0.000241735	2.43414
FASN	2.48399	9.05434	7.88782	2.78834e-07	7.87997e-06	6.9508
CRYAA	2.47679	0.707794	3.63923	0.00184989	0.00655642	-1.42468
MCTP1	2.47611	1.21843	7.43108	6.46112e-07	1.45065e-05	6.27087
CYP3A4	2.47128	7.88005	4.61074	0.000211692	0.00114805	0.163993
RASGRF2	2.46236	2.06468	12.1597	3.58218e-10	6.91206e-08	13.5358
HMGCS2	2.44714	5.49031	4.4634	0.0002934	0.00147743	-0.325714
JAML	2.43235	0.244645	8.25181	1.45568e-07	4.79725e-06	7.63269
ELFN1	2.43158	2.27309	7.16288	1.07222e-06	2.15304e-05	5.70325
CES3	2.43023	3.7044	9.21749	2.81531e-08	1.52293e-06	9.20319
KIF12	2.41811	2.11515	4.66032	0.000189737	0.00104863	0.567296
RTP3	2.41271	2.71786	2.75719	0.0128857	0.0321755	-3.67242
TXNIP	2.41077	5.86049	12.4501	2.43621e-10	5.8974e-08	13.9378
PAQR4	2.39109	-0.40759	3.6251	0.00190924	0.00672301	-1.30992
PRSS12	2.3896	2.1987	14.7437	1.46543e-11	1.02688e-08	16.5559
TKFC	2.38624	7.05947	7.36399	7.32709e-07	1.59173e-05	5.8381
TTYH3	2.37647	3.89831	7.56996	4.98941e-07	1.2032e-05	6.26016
BICC1	2.36632	1.12436	8.32636	1.27694e-07	4.45056e-06	7.83588
GHR	2.36625	6.28942	13.6462	5.35532e-11	2.56882e-08	15.4721
SDCBP2	2.36549	4.35826	16.9677	1.34233e-12	2.50615e-09	19.1336
ESR1	2.3591	1.86078	4.5982	0.00021764	0.00117409	0.47564
SLC22A7	2.35514	6.83624	4.91337	0.000108832	0.000682201	0.74004
SCD	2.33669	11.3206	4.35892	0.000370118	0.00177897	-0.126324
SUCNR1	2.33272	0.520563	5.76679	1.75077e-05	0.00016527	3.09729
PKLR	2.32162	6.32989	9.38895	2.12811e-08	1.24238e-06	9.40689
G0S2	2.32044	4.64613	6.00555	1.0663e-05	0.000114214	3.05979
ERBB2	2.3195	5.38039	12.8351	1.47748e-10	4.68361e-08	14.44
VWCE	2.31914	4.39453	8.95658	4.33895e-08	2.05583e-06	8.69757
MST1R	2.31735	1.89253	12.2593	3.13595e-10	6.32606e-08	13.6332
GAL3ST1	2.31697	0.955293	8.52641	9.01605e-08	3.48953e-06	8.15846
SORCS2	2.31655	1.58938	6.53945	3.61383e-06	5.22984e-05	4.5648
IFIT2	2.31654	3.70336	15.3497	7.41775e-12	7.24994e-09	17.4349
ACP5	2.30916	2.2287	10.7554	2.57516e-09	2.98136e-07	11.657
GBP7	2.30455	4.85244	8.0027	2.26696e-07	6.76734e-06	6.97821
SLC44A3	2.30338	2.58583	7.69449	3.96601e-07	1.00196e-05	6.66282
LAMC2	2.30083	2.13735	4.46574	0.00029188	0.00147256	0.136809
SCARA3	2.3003	-0.877367	5.76526	1.75642e-05	0.000165616	3.09332
IFI44	2.29839	2.16827	8.44676	1.03498e-07	3.8277e-06	8.03497
RAMP1	2.29424	2.92897	9.64007	1.42129e-08	9.46153e-07	9.96207
SULT1E1	2.28386	1.5818	4.98791	9.24954e-05	0.000598389	1.36388
HLA-F	2.2751	3.0155	7.48204	5.87468e-07	1.35219e-05	6.21406
APOL3	2.2731	5.59552	7.23243	9.39357e-07	1.93301e-05	5.51239
AIM1L	2.26565	-1.20293	4.85467	0.000123749	0.000755083	1.28452
UGT2B15	2.26147	6.42608	5.46502	3.30958e-05	0.000270828	1.91509
DTNA	2.25069	3.47152	7.11721	1.16993e-06	2.28356e-05	5.45172
HLA-B	2.2474	7.61053	9.65334	1.39156e-08	9.3102e-07	9.90573
GRAP	2.24067	-0.99377	4.4773	0.000284488	0.00144403	0.511776
AQP4	2.22631	-0.565496	3.87574	0.00108958	0.00424794	-0.768446
FOLH1	2.21004	2.6802	9.19487	2.92193e-08	1.54375e-06	9.26002
PCED1B	2.20662	0.0871434	8.10529	1.88707e-07	5.84861e-06	7.37055
ENPP7	2.19457	1.8699	11.7861	5.94625e-10	1.04169e-07	13.0262
LGALS1	2.17983	3.76376	7.0829	1.24939e-06	2.40034e-05	5.34379
PRAP1	2.17763	6.66342	10.2198	5.75182e-09	5.39294e-07	10.7541
RAC3	2.16462	0.373055	6.44808	4.33731e-06	5.9046e-05	4.44148
SLC2A12	2.16195	0.787674	7.07227	1.27512e-06	2.43571e-05	5.61631
CHST9	2.1521	3.42048	4.36853	0.000362286	0.001747	-0.328611
TUBB2BP1	2.15168	-0.85702	3.43454	0.00292085	0.00945724	-1.66092
FLI1	2.1498	0.226191	7.12593	1.15058e-06	2.26609e-05	5.69742
SOWAHA	2.14585	1.93594	6.48404	4.0362e-06	5.6094e-05	4.42097
CCR6	2.13859	2.16226	6.70953	2.58067e-06	4.10111e-05	4.83995
ECM2	2.13626	4.05561	6.79379	2.18739e-06	3.61326e-05	4.73557
SLC16A4	2.13495	1.95821	6.91309	1.73365e-06	3.08994e-05	5.25774
IGSF23	2.1271	0.155879	3.98566	0.000851873	0.00349087	-0.608245
PPP1R1C	2.1202	1.01161	7.91729	2.64371e-07	7.56954e-06	7.13296
IRF7	2.09882	2.35522	5.4853	3.16993e-05	0.000261814	2.30724
P2RX7	2.0953	1.66518	4.84476	0.000126466	0.000769549	1.04293
COL5A2	2.0753	4.08749	8.62094	7.66229e-08	3.10078e-06	8.14649
ELFN2	2.07149	-0.642067	2.668	0.0155855	0.0375915	-3.22256
APOC1P1	2.05351	3.41878	5.52388	2.92055e-05	0.000246103	2.20181
FGFR2	2.05189	3.87751	7.1233	1.15639e-06	2.27082e-05	5.40727
HCN3	2.05005	4.12863	8.75078	6.1391e-08	2.60306e-06	8.36806
LRRC19	2.04693	2.60882	5.57086	2.64393e-05	0.000227545	2.44592
SNCG	2.04685	1.63694	5.87161	1.40703e-05	0.000140273	3.21723
A1BG	2.04669	7.29948	4.16165	0.000574678	0.00254533	-0.889375
SLC4A4	2.04469	4.11508	12.5258	2.20589e-10	5.6719e-08	14.0681
XRCC6P1	2.0437	-0.518688	5.85009	1.47146e-05	0.000144851	3.27243
AKAP12	2.03893	3.8538	4.52248	0.00025736	0.00133586	-0.0623452
ESAM	2.03444	-0.142407	6.76565	2.31134e-06	3.76846e-05	5.01965
ST14	2.01542	2.85517	11.2285	1.29741e-09	1.74482e-07	12.3416
LAMB3	2.0134	4.0872	6.1905	7.29872e-06	8.66861e-05	3.50537
OTC	2.01051	2.9423	3.50701	0.0024853	0.00828061	-2.13587
DNAH11	2.00851	0.0379624	6.29079	5.95373e-06	7.45794e-05	4.13697
SERPINA11	2.00325	6.64968	6.42236	4.56687e-06	6.1232e-05	3.94391
CYP4F22	1.99961	1.57178	4.36801	0.000362703	0.00174781	0.0205907
IL17RE	1.99615	0.431235	7.14414	1.11123e-06	2.21149e-05	5.74038
FAM151A	1.9954	-1.62692	2.61447	0.0174564	0.0412119	-3.20369
FMO5	1.99045	5.9927	6.68614	2.7024e-06	4.2429e-05	4.44354
ACOT12	1.98998	3.81039	3.91448	0.000999056	0.00397295	-1.40798
MROH2A	1.98608	3.2115	6.87906	1.85215e-06	3.22768e-05	5.02531
SLC5A10	1.95443	-0.252343	4.1055	0.000651528	0.00280999	-0.311375
CXCL6	1.95187	1.07704	3.06811	0.00656638	0.0184518	-2.69511
SOX4	1.95181	3.68294	9.19593	2.91687e-08	1.54375e-06	9.16946
CA12	1.94623	3.5078	3.11229	0.00595965	0.0170199	-3.10371
DYRK1B	1.94177	0.893645	9.11357	3.34138e-08	1.69113e-06	9.09154
PLIN2	1.94035	7.90801	7.40854	6.73957e-07	1.48722e-05	5.98585
SLC15A1	1.93455	4.35228	12.7047	1.74776e-10	4.84785e-08	14.2926
CD74	1.93366	3.28509	9.66291	1.37055e-08	9.2159e-07	9.9704
ANGPTL8	1.93202	7.32601	5.89833	1.33108e-05	0.000134948	2.90791
SPECC1L-ADORA2A	1.92829	-1.90903	1.69151	0.107801	0.181343	-4.71765
EVA1A	1.92725	3.98237	5.15892	6.38179e-05	0.000445334	1.32147
CHADL	1.92062	-1.21519	3.66873	0.0017318	0.00621321	-1.14879
SGSM1	1.91482	-0.153955	6.14717	7.97347e-06	9.24728e-05	3.85707
IL2RG	1.91406	-0.337435	7.05302	1.32314e-06	2.50945e-05	5.52097
HLA-K	1.91383	0.425542	3.79709	0.00129941	0.00491207	-1.0456
CAMK2B	1.91307	0.669691	6.78784	2.21299e-06	3.642e-05	5.08609
CD68	1.91296	6.42589	12.7263	1.69974e-10	4.81498e-08	14.3127
FNDC5	1.90678	3.53353	3.8798	0.00107972	0.00422683	-1.4356
ELOVL2	1.89952	3.80939	6.23111	6.71991e-06	8.15577e-05	3.62749
CYP2C8	1.89838	8.03084	5.65947	2.19299e-05	0.00019504	2.46233
FER1L4	1.89464	-0.453158	6.20921	7.02592e-06	8.41215e-05	3.96423
APOF	1.88286	5.10754	5.02733	8.48896e-05	0.000559792	0.928553
EEF1A2	1.87924	4.59137	3.72093	0.00154091	0.00564704	-1.94331
CIDEC	1.86959	-0.138743	3.18548	0.00507294	0.0149173	-2.25757
CYP2B6	1.86536	8.39074	2.88301	0.00982767	0.0257877	-3.56624
LEAP2	1.86261	7.26914	10.2767	5.27303e-09	4.97908e-07	10.8713
ISM1	1.85773	4.03333	6.33149	5.48347e-06	7.0402e-05	3.8031
MGRN1	1.85727	5.27051	11.8476	5.46537e-10	9.70213e-08	13.1156
ACSL6	1.85592	1.91563	7.70823	3.86731e-07	9.84501e-06	6.7467
MAN2B1	1.85561	5.01138	8.50193	9.40583e-08	3.55765e-06	7.87138
APOL1	1.85371	8.26669	17.147	1.12067e-12	2.48676e-09	19.2412
PACRG	1.85319	-0.792571	4.83546	0.000129069	0.000781105	1.24289
APOA1	1.85254	9.35832	8.26339	1.42628e-07	4.75927e-06	7.64156
MEGF6	1.85244	-0.971228	6.93242	1.66985e-06	3.00784e-05	5.22657
PALMD	1.85165	4.17134	13.7601	4.66297e-11	2.56882e-08	15.622
ACHE	1.85061	1.83189	6.8836	1.83586e-06	3.21613e-05	5.21278
SULT1C2	1.84852	0.590214	5.71878	1.93601e-05	0.000178533	2.99641
SLC16A13	1.84294	4.40643	7.91794	2.64057e-07	7.56954e-06	6.85367
CD24	1.83934	5.65852	5.31502	4.5599e-05	0.000344608	1.55618
OR2I1P	1.8378	2.39983	5.97189	1.14301e-05	0.000120206	3.3203
CCND1	1.83695	5.52934	6.53264	3.66313e-06	5.26116e-05	4.12108
ARHGEF37	1.83432	3.13118	9.79023	1.12034e-08	7.97659e-07	10.1854
KLHDC9	1.83147	-0.678611	5.79642	1.64567e-05	0.000157773	3.16263
BSCL2	1.83131	3.34534	7.61711	4.57299e-07	1.1275e-05	6.42178
ITGB4	1.83079	2.53135	7.23106	9.41803e-07	1.93506e-05	5.80285
TMEM139	1.83004	3.22781	8.03913	2.12368e-07	6.45541e-06	7.21332
PYCARD	1.82796	0.0224805	5.603	2.47027e-05	0.000214541	2.78555
KRT19	1.82638	1.37416	5.81818	1.57262e-05	0.000152831	3.13608
CHI3L1	1.82269	7.33327	4.13263	0.000613182	0.00267581	-0.950859
LGALS4	1.81769	6.99017	4.7509	0.000155408	0.000897268	0.393689
ANXA13	1.81621	0.773345	6.92105	1.70708e-06	3.04666e-05	5.33543
ADSSL1	1.81297	5.36022	6.48751	4.00831e-06	5.58814e-05	4.02871
DAPK2	1.81125	1.81534	7.17821	1.04133e-06	2.09748e-05	5.77502
TGIF2-C20ORF24	1.80925	0.710255	2.34734	0.030417	0.064536	-4.05031
SLC29A4	1.80162	2.13538	9.72883	1.23443e-08	8.47176e-07	10.1272
ZG16	1.79881	2.91637	4.60821	0.000212876	0.00115306	0.30056
CYP2D6	1.79472	5.77345	4.29988	0.000422134	0.00199019	-0.685079
TNC	1.79446	1.85955	6.51895	3.76449e-06	5.35677e-05	4.49846
COMT	1.78239	6.67374	12.2883	3.01716e-10	6.32606e-08	13.7405
CH507-9B2.1	1.78225	1.6144	5.08363	7.51183e-05	0.000507936	1.56457
PFKP	1.78151	2.95388	6.62376	3.05681e-06	4.61433e-05	4.55914
PEMT	1.77903	4.41792	6.37217	5.05166e-06	6.60686e-05	3.84139
PHKA1	1.77829	3.36365	10.0407	7.57622e-09	6.15059e-07	10.5598
CASC5	1.77525	3.00147	8.96314	4.29164e-08	2.04067e-06	8.84957
EPCAM	1.77252	0.499507	3.94585	0.000931294	0.0037528	-0.736336
UGT2B17	1.77168	1.56268	4.01978	0.000789247	0.00327353	-0.73918
VNN2	1.7711	0.85676	6.54552	3.5704e-06	5.18955e-05	4.62088
TMCC1	1.77061	5.75914	15.0449	1.04164e-11	8.39621e-09	17.1074
COCH	1.76723	0.747195	5.04681	8.13704e-05	0.000541141	1.59162
TRNP1	1.75298	4.32304	11.0184	1.75437e-09	2.1429e-07	11.9652
GPRIN3	1.75247	-0.314126	4.56472	0.000234376	0.00124372	0.661894
PRSS8	1.74579	4.33668	5.04519	8.16558e-05	0.000542768	1.02543
DIXDC1	1.73789	3.25214	11.6477	7.19751e-10	1.18306e-07	12.9186
SLC17A4	1.73636	5.942	4.65271	0.000192947	0.00106372	0.107256
SEC14L4	1.72797	4.63521	10.0176	7.85178e-09	6.28438e-07	10.4236
UBD	1.72756	5.0965	5.25049	5.23799e-05	0.000384871	1.4177
IFIT3	1.72195	4.14561	10.4676	3.95068e-09	3.9848e-07	11.1546
TNS1	1.72158	6.70023	9.59898	1.51757e-08	9.80457e-07	9.76869
MAPK13	1.72023	3.96059	9.38641	2.13688e-08	1.24238e-06	9.45755
COQ10A	1.71622	3.74101	4.55147	0.000241354	0.00127469	0.0205965
GALNT18	1.71574	3.56719	9.21533	2.82533e-08	1.52293e-06	9.21369
DBN1	1.71499	0.157951	5.9702	1.14702e-05	0.000120479	3.51425
AC006116.27	1.71275	-1.47448	1.80376	0.0878583	0.153349	-4.61226
EPSTI1	1.71256	0.359288	3.09652	0.00616967	0.0174996	-2.5138
CYP2A6	1.70865	8.76793	2.52533	0.0210527	0.0478646	-4.25226
AOC4P	1.70685	3.01737	10.1576	6.32696e-09	5.5057e-07	10.7644
DIRAS2	1.70301	0.113008	3.32253	0.00374632	0.0116457	-2.00794
KDF1	1.69896	0.541486	8.39682	1.12896e-07	4.06241e-06	7.90695
CBLC	1.69894	2.6342	9.60885	1.49384e-08	9.74948e-07	9.92957
OAS2	1.6973	3.36167	5.67912	2.10419e-05	0.000189676	2.5428
TMPRSS6	1.69569	6.249	8.58386	8.16625e-08	3.24554e-06	8.0304
TMEM132A	1.68557	0.369025	5.19132	5.95041e-05	0.000423657	1.92672
ALDOC	1.68167	5.87176	6.87587	1.86368e-06	3.2281e-05	4.81864
EHD2	1.67917	3.80704	3.57384	0.00214091	0.00732377	-2.16007
VASH2	1.6763	-0.174089	3.97944	0.000863827	0.00352683	-0.585978
DDR1	1.67268	2.44737	5.60983	2.43487e-05	0.000212711	2.55577
MPND	1.67144	2.46787	6.52283	3.73545e-06	5.33052e-05	4.43047
ANO1	1.66987	4.96967	5.20023	5.83716e-05	0.000418933	1.31278
ACLY	1.66908	7.84883	5.40149	3.78958e-05	0.000299884	1.89362
APOM	1.66736	4.35178	9.02069	3.89849e-08	1.90126e-06	8.81026
TMEM156	1.66611	1.20128	3.83301	0.00119899	0.0046017	-1.08537
IFI6	1.66445	3.07204	6.13101	8.24131e-06	9.47804e-05	3.5391
ARVCF	1.66128	1.93028	7.82899	3.10225e-07	8.42926e-06	6.96346
MELTF	1.65743	0.958947	4.13057	0.000616021	0.00268476	-0.401878
DOK7	1.65397	-0.713273	4.27532	0.000445892	0.00208031	0.0800067
SERPIND1	1.65327	8.83253	7.56909	4.99752e-07	1.2032e-05	6.34897
ADH1C	1.64875	6.1995	2.72148	0.0139082	0.0342469	-4.09484
MFSD2A	1.64785	4.21043	4.16099	0.000575522	0.00254737	-0.920247
DUSP8	1.64758	1.93819	5.4438	3.46257e-05	0.000280759	2.28475
FGL2	1.64681	-0.778874	5.2305	5.46832e-05	0.00039806	2.04364
SLC16A3	1.64321	1.32555	7.60502	4.67617e-07	1.14656e-05	6.58357
ENPP3	1.64268	0.581603	5.82431	1.55264e-05	0.00015111	3.21017
SCRN2	1.63666	2.91136	10.2118	5.82247e-09	5.41366e-07	10.8527
SERPINE2	1.63406	3.52296	7.6617	4.21224e-07	1.05417e-05	6.48091
RASGRP2	1.63157	-0.441885	1.96962	0.0643042	0.118909	-4.50794
CAP2	1.63107	3.4412	9.46806	1.8725e-08	1.1436e-06	9.64175
CDH1	1.62943	6.59764	11.5988	7.70322e-10	1.2066e-07	12.7912
SEMA7A	1.62755	0.287928	4.76942	0.000149208	0.000870151	1.04819
ESPL1	1.62149	-0.0456314	7.68076	4.06726e-07	1.02202e-05	6.64374
SLC6A8	1.62078	0.922293	5.56048	2.70263e-05	0.000231252	2.64835
POSTN	1.61922	2.12682	1.88721	0.0751959	0.135219	-5.1529
ICOSLG	1.61673	3.32688	6.78597	2.22111e-06	3.65084e-05	4.82364
CXCL1	1.61612	1.48436	3.78013	0.00134967	0.00507327	-1.24828
IFIT1	1.61498	3.00867	5.95472	1.18432e-05	0.000123092	3.18418
C1ORF116	1.61294	-0.591257	4.20751	0.000518725	0.00235549	-0.0695944
FREM2	1.61278	0.261156	4.76591	0.000150365	0.000875016	1.04306
ACSL4	1.61276	7.18371	5.0331	8.38309e-05	0.000554458	1.03249
GSTA1	1.61156	6.00478	3.80353	0.00128081	0.00486246	-1.78241
TUBA4B	1.61122	0.738945	7.00605	1.44833e-06	2.67078e-05	5.49366
RAB3B	1.61084	4.51212	6.34686	5.31598e-06	6.88492e-05	3.78028
AKR1B1	1.60385	3.39997	3.22225	0.00467754	0.0139941	-2.84765
TUBA1A	1.59968	1.13334	6.29174	5.94234e-06	7.45677e-05	4.11119
LIF	1.59886	0.0802395	6.27847	6.10421e-06	7.58837e-05	4.114
THY1	1.59701	-0.435508	2.64222	0.0164612	0.0392557	-3.30111
CYP2S1	1.59563	0.328462	2.7685	0.0125772	0.0315265	-3.17294
RASGRP3	1.59459	2.404	9.42945	1.99299e-08	1.1899e-06	9.65317
GPD1	1.59423	5.70953	4.76385	0.000151045	0.000878169	0.346124
NPC1L1	1.59257	6.17918	5.79574	1.64801e-05	0.000157853	2.60929
OLFM2	1.58858	3.49674	3.24191	0.00447865	0.0135397	-2.82472
DNMT3L	1.58787	2.18142	3.69139	0.00164621	0.00596074	-1.57337
FN1	1.58213	12.3259	10.6825	2.86748e-09	3.22055e-07	11.535
BTN3A3	1.58181	3.56594	10.5465	3.51031e-09	3.62299e-07	11.3178
CCDC170	1.5816	1.04393	6.50915	3.83876e-06	5.43137e-05	4.54274
HECW2	1.57972	-0.0600338	2.31525	0.0324733	0.0679139	-3.9719
GPRC5B	1.57949	1.00683	4.27527	0.000445938	0.00208031	-0.0950363
ZMYND15	1.57681	0.0311155	5.8797	1.38357e-05	0.000138848	3.33696
DHRS1	1.57545	3.41945	9.94885	8.7378e-09	6.73711e-07	10.4117
ELOVL6	1.57534	7.00121	5.0916	7.38312e-05	0.000500249	1.14519
SLC29A2	1.57402	1.25168	4.5197	0.000258952	0.00134151	0.399857
FAM131A	1.57256	0.53821	5.94168	1.2167e-05	0.000125849	3.44754
PIGZ	1.57149	0.885385	6.46487	4.19388e-06	5.78026e-05	4.46379
SLC16A12	1.57148	0.872929	4.20676	0.000519604	0.00235868	-0.224474
CTGF	1.56991	3.14392	4.92876	0.000105233	0.000664014	0.961492
PATL2	1.56853	-0.487036	4.70195	0.000173093	0.000970748	0.957666
MELK	1.56498	0.207597	7.33159	7.78771e-07	1.65897e-05	6.06356
MMP14	1.564	3.35858	8.84662	5.21957e-08	2.33199e-06	8.61553
SLC16A5	1.56277	-0.814092	4.54448	0.000245118	0.0012889	0.644507
SLC51B	1.55909	0.813083	5.16562	6.28998e-05	0.000441692	1.83547
CFAP57	1.55651	1.68993	3.90625	0.00101762	0.00402992	-1.00966
FMO3	1.55636	6.92458	5.85557	1.45476e-05	0.000143604	2.78494
SPATA2L	1.55467	1.4378	6.07981	9.15275e-06	0.000101625	3.66263
B4GALNT3	1.55269	-0.138713	6.89544	1.79408e-06	3.18061e-05	5.25643
SLC16A11	1.55066	-0.715734	4.74311	0.000158095	0.000909628	1.05137
GOLGA6A	1.55012	0.492518	4.93463	0.000103893	0.000658371	1.37906
MSH5-SAPCD1	1.54888	-0.945208	2.67589	0.0153263	0.0370604	-3.16755
AMDHD2	1.54596	1.81267	10.9751	1.86785e-09	2.24041e-07	11.9321
C16ORF86	1.54127	-0.495473	3.9887	0.000846095	0.00346933	-0.536853
DEFB1	1.54027	4.82005	4.7716	0.000148496	0.000867517	0.377291
SLCO1B3	1.5396	2.09002	3.34976	0.00352663	0.0110635	-2.29518
PIK3AP1	1.53913	7.70592	11.234	1.28726e-09	1.74482e-07	12.3133
SYNGR1	1.53785	-0.84989	5.47824	3.2178e-05	0.00026511	2.53494
PBXIP1	1.53613	4.53763	9.76838	1.15962e-08	8.14908e-07	10.0321
SULT1A2	1.5319	3.74541	12.3354	2.83438e-10	6.2713e-08	13.8314
PRODH2	1.52882	4.10041	6.86983	1.88572e-06	3.25213e-05	4.88123
HES2	1.52518	0.280439	5.0068	8.87679e-05	0.000579057	1.54816
AOC1	1.52451	0.783125	5.34278	4.29652e-05	0.000329515	2.20909
TRO	1.52283	3.85646	3.35565	0.0034808	0.0109429	-2.64477
JUN	1.52258	4.62413	6.76539	2.31248e-06	3.76846e-05	4.6196
FBXO17	1.52193	4.9776	9.18521	2.96878e-08	1.56231e-06	9.05118
GBA3	1.52126	5.36493	4.78463	0.000144304	0.000848241	0.388435
ADH4	1.51647	6.90093	4.44855	0.000303238	0.00151665	-0.285412
KLKB1	1.51459	6.75844	6.87723	1.85873e-06	3.2281e-05	4.86766
TNFRSF10C	1.50824	0.55009	4.77052	0.000148848	0.000868432	1.02593
RGS4	1.50812	-0.671387	4.75448	0.00015419	0.000893336	1.07345
SLC2A6	1.50743	2.81278	6.92804	1.6841e-06	3.01778e-05	5.18123
CWH43	1.50695	-0.809938	4.3149	0.000408239	0.0019322	0.167774
UGT2A3	1.5054	5.56173	4.39258	0.000343406	0.001675	-0.48284
LIMS2	1.50344	1.64449	7.52486	5.4248e-07	1.27607e-05	6.42817
BTN2A2	1.50326	1.69361	7.81238	3.19736e-07	8.57098e-06	6.94511
MARVELD3	1.49948	3.2539	13.6938	5.05371e-11	2.56882e-08	15.5378
STAT4	1.49815	-0.532614	5.79306	1.65726e-05	0.000158625	3.16103
HDAC11	1.49559	2.81984	10.3887	4.44956e-09	4.32419e-07	11.1235
DAO	1.49486	6.00758	6.53017	3.68121e-06	5.28005e-05	4.12862
FADS2	1.49475	8.6942	4.68228	0.000180765	0.00100699	0.393161
HDAC6	1.49438	6.37506	9.91698	9.18321e-09	7.02466e-07	10.2656
ABCA8	1.48897	5.0365	12.8588	1.43332e-10	4.65446e-08	14.4733
PLXNA3	1.48887	3.08766	6.38466	4.92628e-06	6.48749e-05	4.05603
ID3	1.48784	1.30981	3.74324	0.00146587	0.00542579	-1.29826
IQGAP3	1.48746	-0.859214	3.97299	0.00087639	0.00357264	-0.542207
ITPR3	1.48683	1.37323	4.6368	0.000199846	0.00109586	0.636085
KCNAB2	1.48258	1.51124	3.60737	0.0019864	0.00692787	-1.62784
HSPB8	1.47856	1.66856	2.10572	0.0493796	0.0960467	-4.6799
ACY3	1.47838	2.79831	5.34409	4.28453e-05	0.000328785	1.92804
PRR18	1.47794	0.806022	7.53175	5.35583e-07	1.26432e-05	6.44956
SMTN	1.47649	1.09261	8.57117	8.34647e-08	3.27802e-06	8.24144
BCAM	1.47466	2.16024	5.14678	6.55152e-05	0.000455892	1.61569
ST6GALNAC2	1.4738	0.87272	5.51499	2.97617e-05	0.000249408	2.55866
NR0B2	1.4708	4.58631	5.52221	2.93091e-05	0.000246664	2.03698
SAMD9L	1.47069	0.397627	3.00929	0.00746812	0.02059	-2.69901
TNFRSF12A	1.46627	5.17272	5.87143	1.40758e-05	0.000140273	2.75065
TLR4	1.46465	4.34136	6.45286	4.29593e-06	5.87025e-05	4.01451
NR4A1	1.4642	0.172244	5.11609	7.0014e-05	0.000480016	1.78336
S100A14	1.46241	1.13289	4.01275	0.000801757	0.00332025	-0.684038
TMEM63A	1.46106	5.78179	16.4783	2.21617e-12	2.95061e-09	18.6474
SHE	1.46101	2.29692	12.9785	1.2302e-10	4.18291e-08	14.5855
FAM213B	1.46038	3.09873	9.73904	1.21465e-08	8.37918e-07	10.1069
G6PC	1.45871	6.52418	3.62694	0.0019014	0.00670425	-2.1421
ENTPD8	1.458	1.37218	3.55283	0.00224375	0.00761492	-1.72074
P4HA1	1.45764	4.35546	6.8536	1.94626e-06	3.32211e-05	4.82008
KCNE1	1.45674	2.38922	3.9119	0.00100483	0.00398876	-1.13162
HORMAD2	1.45446	0.479368	3.83378	0.00119691	0.00459505	-0.974269
BCKDK	1.45239	5.08942	10.5686	3.39647e-09	3.59156e-07	11.2604
DNALI1	1.44936	1.13027	6.49488	3.9497e-06	5.54707e-05	4.51038
IGSF8	1.44763	4.66725	7.07238	1.27485e-06	2.43571e-05	5.22436
COL1A1	1.44616	4.51024	3.63917	0.00185014	0.00655642	-2.11569
SH2B3	1.4424	6.02117	5.31163	4.59318e-05	0.000345892	1.5609
PGM2	1.43565	5.11845	4.95855	9.86089e-05	0.000631799	0.77679
NINL	1.43256	3.34586	10.0072	7.97978e-09	6.32398e-07	10.509
ADGRG7	1.42793	3.04612	7.5729	4.96238e-07	1.19908e-05	6.38015
RPS6KA1	1.42746	3.5166	2.71996	0.0139535	0.0343331	-3.92025
LIPH	1.42021	1.03577	4.20087	0.00052648	0.00238177	-0.26065
TMPRSS9	1.41969	1.90462	3.64304	0.00183418	0.00651381	-1.62398
SDC1	1.41951	8.35672	6.18541	7.37486e-06	8.75123e-05	3.59156
SCARB1	1.41855	8.22705	12.5226	2.21525e-10	5.6719e-08	14.0838
LAMA2	1.41834	-0.593291	2.60323	0.0178752	0.0420329	-3.35328
CFTR	1.41589	-0.22603	3.55505	0.00223267	0.00758696	-1.47712
ADAMTSL4	1.41351	4.19016	5.8455	1.48559e-05	0.000145757	2.76994
FBXO2	1.41269	4.61264	4.53541	0.000250092	0.00130475	-0.131415
TPX2	1.41243	1.59578	5.38415	3.93256e-05	0.000307627	2.20631
PPP2R3A	1.4079	1.94045	9.52677	1.70367e-08	1.06491e-06	9.80988
UROC1	1.4063	4.32245	4.07765	0.000693396	0.00295137	-1.12055
TMEM217	1.40055	0.462761	5.67056	2.14238e-05	0.000192208	2.90552
ANXA10	1.39824	3.52991	4.24638	0.000475627	0.00219269	-0.620489
SULT1A1	1.39618	5.61281	6.55582	3.49796e-06	5.12342e-05	4.16922
SPINT2	1.39602	0.395836	6.49112	3.97945e-06	5.57191e-05	4.52381
AC017081.1	1.39497	-1.19283	1.96509	0.0648649	0.119746	-4.39931
AC017081.3	1.39497	-1.19283	1.96509	0.0648649	0.119746	-4.39931
SMIM24	1.39298	2.15336	4.20535	0.000521241	0.0023645	-0.43892
HSPG2	1.39032	1.29998	7.72018	3.78352e-07	9.74347e-06	6.78985
TRANK1	1.38954	5.31929	7.80029	3.26853e-07	8.70343e-06	6.59117
PCOLCE2	1.38946	2.85285	3.46151	0.00275057	0.0089912	-2.21566
TSPAN8	1.38908	3.41539	2.55508	0.0197808	0.0454317	-4.22891
ADGRD1	1.38859	4.62963	4.7102	0.000169974	0.000955674	0.255567
IDO2	1.38577	1.48339	5.40543	3.75784e-05	0.000297986	2.26549
SLC39A5	1.38451	4.01567	3.98599	0.000851249	0.00348939	-1.282
SLC2A4	1.38185	1.6371	2.99572	0.00769252	0.0210694	-2.95144
PCBP4	1.3804	2.27324	11.132	1.48947e-09	1.93368e-07	12.1905
TPM1	1.37779	6.72946	11.6216	7.46288e-10	1.18951e-07	12.8277
FAM69B	1.37709	1.10988	5.23993	5.3585e-05	0.000392426	1.96075
ADIPOR2	1.37693	7.82544	6.82783	2.0466e-06	3.42747e-05	4.85102
ARRB1	1.37601	2.08342	5.85632	1.45249e-05	0.000143567	3.12797
CDC42BPG	1.37265	0.900159	6.15993	7.7683e-06	9.10366e-05	3.86431
VWA1	1.37115	4.85785	6.09525	8.86745e-06	9.97139e-05	3.23325
SIPA1	1.37069	2.81549	5.66651	2.16074e-05	0.000193204	2.61249
TM6SF2	1.3696	4.41872	4.16601	0.000569105	0.00252581	-0.935105
GPR176	1.36949	0.880753	7.60666	4.66206e-07	1.14522e-05	6.5846
COL12A1	1.36861	0.892626	2.98915	0.00780353	0.0213077	-2.82485
STAP2	1.36593	4.50902	12.4519	2.43065e-10	5.8974e-08	13.9543
IL22RA1	1.36566	3.62469	6.77446	2.27175e-06	3.71574e-05	4.75584
HLA-A	1.36441	8.30862	5.31643	4.54619e-05	0.000344029	1.74909
SNTG1	1.36415	-0.678057	3.44395	0.00286026	0.00928139	-1.65926
ANO3	1.36351	0.0550437	3.24719	0.00442663	0.0134129	-2.15669
RAPGEF4	1.35892	2.82539	11.2797	1.20618e-09	1.67282e-07	12.4135
FSTL3	1.35841	2.01991	6.69253	2.66856e-06	4.20464e-05	4.82287
CTD-3088G3.8	1.35762	-0.82389	3.55449	0.00223542	0.00759168	-1.41614
MYL9	1.35695	1.03622	3.08821	0.00628329	0.0177688	-2.64595
UGT1A7	1.35606	-0.457863	4.32112	0.000402622	0.00191242	0.159864
SERPINA4	1.35255	6.88011	6.34478	5.33839e-06	6.89383e-05	3.8012
BBOX1	1.35217	1.40998	2.3675	0.0291881	0.0623573	-4.15073
CDK18	1.34033	2.54998	6.92113	1.70681e-06	3.04666e-05	5.20441
HES6	1.33943	1.28054	5.6911	2.05184e-05	0.000186454	2.8841
TRIOBP	1.3368	4.73439	5.55299	2.74585e-05	0.000234348	2.09127
CASP1	1.33669	2.55732	6.5822	3.31931e-06	4.93229e-05	4.53614
DDX60	1.33601	4.01119	7.99933	2.2807e-07	6.77503e-06	7.04381
SCRN1	1.33577	0.224055	4.7671	0.000149969	0.000873443	1.0487
CITED2	1.33457	5.40584	8.45397	1.0221e-07	3.80328e-06	7.78017
MYO15B	1.33425	4.12639	6.35627	5.21614e-06	6.78201e-05	3.8421
FAM213A	1.33365	7.06555	6.23962	6.60463e-06	8.06734e-05	3.59877
LAMA4	1.33084	1.53628	4.75542	0.000153872	0.000891991	0.869007
VEGFB	1.3304	0.43194	5.03195	8.404e-05	0.000555565	1.58906
NEDD9	1.32984	5.87317	8.07756	1.98273e-07	6.0825e-06	7.10954
USP2	1.32946	0.769331	5.39609	3.8335e-05	0.000301829	2.32116
MMP24-AS1	1.32932	3.48784	10.184	6.07511e-09	5.45412e-07	10.7719
USP13	1.32879	4.16375	8.58049	8.21373e-08	3.24591e-06	8.06801
GALT	1.32866	4.52719	10.1811	6.10287e-09	5.45412e-07	10.6864
DNAH10OS	1.32816	0.342911	4.72697	0.000163811	0.000934837	0.953469
TRIM55	1.32812	3.6067	7.56034	5.07911e-07	1.21538e-05	6.2797
CHD1L	1.32803	6.33013	7.92269	2.61806e-07	7.55675e-06	6.84374
NSMF	1.32672	4.93708	8.73842	6.26939e-08	2.64986e-06	8.28861
SERPINA5	1.31971	7.4185	3.76624	0.0013923	0.00520859	-1.75685
ACADVL	1.31913	7.96895	11.7249	6.46891e-10	1.09022e-07	13.0113
PLEKHG2	1.3164	1.79801	5.96552	1.15816e-05	0.00012132	3.39085
SLCO4C1	1.31439	3.91605	2.6442	0.0163924	0.0391266	-4.14588
SLC29A1	1.31343	5.55165	7.06196	1.3006e-06	2.47375e-05	5.17919
OASL	1.31307	2.17289	6.15869	7.7881e-06	9.10366e-05	3.73688
HYAL3	1.31299	2.76094	8.62352	7.62856e-08	3.09654e-06	8.29547
DIO1	1.31285	7.4005	2.32705	0.0317025	0.0665782	-4.767
TUBB6	1.31134	1.76094	6.47571	4.10393e-06	5.68571e-05	4.42308
PPP1R3G	1.31099	-1.10279	4.05806	0.00072446	0.00305623	-0.350871
NRAP	1.3097	2.00473	4.07628	0.000695519	0.00295667	-0.694753
ENPP2	1.30869	3.62721	2.31905	0.0322231	0.0674875	-4.72495
SPAG4	1.30868	1.53228	6.48566	4.0231e-06	5.59703e-05	4.46391
ZNF418	1.30675	-0.996212	3.59898	0.00202402	0.0070264	-1.30916
CP	1.30641	11.7949	10.4004	4.37169e-09	4.27976e-07	11.1384
LGALS9	1.3027	-0.586973	4.85296	0.000124214	0.00075688	1.27372
TDRD15	1.30232	1.17399	3.11798	0.00588565	0.0168338	-2.60897
NID2	1.30229	-0.755991	2.34567	0.0305213	0.0646659	-3.80873
GLTPD2	1.2996	2.38567	4.5379	0.000248719	0.00130116	0.249025
THSD7A	1.29857	0.511794	6.02442	1.02565e-05	0.000111201	3.61319
B4GAT1	1.29702	2.79981	6.3908	4.86574e-06	6.42683e-05	4.11502
COL26A1	1.29594	-0.0895859	3.97962	0.000863474	0.00352656	-0.594199
BMP1	1.29472	4.60836	11.2357	1.28424e-09	1.74482e-07	12.2658
MOXD1	1.29392	-0.85036	5.2013	5.82368e-05	0.000418437	1.98453
GLMP	1.29308	5.0484	7.28237	8.54578e-07	1.78616e-05	5.61339
SERPINE1	1.29245	10.4839	7.48092	5.88696e-07	1.35219e-05	6.26759
SLC2A5	1.29175	1.13271	4.14327	0.000598775	0.00262758	-0.400308
MYRF	1.29092	4.14478	3.82331	0.00122532	0.00468655	-1.66239
DDAH2	1.28982	2.83042	5.57041	2.64641e-05	0.000227612	2.40608
GMIP	1.28974	1.39569	8.69706	6.727e-08	2.79013e-06	8.46333
SHBG	1.28917	2.94842	5.81027	1.59877e-05	0.000154801	2.89223
MPZL2	1.28905	4.4736	15.0193	1.07207e-11	8.39621e-09	17.0828
RIMS3	1.28522	0.600601	6.96595	1.5649e-06	2.85022e-05	5.41828
C7ORF31	1.28393	0.683654	8.12145	1.83358e-07	5.74405e-06	7.46397
LOXL2	1.28291	0.711818	2.70702	0.0143439	0.0351573	-3.36139
CITED4	1.28221	3.05818	4.15868	0.000578501	0.00255716	-0.723246
GBP3	1.28181	5.63406	5.66327	2.17553e-05	0.000193817	2.30713
NETO2	1.27965	1.02955	2.78802	0.0120614	0.0304716	-3.25866
FBN1	1.27961	2.45078	2.81172	0.0114623	0.0291628	-3.50193
MPZ	1.27871	3.24627	6.2974	5.87466e-06	7.40675e-05	3.85204
FBLN5	1.27837	1.95104	1.77868	0.0920108	0.159198	-5.28781
P4HTM	1.27819	1.5893	5.31386	4.57127e-05	0.000345022	2.05851
SORT1	1.27714	5.27145	1.87692	0.0766654	0.137397	-5.69057
TRIP6	1.27692	4.50852	6.32796	5.52271e-06	7.07013e-05	3.74175
TNFAIP8L1	1.27658	4.71676	5.49403	3.1116e-05	0.000257956	1.96563
XXBAC-BPG116M5.17	1.27501	1.91874	0.773122	0.449381	0.561195	-6.49244
ANGPTL1	1.27237	0.541034	3.12983	0.00573432	0.0164789	-2.47415
ACSF2	1.27166	4.93093	5.97003	1.14742e-05	0.000120479	2.96692
CAPN8	1.26946	-0.233291	4.06374	0.000715315	0.00302917	-0.401566
LTBP1	1.26593	3.00839	4.25263	0.00046904	0.00216833	-0.50476
CCT8P1	1.2659	1.48094	3.15146	0.00546777	0.0158463	-2.59605
HERC6	1.26297	2.96893	6.56868	3.40971e-06	5.03291e-05	4.44658
PSRC1	1.26273	1.20364	1.83959	0.0822097	0.145312	-5.02963
RDH16	1.26186	6.26792	5.1504	6.50036e-05	0.000452646	1.22168
GPLD1	1.26082	5.55778	3.19163	0.00500457	0.0147581	-3.13564
SDC3	1.26066	2.26427	3.8959	0.00104149	0.00409981	-1.14166
TOR4A	1.26007	-0.918901	3.01831	0.00732243	0.02026	-2.50021
TWF2	1.2596	4.18554	7.65267	4.28288e-07	1.06783e-05	6.38224
CHL1	1.25959	-1.19297	1.16941	0.257335	0.362825	-5.49343
TCN2	1.25917	2.47215	3.71832	0.00154993	0.00567385	-1.57399
SLC12A4	1.25904	4.83396	9.27212	2.57419e-08	1.4104e-06	9.20243
FKBP1B	1.25679	0.262748	4.23849	0.000484068	0.00222468	-0.0796278
RGL2	1.25663	3.27971	8.45366	1.02266e-07	3.80328e-06	7.94517
SLC35G1	1.2565	3.53228	9.45274	1.91938e-08	1.16157e-06	9.60798
KDM8	1.2553	2.46161	6.10166	8.75166e-06	9.89971e-05	3.57822
RTP4	1.25482	1.10634	4.62999	0.000202877	0.00110883	0.65876
ABCA2	1.25292	5.27582	6.17529	7.52865e-06	8.88621e-05	3.38629
LIPC	1.2529	5.77016	5.41932	3.64806e-05	0.000291713	1.78533
SMPDL3B	1.25266	0.748812	3.35285	0.00350252	0.0109969	-2.04109
FLT3LG	1.25164	-0.229162	4.53986	0.000247638	0.00129652	0.604112
TUBB2A	1.24988	6.64765	5.28121	4.90324e-05	0.000365083	1.53162
LINC01314	1.24791	2.26316	9.80625	1.09243e-08	7.90465e-07	10.2474
NFKBIE	1.24204	2.82079	8.11436	1.85684e-07	5.78969e-06	7.39766
FADS1	1.24189	8.21978	5.43507	3.52758e-05	0.000284643	1.99772
CCDC57	1.2413	3.50872	5.05728	7.95405e-05	0.000532535	1.17579
COL4A4	1.23848	0.186038	3.59931	0.0020225	0.0070264	-1.43505
FAM13A	1.23402	5.20707	7.07616	1.26563e-06	2.42805e-05	5.20806
SLC37A4	1.23294	6.73835	8.46975	9.94492e-08	3.7509e-06	7.8543
FLJ22763	1.23261	1.99428	5.39718	3.82459e-05	0.000301588	2.17753
GSTP1	1.23002	-0.0966929	6.77144	2.28522e-06	3.73318e-05	5.03321
IGSF1	1.22934	1.23243	4.85298	0.000124207	0.00075688	1.12207
SIVA1	1.2291	4.4837	6.829	2.0419e-06	3.42392e-05	4.75864
B3GLCT	1.22904	3.33565	7.0965	1.21724e-06	2.35215e-05	5.43152
CLDN3	1.22827	0.479466	2.64549	0.0163479	0.0390417	-3.44085
CLDN2	1.22487	-0.45271	2.62339	0.0171304	0.0406133	-3.33478
CMYA5	1.22414	2.78076	4.43129	0.000315092	0.00155953	-0.0632671
ABR	1.21906	0.994619	7.55657	5.11473e-07	1.22038e-05	6.49758
LRRC8A	1.219	5.67046	5.66813	2.15336e-05	0.000192804	2.31825
COL5A3	1.21754	4.31431	2.3568	0.0298343	0.0635136	-4.76651
TMCC3	1.21327	2.19036	5.80177	1.62737e-05	0.000156793	2.99902
SULT2A1	1.21287	8.31532	4.08085	0.000688452	0.00293972	-0.973771
MAP6	1.21209	-0.541747	2.18864	0.0419039	0.0838079	-4.12019
FGF14	1.21072	1.93873	3.96555	0.000891102	0.00361271	-0.925495
AGRN	1.21016	4.49002	5.85549	1.45502e-05	0.000143604	2.7575
ZCCHC16	1.20974	-0.195351	5.10754	7.13233e-05	0.000485977	1.78415
STK39	1.20846	2.01507	5.17513	6.16206e-05	0.000435234	1.70032
TTC9	1.20741	2.9027	6.69164	2.67326e-06	4.20707e-05	4.70227
CPNE2	1.20601	1.85114	8.97884	4.1804e-08	1.99728e-06	8.9338
ABCC6P1	1.20572	6.06337	5.11251	7.0559e-05	0.00048277	1.12806
DAGLA	1.20403	-0.705876	3.04204	0.0069522	0.0193846	-2.47743
COL6A1	1.20255	3.32328	8.3159	1.30057e-07	4.49759e-06	7.69703
RP11-815J4.6	1.20244	-1.02378	3.155	0.00542535	0.0157371	-2.2145
KSR2	1.19745	-0.563783	2.44783	0.0247366	0.0546643	-3.64964
CXCL8	1.1961	4.28863	2.73905	0.0133957	0.0332185	-4.01107
MFSD7	1.1959	0.750492	4.99162	9.17505e-05	0.000594725	1.47461
SEC31B	1.19545	2.7876	2.34062	0.0308376	0.0650862	-4.50348
LAMA3	1.19508	0.617754	2.74612	0.0131947	0.0327934	-3.26708
RARRES2	1.19422	7.06908	4.64796	0.000194984	0.00107362	0.172237
DGCR2	1.19315	5.25717	8.86618	5.05024e-08	2.26393e-06	8.50205
PDLIM2	1.19221	3.74205	5.96147	1.16791e-05	0.000122053	3.07669
FAM63A	1.18775	4.0751	8.25403	1.44999e-07	4.79036e-06	7.49817
PTPRS	1.18748	2.56934	9.06617	3.61446e-08	1.79563e-06	9.05539
CALML4	1.18742	2.14013	7.59513	4.76238e-07	1.16342e-05	6.52407
MAP1B	1.1869	0.647787	2.55426	0.0198147	0.045471	-3.64787
PDZK1IP1	1.18663	0.252879	2.02747	0.0575243	0.10896	-4.53208
WIPF3	1.18397	3.23046	5.97799	1.12871e-05	0.000118983	3.19461
RAB11FIP4	1.18299	3.55059	8.2766	1.39352e-07	4.73298e-06	7.59935
DGKG	1.18294	0.391582	4.53207	0.000251949	0.0013129	0.534164
RP11-326A19.5	1.18138	4.36857	3.5861	0.00208307	0.00717568	-2.21643
CD1D	1.18068	3.32244	4.99697	9.06868e-05	0.000588977	1.07741
OLFML1	1.17815	0.933784	3.96684	0.000888527	0.00360878	-0.752947
CIB2	1.17547	-0.993789	2.42755	0.0257965	0.0565357	-3.62657
IFI27	1.17529	-0.435174	2.66627	0.0156428	0.0376756	-3.25483
TIMP2	1.1741	1.82743	3.55443	0.00223577	0.00759168	-1.8014
HMCN2	1.17395	1.91828	1.94126	0.0678826	0.124198	-5.01635
LRRC3	1.17353	4.64013	4.14127	0.000601458	0.00263675	-1.01278
BMP8B	1.17343	1.94237	2.91866	0.00909686	0.0241941	-3.17282
SPARC	1.17322	3.95418	2.48141	0.0230715	0.0515478	-4.47342
PLD1	1.17288	4.63607	8.2665	1.41848e-07	4.7571e-06	7.4701
C11ORF52	1.17148	2.71407	7.02376	1.39975e-06	2.60647e-05	5.38125
SLC45A3	1.17026	2.49982	5.40134	3.79079e-05	0.000299884	2.1039
TMEM47	1.16861	5.25823	7.13191	1.13749e-06	2.25031e-05	5.31634
SYNPO	1.16773	5.2634	4.59585	0.000218776	0.00117927	-0.0299026
AMT	1.16719	3.8341	3.90269	0.00102577	0.00405376	-1.43813
TMEM150C	1.16592	2.63497	6.40894	4.69161e-06	6.27149e-05	4.17727
PHLDA2	1.16564	0.821564	2.97724	0.00800883	0.0217611	-2.83662
PREX2	1.16486	-0.670805	3.48553	0.00260719	0.00860915	-1.57384
FABP1	1.16472	8.0972	5.37268	4.03018e-05	0.000313994	1.85292
NPAS2	1.16366	4.97006	8.33317	1.2618e-07	4.40933e-06	7.5723
KRT16P1	1.1624	-0.830962	1.31539	0.204721	0.303666	-5.38559
BSPRY	1.16233	-0.502068	3.02086	0.00728168	0.0201849	-2.54526
AHSG	1.16206	8.9959	2.3668	0.0292299	0.0624164	-4.53669
FAM169A	1.16088	2.9574	6.53372	3.65526e-06	5.25552e-05	4.37825
SEMA3C	1.16042	-0.273451	2.47232	0.0235117	0.052382	-3.64781
CYP17A1	1.16025	1.04364	3.17476	0.00519422	0.0152091	-2.46664
UGT2B11	1.16016	3.03781	7.34717	7.56269e-07	1.63192e-05	5.9561
EVPLL	1.16	1.31496	3.11583	0.00591353	0.0169063	-2.63952
CH507-152C13.3	1.15999	-0.527019	1.28218	0.215883	0.316863	-5.47829
ZNF530	1.15787	-0.629623	3.59914	0.00202328	0.0070264	-1.34167
RHBDF1	1.15782	1.87721	7.07257	1.27439e-06	2.43571e-05	5.57024
GLOD5	1.15776	-0.195241	5.31186	4.59098e-05	0.000345892	2.20209
POU5F1	1.15746	1.39946	4.47734	0.000284464	0.00144403	0.285948
FBLN7	1.15716	0.372608	5.66562	2.16477e-05	0.000193435	2.89984
KLHL3	1.15712	-0.0754227	3.71765	0.00155225	0.00568079	-1.15169
ACE2	1.1571	0.0148025	2.43326	0.0254935	0.0559824	-3.76699
COTL1	1.1567	1.04842	3.00223	0.00758404	0.0208279	-2.82615
AJUBA	1.15464	5.17655	5.19813	5.8636e-05	0.00041972	1.30136
ZHX2	1.15383	4.81822	11.2876	1.19278e-09	1.67282e-07	12.3323
DNAAF1	1.15072	0.171525	4.29159	0.000430001	0.00202013	0.0435174
SHD	1.15062	-1.23903	2.05132	0.0549222	0.104912	-4.25119
CEACAM1	1.14981	6.16551	14.1255	3.00937e-11	1.82122e-08	16.0487
SVOP	1.14801	-0.658603	3.6934	0.00163882	0.00593884	-1.1422
CHST4	1.14136	-0.603268	1.66655	0.112731	0.187847	-4.95277
TRIM22	1.14011	5.84633	5.99593	1.08768e-05	0.000115666	3.01805
PNPLA3	1.13374	5.52709	6.75919	2.34077e-06	3.8099e-05	4.5784
ARHGAP24	1.13293	2.95083	8.04971	2.08386e-07	6.34884e-06	7.2667
CTD-2114J12.1	1.13246	2.35061	6.0635	9.46433e-06	0.000104225	3.51662
RP11-548H18.2	1.13235	-0.702637	4.34299	0.000383473	0.00183719	0.220705
CRYM	1.13234	1.6775	5.11774	6.97644e-05	0.000479063	1.62859
CYFIP2	1.13148	5.61228	3.96625	0.000889717	0.00360878	-1.43348
COL5A1	1.13056	1.77186	2.83801	0.0108309	0.0278224	-3.30269
MVB12B	1.12982	2.10581	5.91647	1.28194e-05	0.000131089	3.24926
DYNC1I1	1.12975	0.317479	3.44707	0.00284047	0.0092329	-1.77543
SPOCK1	1.12924	1.20015	3.10804	0.00601563	0.017132	-2.63452
CCDC120	1.12789	2.25173	8.27143	1.40624e-07	4.75194e-06	7.72646
ARHGDIA	1.1275	5.18844	4.80191	0.000138928	0.000825754	0.429023
C2ORF54	1.12658	1.31892	2.71315	0.0141576	0.0347669	-3.46383
ZNF229	1.12417	0.330635	3.32151	0.00375484	0.0116664	-2.04154
CTSD	1.12267	9.19034	5.99004	1.10098e-05	0.000116522	3.24627
CDS1	1.12255	3.40622	3.47195	0.00268732	0.00882561	-2.30872
TAX1BP3	1.12224	4.69725	10.181	6.10382e-09	5.45412e-07	10.6768
RELL2	1.12027	0.6341	5.44117	3.48206e-05	0.000282118	2.42529
NT5C3A	1.11858	3.85933	10.1682	6.22432e-09	5.48811e-07	10.7168
LRRC45	1.11737	2.00753	4.58729	0.00022296	0.00119504	0.426532
TASP1	1.11698	2.39624	7.70983	3.85593e-07	9.83553e-06	6.71085
ELMO3	1.11481	1.23951	8.93501	4.49864e-08	2.10898e-06	8.84183
F12	1.1116	6.57457	6.00318	1.07154e-05	0.000114366	3.07045
HEXB	1.11149	6.64333	12.4906	2.31022e-10	5.80346e-08	14.0088
HLA-C	1.11135	8.21744	6.60796	3.154e-06	4.71825e-05	4.4419
VIL1	1.111	2.98827	2.59717	0.0181054	0.0424766	-4.05367
PITPNM2	1.11017	5.59596	5.00655	8.88147e-05	0.000579079	0.880009
SERINC2	1.10675	7.03556	10.6455	3.02914e-09	3.35459e-07	11.4219
KCND3	1.10637	5.35601	6.86156	1.91631e-06	3.27941e-05	4.78242
SLC2A14	1.10406	-0.0538587	2.37601	0.0286832	0.0615253	-3.86177
HSD3B7	1.10375	6.36704	7.47118	5.99481e-07	1.37375e-05	5.9991
CCDC146	1.10283	-0.436427	4.16765	0.000567034	0.00252154	-0.164676
PITPNM1	1.10168	3.0617	5.68553	2.07601e-05	0.000187644	2.60914
ME1	1.10149	7.30192	5.68988	2.05712e-05	0.00018657	2.46421
PIK3C2G	1.10083	4.60508	3.67208	0.00171887	0.00617678	-2.05258
KRT7	1.10047	1.07066	2.8654	0.0102091	0.0265839	-3.11016
GJB3	1.1002	0.902693	5.30356	4.67347e-05	0.000350945	2.11607
BAD	1.10017	2.40929	3.66734	0.00173717	0.00623077	-1.67258
ADM	1.10008	2.94021	7.20161	9.95975e-07	2.02449e-05	5.69212
P2RX4	1.1	3.83346	3.79809	0.00129648	0.00490773	-1.66994
TSTD1	1.09803	1.95462	4.90645	0.000110492	0.000691305	1.13067
NBPF13P	1.09771	3.72665	2.27678	0.0351077	0.0722225	-4.82249
ARHGEF16	1.09767	3.35697	6.53773	3.62622e-06	5.23639e-05	4.32249
MASP2	1.09707	6.54201	6.14896	7.94438e-06	9.22962e-05	3.37287
MUC3A	1.09659	4.28329	3.12445	0.00580252	0.016639	-3.20676
LINC00672	1.09488	-0.307436	2.60129	0.0179487	0.0421909	-3.39846
IL27RA	1.09394	1.46279	4.82002	0.000133517	0.000803275	1.01936
CMTM3	1.09329	0.659362	4.53627	0.000249616	0.00130278	0.513597
RP11-298I3.5	1.09214	-1.93816	0.869876	0.395703	0.509417	-5.6617
APOE	1.09091	10.053	4.11582	0.000636661	0.00275659	-0.753155
EPHA1	1.08914	4.50554	5.7572	1.78627e-05	0.000167532	2.54747
TMEM27	1.08798	3.81008	8.46341	1.00549e-07	3.76042e-06	7.89995
FXYD2	1.08774	-0.623373	3.60363	0.0020031	0.00697256	-1.33292
AKR7L	1.0875	4.25026	4.01763	0.000793044	0.00328826	-1.24496
PNMA1	1.08734	2.76027	7.10967	1.18693e-06	2.30786e-05	5.54069
ABCA6	1.085	6.51571	7.21406	9.727e-07	1.98628e-05	5.51306
CCNG2	1.08498	2.99214	3.77244	0.00137312	0.00514399	-1.56431
PITPNA	1.08402	6.45984	8.46367	1.00505e-07	3.76042e-06	7.82831
C2ORF82	1.0836	3.11486	2.94068	0.0086721	0.0233018	-3.38326
SLC44A5	1.08314	-0.249945	1.95537	0.0660816	0.121471	-4.56345
FKBP9	1.08312	5.50156	9.81115	1.08404e-08	7.89536e-07	10.0738
FAM222A	1.08256	-0.623297	3.93248	0.000959582	0.00384121	-0.644485
ELN	1.08184	-0.985582	2.00265	0.0603509	0.113103	-4.36847
NOXA1	1.08159	0.68749	3.64251	0.00183637	0.00651812	-1.41454
LIMA1	1.08056	4.33991	11.1156	1.52498e-09	1.93368e-07	12.1061
DAB2	1.0796	3.89431	4.44411	0.000306241	0.00153051	-0.242956
TMEM238	1.07866	-0.916874	2.4072	0.0269023	0.0584493	-3.67424
PCSK9	1.07744	5.50973	2.78958	0.0120209	0.030375	-3.98109
TGIF2	1.07719	2.26251	8.5181	9.14647e-08	3.51954e-06	8.15216
GDPD5	1.07711	1.03202	4.09421	0.000668192	0.00286978	-0.49161
SHC2	1.0761	4.23125	4.16624	0.000568819	0.00252581	-0.911329
RFX5	1.07597	4.44065	8.20405	1.5837e-07	5.10542e-06	7.37264
TREH	1.07502	-0.371618	2.03917	0.0562342	0.106927	-4.40385
PRRG2	1.07466	0.829054	7.41593	6.64688e-07	1.47741e-05	6.24298
APBA1	1.07444	3.17481	4.16771	0.00056695	0.00252154	-0.726752
SMO	1.0742	3.65411	11.1156	1.52492e-09	1.93368e-07	12.1499
ITIH2	1.07416	9.28098	4.45891	0.000296338	0.00148997	-0.0538222
LGALS3BP	1.07303	6.00009	6.88788	1.82063e-06	3.20632e-05	4.84717
TUB	1.07295	1.45224	6.05301	9.67064e-06	0.000106146	3.60703
SYNE4	1.0701	2.14984	5.66468	2.16907e-05	0.000193572	2.71854
PFKL	1.06886	6.11697	7.88562	2.79948e-07	7.87997e-06	6.7656
C1QTNF3	1.06859	1.26618	2.79752	0.0118175	0.0299464	-3.28452
LRSAM1	1.06798	4.47622	6.21735	6.91053e-06	8.31136e-05	3.51652
GARNL3	1.06744	2.30378	5.86483	1.427e-05	0.000141869	3.1131
PHKA2	1.06732	6.4699	10.7103	2.75199e-09	3.15862e-07	11.4954
BTN2A3P	1.06689	0.263406	3.33248	0.00366456	0.0114316	-2.00864
MX1	1.06612	4.09859	6.32051	5.60647e-06	7.14302e-05	3.77219
SPECC1	1.06367	2.76536	7.50485	5.63036e-07	1.31283e-05	6.28986
CBFA2T3	1.06343	1.88794	6.94198	1.63922e-06	2.95726e-05	5.31992
CTC-360G5.8	1.06342	-2.50694	0.833829	0.415194	0.528884	-5.61485
S100A6	1.06302	3.45517	2.57854	0.0188296	0.0437365	-4.19084
FUT6	1.06281	4.80912	5.87987	1.3831e-05	0.000138848	2.78347
MYOF	1.06173	2.09982	6.13309	8.20631e-06	9.45964e-05	3.69465
ARRDC2	1.05972	2.88218	10.6125	3.18132e-09	3.41582e-07	11.4542
SPON2	1.05929	5.15428	4.06128	0.000719251	0.00304003	-1.22016
FBXL7	1.05876	0.344367	2.00018	0.0606385	0.113518	-4.59497
CAMK1D	1.05847	3.57525	3.99958	0.000825754	0.00340374	-1.17753
PDLIM7	1.05831	1.46931	6.27534	6.14301e-06	7.62948e-05	4.05241
TRIM31	1.05717	-0.614965	1.41264	0.174644	0.26765	-5.30079
GLYATL1	1.057	6.40926	3.86887	0.00110646	0.00429989	-1.61435
NADSYN1	1.05629	5.68275	6.21557	6.93554e-06	8.3316e-05	3.47213
FSCN1	1.0561	-0.803696	2.5627	0.0194671	0.0449117	-3.40109
KIAA1522	1.05606	4.48436	6.52439	3.72391e-06	5.32873e-05	4.14573
PIM2	1.05481	1.23218	5.64763	2.24837e-05	0.000199565	2.7992
COL4A1	1.0547	3.58147	2.87654	0.0099662	0.0260995	-3.6124
USP18	1.0543	3.39412	5.23831	5.37714e-05	0.000393358	1.59049
TLCD1	1.05396	1.69146	4.59655	0.00021844	0.00117793	0.499906
CDK5RAP2	1.05304	5.9795	13.5665	5.90384e-11	2.64796e-08	15.3696
CFDP1	1.05283	3.73078	7.55976	5.08463e-07	1.21538e-05	6.26223
ZC2HC1A	1.05224	0.416174	5.33518	4.36702e-05	0.000333768	2.22167
CELF6	1.05222	-0.788742	1.69884	0.106388	0.179412	-4.87467
RALGDS	1.05217	3.44015	4.25891	0.000462514	0.00214188	-0.575955
COL1A2	1.05176	4.39815	2.33892	0.0309448	0.0652723	-4.81117
COL6A3	1.05134	3.40531	2.02293	0.0580324	0.109673	-5.21461
PDK1	1.05112	3.9333	5.34892	4.24038e-05	0.00032641	1.74194
HELZ2	1.05019	4.14845	4.36132	0.000368145	0.00177141	-0.465151
ZNF772	1.04932	0.71069	3.80716	0.00127044	0.0048333	-1.06442
TPM4	1.04911	3.97469	6.79383	2.18719e-06	3.61326e-05	4.74596
PLOD1	1.04844	7.37733	9.94765	8.75409e-09	6.73711e-07	10.3631
TREM1	1.04715	1.11943	1.04747	0.308601	0.419814	-6.0662
IGSF9	1.0464	2.10756	3.90287	0.00102537	0.00405337	-1.09541
ZSWIM4	1.046	0.881385	4.2162	0.000508768	0.00231977	-0.205229
SERPINB9	1.04533	2.8047	8.43907	1.04891e-07	3.84716e-06	7.97234
ZNF618	1.04381	3.81185	8.92677	4.56117e-08	2.13078e-06	8.70264
TMEM200B	1.04353	0.61988	3.71065	0.00157676	0.00576096	-1.25835
AC005943.2	1.04314	-0.542427	1.1124	0.280452	0.387923	-5.66686
MYLK4	1.04155	-0.0926285	3.15954	0.00537133	0.015611	-2.31723
KANK2	1.04146	5.79045	4.38315	0.000350688	0.00170284	-0.498742
LIPG	1.04048	5.73065	5.02558	8.52125e-05	0.000561643	0.924746
RNF43	1.04015	2.16654	5.03482	8.35173e-05	0.000552706	1.3731
LRRC8E	1.03998	3.07479	4.52839	0.000254013	0.00132107	0.0928768
ISG20	1.038	2.79891	4.98513	9.3057e-05	0.00060113	1.15056
HACD1	1.0371	2.48087	7.76733	3.47096e-07	9.07904e-06	6.8074
LY6E	1.03683	6.69963	7.13789	1.12458e-06	2.23139e-05	5.37638
PTK2B	1.0363	4.35572	7.54608	5.21523e-07	1.23771e-05	6.16372
SLC43A2	1.0361	0.879789	3.42529	0.00298157	0.00963978	-1.90912
SLC38A3	1.03593	7.40176	5.58125	2.58646e-05	0.000223032	2.24075
ACSL5	1.03489	6.67335	7.28326	8.53143e-07	1.78597e-05	5.65662
RELB	1.03393	2.71637	6.63797	2.97202e-06	4.51192e-05	4.62385
CDKN1A	1.03351	8.03428	8.82878	5.37913e-08	2.3664e-06	8.55952
ITGB5	1.0326	6.50821	12.267	3.10406e-10	6.32606e-08	13.7072
HYAL2	1.03235	3.48609	8.34621	1.23331e-07	4.35398e-06	7.73092
UBA7	1.03098	4.67267	10.1087	6.82086e-09	5.74278e-07	10.5649
DNM2	1.03064	6.2385	11.123	1.5089e-09	1.93368e-07	12.0979
AMN	1.02889	1.36096	1.00082	0.330045	0.442308	-6.16567
RHOC	1.02711	6.38421	7.2937	8.36484e-07	1.75662e-05	5.6597
PXDN	1.0265	1.50435	2.8734	0.010034	0.0262359	-3.17689
TAPBP	1.02646	6.70435	9.69719	1.29792e-08	8.81658e-07	9.92808
CIDEB	1.02626	6.2507	3.96643	0.000889356	0.00360878	-1.40721
LTBP3	1.02555	4.25087	7.87476	2.85504e-07	7.96529e-06	6.78905
SSH3	1.02512	3.27883	10.3473	4.73713e-09	4.53742e-07	11.0372
HDAC7	1.02505	2.56039	5.63651	2.30164e-05	0.00020321	2.59316
TTC36	1.02489	1.02776	2.69853	0.0146056	0.0356935	-3.43681
APOC2	1.02442	6.613	3.67501	0.00170762	0.00614133	-2.02944
IQSEC1	1.02425	5.83405	9.15144	3.13868e-08	1.62601e-06	8.99301
AGMO	1.02401	5.22584	7.93429	2.5638e-07	7.42053e-06	6.84071
ITGB2	1.02371	0.505578	3.52812	0.00237097	0.00797352	-1.63126
SLC22A9	1.02369	4.15657	4.74214	0.000158433	0.000910394	0.380034
EFCAB12	1.02311	1.02839	3.0519	0.00680376	0.0190347	-2.71988
GPER1	1.02262	2.51249	3.37847	0.00330875	0.0105213	-2.32226
POLD1	1.02237	1.51578	5.85039	1.47054e-05	0.000144851	3.18723
KALRN	1.02211	1.7969	3.84454	0.00116842	0.00450779	-1.16406
CYP2D7	1.02154	3.58652	2.78231	0.0122101	0.0307948	-3.80711
TMEM144	1.01989	1.39892	7.80486	3.24144e-07	8.64861e-06	6.93922
ARFGEF3	1.0195	1.81296	2.5133	0.0215883	0.0488657	-3.95676
NPEPL1	1.01923	3.04719	5.81212	1.59259e-05	0.000154322	2.87889
PLEKHA4	1.01903	2.38996	6.52358	3.72987e-06	5.32873e-05	4.44282
C1ORF101	1.01802	-0.588445	3.5125	0.00245501	0.00820639	-1.52623
ST3GAL3	1.01771	1.78039	4.8215	0.000133083	0.000801028	0.974684
LRWD1	1.01734	3.17633	6.33609	5.43283e-06	6.98867e-05	3.94264
RCAN3	1.01657	2.4725	5.28998	4.81168e-05	0.000359297	1.87016
TNFAIP1	1.01606	6.16032	9.30099	2.45558e-08	1.36793e-06	9.25406
TMPRSS2	1.01509	4.56645	10.1362	6.53782e-09	5.54424e-07	10.6139
CX3CL1	1.01451	0.503859	3.13666	0.00564879	0.0162861	-2.45394
QPRT	1.01422	7.36839	6.09548	8.8632e-06	9.97139e-05	3.32442
OSCP1	1.0111	-0.0185203	5.20188	5.81632e-05	0.00041836	1.97081
CUTA	1.01087	4.35918	9.47098	1.8637e-08	1.14347e-06	9.56163
EMBP1	1.00948	0.946043	3.38892	0.00323278	0.0103241	-1.99759
UNC13A	1.0088	-0.958889	2.91083	0.00925278	0.0245255	-2.709
DAB1	1.00843	1.63931	2.84164	0.0107465	0.0276699	-3.2684
CLDN14	1.00806	2.98165	6.40341	4.74397e-06	6.31612e-05	4.11139
KLF10	1.00733	5.27084	12.8078	1.5303e-10	4.73824e-08	14.4048
NAGA	1.00666	5.07028	4.54586	0.000244369	0.00128649	-0.136527
CTHRC1	1.00647	-1.02658	1.75172	0.0966664	0.165622	-4.75801
ACP2	1.0064	5.62504	6.5175	3.77537e-06	5.3645e-05	4.0915
GLDC	1.006	7.42799	7.69542	3.95922e-07	1.00196e-05	6.4919
H1F0	1.00573	7.16907	3.96099	0.000900244	0.00364422	-1.34817
C6ORF141	1.00563	0.74078	4.43488	0.000312588	0.00154944	0.285756
TEAD2	1.00562	1.55774	3.237	0.00452753	0.0136472	-2.43017
ZNF254	1.00441	2.67873	5.24521	5.29789e-05	0.000388414	1.73699
C4B	1.00394	9.75718	4.29964	0.000422363	0.00199056	-0.369097
LRAT	1.00375	0.925639	4.54964	0.000242334	0.0012778	0.509393
MPV17L	1.0029	4.86253	5.51462	2.97851e-05	0.000249408	2.00059
GCGR	1.00266	3.63804	4.38167	0.000351841	0.00170653	-0.339092
ANKRD29	1.00216	0.51308	4.56511	0.000234174	0.00124314	0.591865
DDX58	1.00201	3.86008	7.32542	7.8788e-07	1.67302e-05	5.79996
LCP1	1.00037	3.13471	5.68853	2.06297e-05	0.000186592	2.60252
C1ORF168	0.999843	4.01849	4.12896	0.000618243	0.0026926	-0.964138
OR2A7	0.999455	-0.275668	2.49763	0.0223057	0.0502336	-3.59999
PLEKHG5	0.998826	-0.71247	2.5624	0.0194792	0.0449317	-3.41412
GRN	0.998775	6.16897	10.2081	5.85524e-09	5.41366e-07	10.7164
SPX	0.998435	1.97487	5.75971	1.77691e-05	0.000167074	2.94259
DENND1C	0.998332	3.46471	11.7676	6.09921e-10	1.05461e-07	13.0767
RP11-288H12.3	0.997565	1.48176	3.87711	0.00108624	0.00423865	-1.03669
ARL4C	0.997374	0.912841	4.43301	0.000313886	0.00155472	0.259411
TNK2	0.996077	3.7988	6.73667	2.44661e-06	3.94222e-05	4.65563
AADAC	0.995884	7.25877	4.3534	0.000374687	0.00179769	-0.465892
SLC25A44	0.994237	6.23193	6.8718	1.8785e-06	3.24809e-05	4.82558
ADAMTS9	0.992459	0.653078	1.81321	0.0863357	0.151266	-4.95921
CYP1A2	0.992341	7.91856	2.50797	0.0218297	0.0493197	-4.36759
ELMO1	0.991979	3.97263	7.8092	3.21592e-07	8.59775e-06	6.69832
GATM	0.99038	9.49192	3.66218	0.00175735	0.00628287	-1.79924
DLAT	0.98988	5.97872	6.28124	6.06997e-06	7.55285e-05	3.61733
MCAM	0.988181	-0.180311	3.83587	0.00119132	0.00457756	-0.88965
ABCC6	0.98594	7.3291	4.93083	0.000104758	0.000662012	0.820596
ENAM	0.98359	1.86524	4.72428	0.000164787	0.000937994	0.749752
AFF4	0.981589	6.99644	11.3328	1.11883e-09	1.63693e-07	12.4282
TESC	0.980215	0.803637	3.00129	0.00759965	0.0208622	-2.7841
FGFR3	0.980028	4.28387	4.41302	0.000328149	0.00161157	-0.367961
ALDH1L2	0.979738	-0.784137	1.93103	0.0692167	0.126171	-4.51596
GCNT4	0.978393	1.90609	8.42136	1.08172e-07	3.94576e-06	8.00208
DUSP5	0.978013	2.58066	3.93068	0.000963463	0.00385212	-1.12939
TMEM234	0.976772	1.30708	4.49102	0.000275958	0.00141149	0.329512
C2ORF88	0.97667	2.42624	4.03972	0.000754811	0.00316123	-0.857401
ISG15	0.976531	2.55814	3.29943	0.00394318	0.012133	-2.50219
PLXND1	0.975667	2.04852	3.00747	0.00749784	0.020638	-3.01113
PAPLN	0.975515	0.647559	3.27103	0.00419917	0.0128199	-2.19691
TGFBI	0.973441	6.62252	5.07546	7.64624e-05	0.000515976	1.08029
RCCD1	0.972179	2.43367	4.78513	0.000144146	0.000848241	0.782363
GSDMD	0.971211	5.16528	4.79138	0.00014218	0.000840589	0.406181
CEBPA	0.970954	6.60088	4.20167	0.000525539	0.00238075	-0.85947
ZNF582	0.970581	0.213129	4.09256	0.000670658	0.00287851	-0.386299
SMCO4	0.969905	4.04238	6.68766	2.69429e-06	4.23516e-05	4.525
TICAM2	0.969328	-1.15822	0.79177	0.438699	0.551543	-5.85268
TMEM265	0.969094	-0.581767	1.45423	0.162921	0.253818	-5.25224
FXYD5	0.969	1.91719	5.16685	6.27336e-05	0.000440873	1.69794
FRAT1	0.968332	3.49703	3.84312	0.00117213	0.00451949	-1.51002
CADM4	0.968119	1.81709	6.84529	1.97802e-06	3.35688e-05	5.14027
OPLAH	0.967931	3.78694	4.69536	0.000175624	0.000983285	0.331953
LAMB2	0.966781	7.0504	5.38086	3.96034e-05	0.000309437	1.77925
RAB11FIP5	0.966408	4.12298	8.78582	5.7847e-08	2.47644e-06	8.42917
HSD17B2	0.966379	6.06477	8.32326	1.2839e-07	4.45151e-06	7.56046
MOGAT3	0.965996	4.28352	5.17804	6.12349e-05	0.000433199	1.32279
CUX2	0.965886	6.50426	9.08976	3.47578e-08	1.74628e-06	8.91433
CLDN9	0.965403	-0.48174	3.35303	0.00350114	0.0109965	-1.86876
PANX2	0.965355	2.26207	3.13576	0.00566002	0.0163147	-2.78722
RASSF1	0.965196	2.96563	4.58185	0.000225657	0.00120513	0.232647
UGT2B7	0.96492	8.37961	3.08761	0.00629153	0.0177884	-3.13877
SFXN3	0.964356	3.13375	6.5591	3.47521e-06	5.10132e-05	4.4011
CTDSPL	0.964153	4.42378	5.43271	3.54541e-05	0.000285391	1.85997
HSD11B1L	0.963031	-0.326547	2.83583	0.0108821	0.027916	-2.93867
ERRFI1	0.962879	9.16264	12.1404	3.6761e-10	6.99194e-08	13.5852
DOPEY2	0.962661	3.74102	3.36365	0.00341952	0.0107962	-2.60735
EPB41L2	0.962201	3.95027	6.29073	5.95448e-06	7.45794e-05	3.73052
PTX3	0.961436	-0.176366	1.22287	0.236989	0.341184	-5.61167
NRM	0.961289	-0.106337	1.62194	0.122021	0.200641	-5.10431
SHANK2	0.96048	3.95194	7.0375	1.36323e-06	2.55822e-05	5.23018
ARHGAP27	0.960113	1.73743	6.2389	6.61437e-06	8.07183e-05	3.95294
BCL2L1	0.959865	6.28248	6.74059	2.42781e-06	3.92756e-05	4.56632
KIAA1841	0.959511	2.49477	5.76172	1.76945e-05	0.000166726	2.86759
PNMA6A	0.958734	0.983323	2.5832	0.0186459	0.0434237	-3.65473
DOLK	0.958656	3.257	7.41826	6.61791e-07	1.47343e-05	6.0599
COL18A1	0.955463	8.51422	4.74022	0.000159103	0.00091306	0.506204
ERICH5	0.954599	3.82009	6.73719	2.44408e-06	3.94222e-05	4.65371
ARHGAP39	0.953879	-0.926795	3.21822	0.00471931	0.0140976	-2.09658
FILIP1L	0.953603	0.493072	3.1374	0.00563965	0.0162736	-2.45067
NPTXR	0.952716	0.0347312	2.57077	0.0191398	0.0442948	-3.51027
TP53INP2	0.952518	5.88441	6.69994	2.62988e-06	4.15846e-05	4.46734
ZNF548	0.952309	0.979946	3.86638	0.00111267	0.00432092	-0.97755
OLAH	0.952094	-0.365625	1.43574	0.168051	0.259924	-5.31449
NPM2	0.952062	-0.778345	2.12269	0.0477568	0.0935601	-4.19804
ENTPD5	0.952004	8.09246	5.58845	2.54735e-05	0.000220088	2.31602
SLC37A1	0.951478	2.83929	6.52073	3.75115e-06	5.34719e-05	4.37078
MYCL	0.950878	2.19771	4.65124	0.000193576	0.00106675	0.532617
RSAD2	0.950566	-0.184908	2.56217	0.0194887	0.0449386	-3.49185
IL32	0.950412	8.31456	4.62546	0.000204914	0.00111767	0.235556
GRB7	0.950383	1.24815	4.91487	0.000108476	0.000680284	1.25279
COL3A1	0.947398	3.70877	2.29171	0.0340621	0.0704744	-4.79141
MGP	0.94563	-0.5452	2.19463	0.0414068	0.0829881	-4.10918
CARD6	0.945536	3.00181	9.53951	1.66919e-08	1.05539e-06	9.79604
TMEM133	0.945286	1.79601	3.58794	0.00207455	0.00715557	-1.72275
PLAGL1	0.944564	-0.454531	3.84878	0.00115738	0.00446909	-0.835093
NTN1	0.943813	3.64472	4.09759	0.000663154	0.00285551	-0.972291
RGS2	0.943583	0.948933	4.53085	0.000252634	0.00131544	0.465828
VIM	0.943324	3.47388	1.89476	0.0741341	0.133526	-5.44603
DYSF	0.942563	5.91098	6.31572	5.66101e-06	7.19872e-05	3.6859
PAQR7	0.941586	0.881603	4.43326	0.000313713	0.00155444	0.264104
DDX60L	0.94052	4.5166	6.10503	8.69136e-06	9.87876e-05	3.27913
XG	0.94052	0.712425	2.6851	0.0150292	0.0365277	-3.40475
TMEM140	0.938305	6.03258	9.62061	1.46606e-08	9.66295e-07	9.77608
NRBP2	0.936922	6.0066	4.05677	0.000726555	0.00306111	-1.21871
SGCD	0.936807	-0.677823	1.39382	0.180168	0.273975	-5.31411
CPHL1P	0.936709	0.475617	2.24312	0.0375732	0.0765142	-4.19651
MMP3	0.936706	-0.5288	1.85528	0.0798381	0.141918	-4.67791
AXL	0.936031	0.346595	1.92056	0.070606	0.128107	-4.72733
ECM1	0.936017	0.460884	3.82947	0.00120851	0.00463426	-0.980992
SNN	0.935854	2.31318	4.92594	0.000105884	0.000666856	1.11144
TBKBP1	0.935182	-0.637529	2.91938	0.00908262	0.0241707	-2.73115
RP11-577H5.5	0.935124	1.45342	1.00626	0.32749	0.43998	-6.18065
MAST3	0.934145	4.40159	6.86467	1.90474e-06	3.2638e-05	4.83736
DENND6B	0.933828	0.738571	6.31031	5.72316e-06	7.2363e-05	4.1682
POFUT1	0.933458	5.86932	9.83623	1.04212e-08	7.71686e-07	10.1198
KCNE1B	0.933378	0.521706	0.877079	0.391881	0.505573	-6.10002
IL11RA	0.932919	2.46017	4.67505	0.000183669	0.0010189	0.536245
SUSD1	0.932768	2.28587	6.24699	6.50653e-06	7.98414e-05	3.90073
KIAA0319L	0.931562	6.06755	9.18238	2.98263e-08	1.56341e-06	9.05219
APOC4-APOC2	0.93129	10.5943	8.33953	1.24781e-07	4.37194e-06	7.82317
CTSB	0.93031	8.82391	8.06036	2.04457e-07	6.24345e-06	7.25198
RELL1	0.930144	-0.449843	4.48419	0.000280172	0.00142756	0.501465
ERAP2	0.929463	4.63403	1.15827	0.261736	0.367473	-6.66803
PLA2G15	0.929113	3.4181	7.29482	8.34704e-07	1.75662e-05	5.80183
ACOX2	0.927468	5.72743	3.63252	0.00187784	0.0066423	-2.17126
PACS1	0.927354	2.84858	6.60016	3.20314e-06	4.781e-05	4.52841
SHB	0.926496	4.22687	5.88309	1.37388e-05	0.000138156	2.84482
ZNF223	0.92538	0.415669	2.91325	0.00920434	0.0244309	-2.89732
SH3RF2	0.925271	4.00216	4.07723	0.000694043	0.00295233	-1.07685
TMEM55A	0.924096	1.48045	3.46528	0.00272755	0.0089286	-1.9286
CCDC180	0.923545	0.044429	3.20547	0.00485409	0.0144129	-2.24166
FBLIM1	0.923025	2.78062	4.57336	0.000229937	0.00122455	0.25049
FCGRT	0.922461	6.36641	7.85066	2.98257e-07	8.20452e-06	6.71234
ZDHHC1	0.922286	0.531764	3.85588	0.00113913	0.00441267	-0.934039
CSRP1	0.921804	5.73344	9.71776	1.25627e-08	8.57744e-07	9.9261
FEZ2	0.921453	4.6691	10.8504	2.23974e-09	2.63893e-07	11.6982
OAS3	0.921026	3.64264	6.03022	1.01348e-05	0.000110327	3.23572
PCP4L1	0.920861	-0.319004	3.86631	0.00111285	0.00432092	-0.811099
PYROXD2	0.91949	1.65657	3.11232	0.00595933	0.0170199	-2.71212
BMP2	0.919352	2.16338	5.91449	1.2872e-05	0.000131425	3.23693
PAG1	0.919017	3.58008	3.45529	0.00278891	0.00909197	-2.37866
ZNF662	0.918645	1.3555	2.9309	0.00885846	0.0237164	-3.03037
MGLL	0.918605	8.04193	8.73283	6.3293e-08	2.65831e-06	8.39517
FSTL1	0.918099	3.03488	2.95052	0.00848862	0.0228873	-3.34531
SLC38A7	0.918011	5.02095	9.76658	1.16293e-08	8.14908e-07	10.007
TMEM45B	0.917715	5.68438	2.70118	0.0145235	0.0355255	-4.15815
KLHDC8B	0.917131	1.23981	5.78392	1.68918e-05	0.000160554	3.07912
NCMAP	0.916726	0.764375	4.63234	0.000201823	0.00110488	0.707277
GPRC5C	0.916582	6.77185	8.91244	4.67222e-08	2.16745e-06	8.62667
OGFR	0.916262	5.25106	4.5691	0.000232114	0.00123467	-0.0892453
ITPRIP	0.91626	2.42057	4.16727	0.000567512	0.00252198	-0.574794
EPPK1	0.91512	1.87033	2.31197	0.0326906	0.0682412	-4.35071
AC008522.1	0.913309	-1.6114	0.888977	0.385622	0.499335	-5.69795
ACBD4	0.913282	4.06519	4.4737	0.000286768	0.00145062	-0.203069
ALDOA	0.911436	7.20322	6.84351	1.98494e-06	3.35992e-05	4.83326
NUTM2A	0.91042	0.497309	2.8638	0.0102445	0.0266658	-3.01083
VWA7	0.910297	1.05775	5.52013	2.9439e-05	0.000247444	2.55237
PLOD2	0.910098	8.16957	6.66045	2.84291e-06	4.391e-05	4.54366
DHRS11	0.909994	2.35619	7.76138	3.50886e-07	9.14225e-06	6.80877
SGSH	0.909602	2.78784	5.01274	8.76276e-05	0.000573868	1.21283
KRT16P2	0.909354	0.506595	1.92346	0.0702181	0.127471	-4.75304
PVR	0.909249	6.25086	6.23282	6.69661e-06	8.14979e-05	3.52984
PLXNB1	0.909063	6.08203	7.69794	3.94096e-07	1.00133e-05	6.41453
MGAT4B	0.908742	7.92984	7.99709	2.28989e-07	6.77503e-06	7.08382
HYI	0.907917	3.52026	9.95911	8.59919e-09	6.6953e-07	10.4193
MAP3K11	0.907759	5.06018	5.8721	1.4056e-05	0.000140273	2.75515
CCND2	0.906109	0.227213	2.60546	0.0177915	0.0419026	-3.47531
VAV2	0.905192	6.18883	8.82405	5.42237e-08	2.367e-06	8.44619
HLA-H	0.90517	0.396219	2.56543	0.0193558	0.0447091	-3.58141
SHISA5	0.904583	5.81816	8.94428	4.42923e-08	2.09062e-06	8.64062
MUC13	0.903665	0.0241051	1.33793	0.197409	0.294917	-5.51134
TMEM70	0.903333	5.31488	5.29811	4.72845e-05	0.000354048	1.51719
FKBP10	0.90328	-0.0683034	1.88485	0.0755318	0.135694	-4.70948
BDH1	0.902599	5.45201	3.30675	0.00387977	0.0119628	-2.88847
PLAUR	0.902553	-0.263127	3.71639	0.00155665	0.00569064	-1.13334
C1ORF106	0.901697	0.592588	2.36168	0.0295381	0.0629635	-4.00169
RAB11FIP1	0.901165	4.60201	8.90492	4.73156e-08	2.17979e-06	8.59373
LPAR3	0.90113	0.291469	1.3053	0.208063	0.307589	-5.60341
ETS2	0.900736	7.38704	6.83048	2.03603e-06	3.42269e-05	4.82172
LDLRAD1	0.900597	-0.0163411	2.85711	0.0103937	0.0269511	-2.94173
TPBG	0.900447	1.21738	3.68052	0.00168673	0.00608263	-1.41832
APOC1	0.900301	10.4077	4.47654	0.000284967	0.00144535	0.0705977
ABCC3	0.899832	8.38407	5.841	1.49956e-05	0.000146911	2.87545
ZNF251	0.899819	1.88696	3.55593	0.00222828	0.00757593	-1.80969
NME3	0.898705	1.4836	3.06788	0.00656964	0.0184571	-2.77152
GSTA2	0.896404	4.17093	0.974003	0.342832	0.455308	-6.80447
GSTK1	0.896096	7.17969	8.50771	9.31217e-08	3.55314e-06	7.94865
SIPA1L3	0.895877	3.29305	4.33187	0.000393096	0.00187172	-0.385675
TMEM191A	0.895843	0.0807778	4.48511	0.000279602	0.0014267	0.464035
DOCK6	0.895464	4.50073	5.20092	5.82844e-05	0.000418554	1.34846
RGL1	0.89451	2.73818	6.537	3.63145e-06	5.23826e-05	4.41901
MFSD10	0.89385	0.996749	4.936	0.000103584	0.00065678	1.32923
AC240274.1	0.892906	4.47031	7.34899	7.53672e-07	1.62896e-05	5.77716
EMP1	0.892489	1.35575	3.32606	0.00371711	0.0115792	-2.20347
CTSS	0.890605	5.32192	6.2931	5.92593e-06	7.44319e-05	3.62995
TAB3	0.890196	6.06505	8.55849	8.53078e-08	3.33076e-06	7.97836
TTC30A	0.890187	2.23434	4.69729	0.000174881	0.000979541	0.626767
MEX3D	0.89002	1.37729	5.39919	3.80823e-05	0.000300907	2.26525
SLC28A1	0.889901	6.49308	3.91821	0.00099074	0.00394695	-1.4989
PIEZO1	0.889055	6.01197	4.94359	0.000101881	0.00064964	0.754259
TRAPPC9	0.889014	2.82317	5.97373	1.13868e-05	0.000119845	3.25543
GOLGA8A	0.888376	1.90187	1.00031	0.330285	0.442574	-6.28755
MCRIP1	0.887797	1.86799	4.56053	0.000236557	0.00125429	0.392132
CRB3	0.88771	2.40646	4.62934	0.000203168	0.00110996	0.446027
ANXA3	0.887512	-0.188084	3.72023	0.00154334	0.00565437	-1.13345
TMEM123	0.887498	9.62084	9.33566	2.32064e-08	1.30367e-06	9.47381
HAO2	0.887442	6.4529	4.01163	0.000803774	0.0033255	-1.29369
TPM2	0.88729	1.10246	2.01407	0.059035	0.111094	-4.72036
ZNF887P	0.887038	-0.82681	2.55822	0.0196511	0.0452107	-3.40641
EBF4	0.885309	-0.0306311	2.51486	0.0215182	0.04874	-3.60617
HFE	0.885211	4.38414	7.01517	1.42311e-06	2.63523e-05	5.13648
LHPP	0.88487	3.48246	6.28355	6.04165e-06	7.5317e-05	3.78531
HMOX1	0.883988	5.74418	3.7368	0.00148716	0.00549542	-1.94022
CERCAM	0.88222	-0.72195	2.842	0.0107382	0.0276641	-2.87346
TMEM184A	0.882045	5.01238	5.26089	5.12213e-05	0.000378867	1.44344
CTSZ	0.882019	8.02474	6.96003	1.58293e-06	2.87519e-05	5.12712
EHBP1L1	0.880298	3.6741	5.33188	4.39802e-05	0.000335753	1.74527
LYPLA2	0.879894	4.97148	7.63571	4.41875e-07	1.0976e-05	6.2905
HPGD	0.879452	7.82057	3.13383	0.00568403	0.0163733	-3.09465
ZNF583	0.879007	0.646291	4.77066	0.000148801	0.000868432	1.01625
GLB1L	0.878607	1.18907	4.17716	0.000555109	0.00248094	-0.335223
HSD17B6	0.877376	7.66489	3.42263	0.00299928	0.0096806	-2.48773
RP11-958N24.1	0.8772	1.44891	1.73707	0.0992791	0.169202	-5.24276
RP11-397G17.1	0.876845	1.40528	4.038	0.000757719	0.00317088	-0.672917
ADAMTS2	0.876696	0.215047	1.45612	0.162403	0.25319	-5.39525
FBXL21	0.876267	-0.725355	1.85841	0.0793722	0.141241	-4.64107
TRPM4	0.876139	3.10736	5.63422	2.31278e-05	0.000204058	2.49215
FCHO2	0.876014	4.55591	8.44177	1.044e-07	3.84661e-06	7.78886
PDE4A	0.875968	1.0884	3.24217	0.00447604	0.0135362	-2.33296
RAB17	0.874847	6.3173	4.82485	0.00013211	0.00079625	0.508035
FAM57A	0.874366	1.07642	4.32048	0.000403194	0.00191309	-0.00701738
ADGRE5	0.873659	1.31553	3.20575	0.0048511	0.0144072	-2.45087
PPDPF	0.87344	3.84547	3.06906	0.00655279	0.0184214	-3.25746
FANCA	0.873381	2.84578	4.43904	0.000309714	0.00154218	-0.0591204
SLC9A3R1	0.873316	6.55945	11.2849	1.19746e-09	1.67282e-07	12.3431
SREBF1	0.873267	7.06125	2.86922	0.0101252	0.0264194	-3.72518
TCF7	0.873113	1.08977	4.07276	0.000701022	0.00297621	-0.546968
ILK	0.872802	5.3513	6.98945	1.49547e-06	2.7501e-05	5.03585
CDCP1	0.872702	-1.15524	2.5634	0.0194385	0.0448691	-3.35411
COL27A1	0.872261	6.31381	2.32736	0.0316824	0.066554	-4.86003
PPP1R35	0.872052	1.77365	5.36315	4.11319e-05	0.000318839	2.13769
NCOA4	0.871331	8.8879	9.03438	3.81063e-08	1.87213e-06	8.9497
TNFRSF14	0.870767	4.29208	6.10353	8.71827e-06	9.89127e-05	3.29956
FYCO1	0.870133	6.06467	5.70284	2.0019e-05	0.000183058	2.40599
SLC30A9	0.869979	5.28921	9.85632	1.00978e-08	7.55292e-07	10.1464
TMEM150A	0.869387	4.20501	6.51338	3.80653e-06	5.39725e-05	4.15314
ALPK3	0.869043	5.38977	1.61501	0.123521	0.202607	-6.10254
MLLT11	0.86881	1.54959	5.62401	2.36314e-05	0.00020798	2.71513
PYGL	0.868479	7.24555	6.26183	6.3136e-06	7.79771e-05	3.65902
SYT12	0.868339	6.57143	6.57043	3.39787e-06	5.02658e-05	4.24013
UNC119	0.8682	3.75154	7.24294	9.2082e-07	1.90501e-05	5.65572
ABCC6P2	0.8677	2.06298	3.41519	0.00304938	0.00982323	-2.14896
ANG	0.86745	7.08435	2.88054	0.00988033	0.0259181	-3.69959
SLC16A14	0.865493	1.62567	7.55122	5.16571e-07	1.22815e-05	6.47709
EDA	0.863598	0.081728	1.89513	0.0740827	0.133451	-4.71976
TMEM63B	0.863526	5.36055	12.2646	3.11398e-10	6.32606e-08	13.6856
PIK3R2	0.86313	4.44908	11.0982	1.56358e-09	1.96391e-07	12.0744
ABCC11	0.862797	3.32318	4.00508	0.000815646	0.00336938	-1.1173
SOWAHB	0.862775	2.96642	5.3903	3.88123e-05	0.000304494	1.99656
IYD	0.862105	4.46634	5.25565	5.18021e-05	0.000381964	1.47135
CNPY4	0.861932	0.514858	4.02989	0.000771589	0.00321935	-0.557633
ZYX	0.860968	5.45889	5.76039	1.7744e-05	0.000166956	2.5124
TSPAN1	0.860458	1.56761	4.73394	0.000161319	0.000924184	0.817783
CDH23	0.860356	3.56915	7.41068	6.71253e-07	1.48456e-05	6.00173
HABP2	0.859795	8.73569	3.17229	0.00522255	0.0152753	-2.92633
EPB41L1	0.857321	0.998324	2.33028	0.0314945	0.066222	-4.13756
RP11-704M14.2	0.856956	1.87986	3.32389	0.00373507	0.0116161	-2.30801
APOL2	0.856667	6.69091	5.60611	2.45408e-05	0.000213692	2.23643
FAM110A	0.856433	-0.728156	3.09427	0.0062002	0.0175676	-2.36952
CCDC106	0.85594	1.56248	3.59355	0.00204869	0.0070921	-1.66701
SLC19A1	0.85589	4.35924	2.50346	0.0220364	0.0497191	-4.4903
MID1	0.855494	1.10542	5.21151	5.69677e-05	0.00041154	1.90131
BORCS7	0.854883	4.73909	4.97383	9.53768e-05	0.000613749	0.829544
MROH1	0.854328	3.32552	6.01888	1.03743e-05	0.000111931	3.26372
CSAD	0.854318	3.87265	4.05823	0.000724184	0.00305603	-1.09868
SEMA5A	0.854099	1.27204	3.04943	0.00684065	0.0191176	-2.76987
RNF144B	0.853819	4.89454	6.68445	2.71137e-06	4.25197e-05	4.43981
CIC	0.852793	4.6452	4.67609	0.000183247	0.00101699	0.17853
ECH1	0.852179	6.17421	5.59349	2.52037e-05	0.000218323	2.17726
THBS2	0.851396	1.32053	1.98657	0.0622482	0.115961	-4.81193
ARHGEF40	0.851215	4.72702	6.72089	2.52367e-06	4.02525e-05	4.52281
BPHL	0.849344	5.04944	3.93267	0.000959181	0.00384076	-1.50347
SH2D3A	0.84897	1.49593	4.063	0.000716502	0.00303323	-0.633438
CPOX	0.848828	4.5178	9.13742	3.21216e-08	1.65122e-06	8.99481
SEPP1	0.848737	11.3084	9.19797	2.90708e-08	1.54375e-06	9.28404
SLC25A10	0.848597	5.30371	4.45379	0.000299731	0.00150306	-0.34688
LRRK2	0.848552	2.84051	5.8363	1.5143e-05	0.000148137	2.96564
TLR2	0.848158	2.61193	4.71759	0.000167232	0.000945321	0.60072
TMEM37	0.846932	6.34722	3.99784	0.000828962	0.00341169	-1.33137
ZNF544	0.846754	2.75473	4.74657	0.000156895	0.000904071	0.636817
ARRDC4	0.846329	6.2233	4.20427	0.000522495	0.00236938	-0.878426
CSNK1E	0.84632	4.43567	7.9905	2.31715e-07	6.84047e-06	6.98451
CMPK2	0.846244	2.1607	4.9887	9.23358e-05	0.000597647	1.27428
CNPPD1	0.846152	4.77526	10.6308	3.0959e-09	3.35459e-07	11.3643
CFB	0.846121	10.8814	7.32865	7.83101e-07	1.66553e-05	5.99836
KIF13B	0.845905	5.37724	7.4138	6.67342e-07	1.48083e-05	5.86079
DZIP1	0.84519	-0.104242	3.30838	0.00386576	0.0119306	-2.00789
MFGE8	0.844544	5.13014	3.85102	0.00115159	0.00445305	-1.68784
SLC35B2	0.842788	5.01327	8.22511	1.52585e-07	4.96703e-06	7.37655
EPHX2	0.842452	6.53175	4.33306	0.00039205	0.00186887	-0.571359
GUCY1B3	0.842086	-0.18541	2.34642	0.0304743	0.0645868	-3.89456
JAZF1	0.84208	3.16671	6.6241	3.05477e-06	4.61433e-05	4.52624
PEPD	0.841392	7.11942	8.03643	2.13395e-07	6.47185e-06	7.09982
C1ORF186	0.841378	0.786603	2.0479	0.0552889	0.10548	-4.59908
MYO1C	0.841258	6.81747	7.03711	1.36423e-06	2.55822e-05	5.1872
MVK	0.840978	5.28628	4.18901	0.00054061	0.00243083	-0.937638
AKAP2	0.839991	5.45659	4.76019	0.000152267	0.000883906	0.334188
BAIAP3	0.839945	1.51596	3.46929	0.00270328	0.00886491	-1.92648
SNTA1	0.839234	2.55757	4.72294	0.000165274	0.000939561	0.622822
C21ORF2	0.839152	2.62486	5.77412	1.72416e-05	0.000163265	2.87199
TCEAL3	0.838195	0.054865	3.56233	0.00219663	0.00748745	-1.49618
NDRG1	0.837621	6.36108	3.87893	0.00108183	0.00423236	-1.59514
FAM212B	0.837307	1.6713	4.37924	0.000353748	0.00171272	0.0288076
DNMT3B	0.836533	0.492102	3.46791	0.00271159	0.00888996	-1.75705
CLEC2B	0.836503	-0.310543	3.04531	0.00690259	0.0192735	-2.52091
PLA2G4C	0.836503	3.64962	7.78349	3.37012e-07	8.90273e-06	6.6906
PAM	0.836323	4.86208	8.44074	1.04587e-07	3.84661e-06	7.76867
OBSL1	0.836288	4.09127	9.5346	1.68238e-08	1.05657e-06	9.68844
KNG1	0.835943	10.0993	5.61616	2.40257e-05	0.000210585	2.52208
CHST7	0.834609	1.13531	5.31626	4.54778e-05	0.000344029	2.11861
SNX21	0.833778	1.64298	6.44615	4.35413e-06	5.91018e-05	4.37602
FSTL4	0.833613	-1.0265	1.28084	0.216343	0.317398	-5.39415
OCIAD2	0.832985	5.90882	8.61516	7.73874e-08	3.12223e-06	8.07272
TNFRSF1B	0.832023	3.08323	5.19962	5.84484e-05	0.000419053	1.5634
B3GNT9	0.830876	-0.380613	2.67408	0.0153854	0.0371898	-3.24761
ARHGAP33	0.83083	-1.31533	1.88164	0.0759882	0.136459	-4.51471
RUSC1	0.8308	2.2838	3.88703	0.00106238	0.00416872	-1.16506
KLHDC7A	0.83062	4.47649	3.13515	0.00566762	0.016333	-3.2077
PPP1R13L	0.830575	2.66046	4.70471	0.000172044	0.000965367	0.563115
URAHP	0.829938	0.869836	3.50033	0.00252259	0.00838178	-1.74754
MPZL3	0.829805	3.9818	8.01729	2.2084e-07	6.63716e-06	7.07997
SEMA4G	0.829792	5.04888	4.34171	0.000384567	0.00184034	-0.590876
CCL20	0.829674	5.32513	3.00304	0.00757067	0.0208084	-3.53739
PKN3	0.829418	0.415851	1.09938	0.285942	0.394225	-5.86382
TTC39A	0.82889	2.35781	2.55473	0.0197952	0.0454482	-3.9952
SNAI1	0.827982	-0.459358	2.34695	0.0304415	0.0645483	-3.85051
GJB1	0.827225	7.35436	5.22275	5.56049e-05	0.000403226	1.46211
LASP1	0.827058	7.04026	13.0735	1.09057e-10	3.82102e-08	14.7726
TBC1D22A	0.826462	3.44525	8.03216	2.15033e-07	6.49194e-06	7.17282
MARCKS	0.826103	2.86353	2.52851	0.0209129	0.0475875	-4.16063
FAM71E1	0.825394	-0.317133	4.8106	0.000136305	0.000814532	1.17543
RTEL1	0.82516	2.69436	3.30527	0.00389249	0.0119964	-2.51914
SLC22A18AS	0.824766	2.00896	3.88297	0.00107207	0.00420182	-1.11996
NLRX1	0.824178	3.66126	6.39736	4.80199e-06	6.36789e-05	3.99053
MYH14	0.823682	6.1286	6.13695	8.14185e-06	9.39347e-05	3.32462
CYR61	0.823654	3.12572	4.64906	0.000194507	0.00107144	0.349594
TWSG1	0.82337	3.688	7.16693	1.06397e-06	2.13983e-05	5.51742
ITGA2	0.82335	3.88706	4.27877	0.000442469	0.00206994	-0.609866
SLC22A17	0.823153	-1.18057	1.25123	0.226706	0.329443	-5.40337
C4A	0.822993	10.6386	4.1186	0.000632725	0.00274311	-0.703458
RHEBP2	0.822763	3.36681	2.73382	0.0135464	0.0335298	-3.8618
CD9	0.822363	4.49393	3.40022	0.00315261	0.0101117	-2.63787
SERPINH1	0.821362	4.04224	8.2994	1.33877e-07	4.6058e-06	7.58293
PPM1M	0.821227	2.5958	3.76485	0.00139664	0.00522182	-1.49766
TICAM1	0.820392	3.21807	5.04682	8.13683e-05	0.000541141	1.20579
KIF24	0.818356	-0.673359	2.88749	0.00973276	0.025604	-2.78988
SLC30A10	0.81803	5.0222	4.1949	0.000533541	0.00240636	-0.917531
PIGQ	0.817123	3.41141	5.463	3.32385e-05	0.000271829	2.07252
F11R	0.816678	6.77342	10.0913	7.00648e-09	5.81002e-07	10.5586
KYAT1	0.815791	3.11241	4.20093	0.00052641	0.00238177	-0.640532
PEX11A	0.81514	3.59591	5.1107	7.0837e-05	0.00048415	1.27747
PET117	0.81453	2.69756	6.79487	2.18278e-06	3.61326e-05	4.93694
PDLIM1	0.814087	5.80009	10.4336	4.15839e-09	4.16277e-07	11.0551
GADD45A	0.813717	4.49327	6.46879	4.16114e-06	5.74703e-05	4.03171
PROS1	0.813348	8.15019	7.7098	3.8562e-07	9.83553e-06	6.56945
ITGAL	0.812754	2.12983	5.58584	2.56145e-05	0.000221018	2.55586
CTC-429P9.4	0.812166	0.402229	0.837582	0.413136	0.526767	-6.10883
FZR1	0.811168	4.24379	5.50679	3.0284e-05	0.000252316	2.04059
APOC3	0.8104	11.6559	6.013	1.05006e-05	0.000113019	3.43865
AMIGO2	0.810129	2.02095	1.97031	0.0642196	0.118802	-4.99051
OCLN	0.810016	5.08343	6.85872	1.92693e-06	3.29335e-05	4.78125
AKR7A3	0.809989	5.93463	3.84278	0.00117303	0.00452033	-1.69828
TXNDC17	0.809319	5.46388	10.8579	2.21537e-09	2.63352e-07	11.6926
CRYAB	0.809166	0.311449	2.65309	0.0160866	0.0385071	-3.39708
CKAP2	0.809005	2.45014	3.17508	0.0051906	0.0152019	-2.74436
ID2	0.808965	6.54758	6.95795	1.58933e-06	2.88288e-05	5.01376
C3ORF52	0.807882	0.424851	2.57742	0.0188742	0.043817	-3.56333
JUND	0.807476	3.8977	3.57812	0.00212053	0.00726712	-2.16581
SNED1	0.806997	4.76726	3.66607	0.00174213	0.00623855	-2.07952
LPCAT1	0.806963	3.77839	3.9159	0.000995872	0.00396147	-1.39934
ASGR1	0.806654	7.49855	4.40764	0.000332098	0.0016281	-0.322854
PRSS23	0.806594	3.26591	4.11691	0.00063511	0.00275166	-0.857742
NME4	0.806554	4.36128	4.55162	0.00024127	0.00127469	-0.0690087
CLIC1	0.805318	5.49936	6.77665	2.26201e-06	3.70435e-05	4.61309
PECAM1	0.805239	1.06717	3.3325	0.00366435	0.0114316	-2.13823
COL16A1	0.805072	-0.522971	2.71527	0.0140935	0.0346521	-3.1476
UGT1A9	0.804601	8.58291	5.27034	5.0191e-05	0.000372696	1.67157
ETFDH	0.804419	6.49518	4.47557	0.000285581	0.00144736	-0.256203
ZNF496	0.804397	1.91116	6.70666	2.59533e-06	4.1185e-05	4.86204
RAP2B	0.803288	3.15957	8.58033	8.21596e-08	3.24591e-06	8.17994
ACKR3	0.803058	3.57186	4.12102	0.000629306	0.00273185	-0.906954
SLCO2B1	0.802995	7.13133	6.69792	2.64036e-06	4.16514e-05	4.53712
BTC	0.802155	0.771154	3.74441	0.00146202	0.00541455	-1.20852
MDGA1	0.802043	-0.51697	1.56232	0.135443	0.218184	-5.11651
WDR90	0.801306	1.35577	3.93419	0.000955922	0.00383002	-0.89099
TMEM19	0.801105	5.24099	9.81614	1.07557e-08	7.89536e-07	10.0825
CHST10	0.800796	-0.271705	3.19736	0.00494167	0.0146078	-2.21552
TRPV4	0.800279	4.45285	3.90005	0.00103185	0.00407173	-1.5314
PFKFB1	0.800094	4.46873	2.19165	0.0416533	0.0834069	-5.09244
RNLS	0.798799	3.57243	9.53824	1.67258e-08	1.05539e-06	9.74316
PHLPP2	0.798704	4.18669	6.6411	2.95371e-06	4.49566e-05	4.41366
KRT8	0.798384	8.57465	3.84945	0.00115565	0.00446629	-1.46401
SYT17	0.797943	4.20621	6.019	1.03716e-05	0.000111931	3.13307
C11ORF80	0.797827	1.08573	3.38476	0.00326283	0.0104026	-2.03045
NCKAP5	0.796626	1.99547	3.80213	0.0012848	0.00487347	-1.29443
SPA17	0.795799	1.44939	3.57199	0.00214978	0.00734843	-1.69318
RRAD	0.7954	0.572959	1.32693	0.200951	0.299269	-5.6332
PHYH	0.795027	6.19562	4.73853	0.000159698	0.000916081	0.309868
HMCES	0.794357	5.14579	9.01431	3.94016e-08	1.91457e-06	8.75751
GRAMD4P7	0.793798	0.355749	2.42306	0.0260365	0.0568706	-3.84444
PMP22	0.7928	-1.15023	1.31937	0.203414	0.302058	-5.32764
LRP5	0.792707	6.37672	3.86533	0.00111528	0.00432784	-1.62437
AK4	0.791175	7.36772	7.85317	2.969e-07	8.18988e-06	6.78064
SLC35E4	0.790656	-0.68078	2.64987	0.0161968	0.0387293	-3.2521
TOP2A	0.790003	-0.327184	1.54839	0.138751	0.222356	-5.16904
MAP1LC3A	0.789956	1.71987	2.92724	0.00892906	0.023867	-3.10943
BMF	0.789046	2.63417	1.90287	0.073009	0.131766	-5.24416
CRMP1	0.788725	-0.117889	1.7362	0.0994363	0.169383	-4.93294
ART4	0.788515	5.69537	9.43716	1.96829e-08	1.18578e-06	9.46685
TNFAIP8	0.788166	2.90666	5.19293	5.92977e-05	0.000422749	1.5819
RP5-1000K24.2	0.787952	-0.250983	2.85049	0.0105434	0.0272624	-2.92034
RP11-403P17.5	0.787855	-0.279178	1.44447	0.165613	0.25708	-5.31851
MAP7D2	0.787268	-0.0647093	1.73829	0.0990594	0.168892	-4.93931
ICAM2	0.787192	-0.506173	2.47891	0.023192	0.0517824	-3.60031
FOS	0.786799	1.95028	4.58782	0.000222695	0.0011941	0.43768
BAIAP2L2	0.786546	-0.33135	2.77625	0.0123698	0.0311151	-3.05551
SGK2	0.786505	6.03463	5.21458	5.6592e-05	0.000409078	1.35002
RPGRIP1	0.78601	-0.532922	1.65103	0.115893	0.191939	-4.98728
CROT	0.785828	4.00854	4.9308	0.000104766	0.000662012	0.817459
TSPAN9	0.785314	5.35243	7.43625	6.39888e-07	1.44398e-05	5.90383
LMF1	0.784891	2.60502	7.05028	1.33011e-06	2.51908e-05	5.44727
MICB	0.784849	0.440723	2.27869	0.0349723	0.0720062	-4.12583
GJB2	0.783371	6.12869	7.52261	5.44751e-07	1.27916e-05	6.08555
NNT	0.782611	7.60451	6.72552	2.50078e-06	4.00875e-05	4.62985
IDH2	0.782063	7.35797	3.72777	0.00151749	0.00558118	-1.84773
LPAR6	0.781984	0.225342	2.20625	0.0404563	0.0814386	-4.21698
DMTN	0.781872	4.73048	5.48701	3.15841e-05	0.000261025	1.94945
GGT1	0.781781	5.54696	3.55491	0.00223336	0.0075874	-2.34584
YPEL3	0.781601	2.91122	7.19806	1.00272e-06	2.0351e-05	5.68942
CALD1	0.781442	8.43405	6.25441	6.40929e-06	7.87934e-05	3.73946
HPR	0.780206	7.69056	0.816825	0.424599	0.537879	-6.87915
DAG1	0.780002	7.13871	11.5289	8.49168e-10	1.28475e-07	12.7119
CLRN3	0.779184	4.73464	8.89977	4.77275e-08	2.18366e-06	8.57674
RGS3	0.778647	5.7241	6.49954	3.91316e-06	5.51905e-05	4.05698
ARSE	0.777673	5.88416	3.91016	0.00100875	0.00400193	-1.55053
BBS4	0.776713	3.23517	10.1901	6.01867e-09	5.45412e-07	10.8003
RP11-15H20.8	0.776496	-0.512239	3.31133	0.00384053	0.0118638	-1.95137
ULK2	0.775865	2.95352	5.08859	7.43139e-05	0.000503007	1.34663
TEP1	0.775814	4.95072	6.88491	1.83119e-06	3.21218e-05	4.83805
ACER3	0.775287	3.90086	5.71197	1.96389e-05	0.000180077	2.52608
COLEC11	0.774878	0.313271	1.10282	0.284484	0.3925	-5.83947
AMPD3	0.77443	2.05553	3.75897	0.00141514	0.0052747	-1.40056
RTN4RL1	0.774181	0.941199	1.64988	0.11613	0.192243	-5.26786
PTGS1	0.773432	0.582695	1.3744	0.186016	0.281147	-5.5752
LPGAT1	0.772919	8.09643	6.86646	1.8981e-06	3.26081e-05	4.94812
ZNF395	0.772099	4.05196	6.11101	8.58553e-06	9.79501e-05	3.34487
TNFSF12	0.771935	1.87513	5.44667	3.44144e-05	0.000279557	2.30002
NRIP2	0.771708	-0.648168	2.92142	0.00904252	0.0240881	-2.72575
GPX7	0.771414	-0.0174786	2.07132	0.0528222	0.101659	-4.40931
ARSJ	0.770576	2.99839	3.69972	0.0016158	0.00587139	-1.72571
PLA1A	0.770361	3.94476	2.42297	0.0260416	0.0568706	-4.58472
FMNL2	0.76987	3.10916	3.99814	0.000828415	0.00341049	-1.08966
TCIRG1	0.769552	4.92084	4.9403	0.000102616	0.000652139	0.744372
KBTBD11	0.769467	3.59092	5.51744	2.96077e-05	0.000248705	2.15883
CELSR1	0.769295	2.12437	4.00395	0.000817711	0.00337581	-0.876569
PROC	0.768858	6.72057	4.14938	0.000590658	0.00259624	-0.966992
BCL7A	0.768302	3.29107	5.10099	7.23434e-05	0.000491418	1.31039
NAT6	0.767792	1.14397	4.3862	0.000348316	0.00169344	0.125812
AC255361.1	0.767651	1.58724	4.30963	0.000413057	0.00195154	-0.109489
FBXO44	0.766297	3.52337	7.49783	5.70438e-07	1.32314e-05	6.17317
TUBA8	0.765296	0.764327	2.26155	0.0362043	0.0740933	-4.2178
MUC4	0.765189	-0.628449	1.77057	0.0933907	0.16123	-4.79305
ADAP1	0.765031	-0.674247	2.35143	0.0301637	0.064102	-3.81017
ORMDL3	0.764614	7.17	11.3667	1.06639e-09	1.59528e-07	12.4833
CDK3	0.76422	1.02162	1.7672	0.0939692	0.162018	-5.10623
ACOX3	0.763666	4.84997	5.46829	3.28669e-05	0.000269124	1.90138
ZNF542P	0.763412	3.17851	4.48308	0.000280863	0.00143053	-0.0278231
ARRDC3	0.763268	6.44729	4.50997	0.000264598	0.00136598	-0.182825
OAS1	0.762609	4.35424	5.66309	2.17633e-05	0.000193817	2.36268
ACSM5	0.762237	7.01957	3.1034	0.00607719	0.0172809	-3.23743
SCLT1	0.762201	1.95709	6.2563	6.38477e-06	7.86372e-05	3.96275
TTC6	0.759864	0.27716	2.07104	0.0528507	0.101699	-4.46237
FAM35DP	0.759558	2.8001	3.45711	0.00277766	0.00906416	-2.21387
C7ORF49	0.75879	5.22033	6.31166	5.70762e-06	7.2235e-05	3.66957
CD320	0.758273	2.80555	3.83057	0.00120555	0.00462422	-1.39697
SRGAP2	0.757761	2.88346	6.21782	6.90393e-06	8.3113e-05	3.74914
SRCIN1	0.757681	1.9422	4.71745	0.000167281	0.000945321	0.722033
LGALS8	0.75744	6.89481	7.91758	2.64229e-07	7.56954e-06	6.86702
LMF2	0.756187	4.51951	4.19537	0.000532988	0.00240468	-0.880605
ANXA9	0.755292	3.41392	4.06548	0.000712527	0.00301941	-1.00083
TMEM171	0.755251	0.0292559	3.60222	0.00200941	0.00698885	-1.40864
NEB	0.755232	4.19327	2.94269	0.00863425	0.0232188	-3.57804
PTGFR	0.755066	3.97802	3.67962	0.00169012	0.00609156	-1.95531
H3F3AP4	0.754696	2.29549	0.924246	0.367458	0.48081	-6.45236
ZNF266	0.753891	2.76748	4.33367	0.00039152	0.00186701	-0.276511
LTBR	0.75363	6.08248	4.74241	0.000158338	0.000910236	0.312698
FUOM	0.753247	4.55526	3.80541	0.00127543	0.00484869	-1.7526
ZNF284	0.753231	0.195642	3.80383	0.00127992	0.00486048	-1.00121
EFCAB11	0.752848	1.71872	4.60739	0.000213267	0.00115471	0.519133
THOP1	0.752787	4.12754	4.35661	0.000372021	0.00178722	-0.472661
ACAP3	0.752582	4.12088	5.70871	1.97738e-05	0.000181065	2.48863
RP11-315D16.2	0.752449	-0.0408161	2.7415	0.0133257	0.0330633	-3.16698
TAGLN	0.751957	2.87187	2.42584	0.0258874	0.0566418	-4.36107
RAVER2	0.751703	-0.271021	1.7605	0.0951271	0.163464	-4.8689
WNK3	0.75134	4.32417	4.16877	0.000565606	0.00251687	-0.917614
ZNF653	0.750881	0.770008	3.80518	0.00127608	0.00484869	-1.07751
COL4A2	0.750385	3.53857	3.12412	0.00580678	0.0166476	-3.08453
ZNF45	0.750268	2.51574	7.21216	9.76206e-07	1.99038e-05	5.76882
RHOBTB1	0.75016	0.562102	2.46882	0.0236829	0.0527018	-3.79539
GOLT1A	0.749607	5.78355	12.3643	2.72816e-10	6.26254e-08	13.8221
C11ORF24	0.749048	5.31129	7.81593	3.17677e-07	8.57098e-06	6.62036
CAPG	0.748875	1.14644	3.78698	0.00132914	0.00500883	-1.17614
S1PR2	0.748792	1.2636	2.37543	0.0287175	0.0615692	-4.10632
TCTN2	0.74834	-0.237306	2.99975	0.00762526	0.0209174	-2.6231
DNASE1L3	0.748087	-0.974193	2.37406	0.0287983	0.0617027	-3.72664
CDH13	0.747529	0.212943	2.00254	0.0603638	0.113103	-4.56677
HEY2	0.74743	1.14665	5.16521	6.29553e-05	0.000441767	1.79872
CTPS2	0.747154	3.75496	9.00274	4.0169e-08	1.93772e-06	8.83764
MYO10	0.747111	2.4354	8.82809	5.38546e-08	2.3664e-06	8.66733
BBS1	0.746845	2.64949	4.072	0.000702221	0.00298036	-0.831414
MICU3	0.746825	3.42858	3.82092	0.00123187	0.00470306	-1.546
AMIGO1	0.746737	3.23791	4.11321	0.000640397	0.00277006	-0.860384
HFE2	0.746162	6.56005	3.33864	0.0036148	0.0112869	-2.77035
MICAL3	0.745772	5.2478	6.67633	2.75515e-06	4.28029e-05	4.4125
SLC6A12	0.745726	3.16373	3.89604	0.00104115	0.00409981	-1.32687
FST	0.745497	4.19286	2.94041	0.00867717	0.0233107	-3.58274
CYP2C19	0.74546	3.07858	1.90745	0.07238	0.130791	-5.33913
MLIP	0.744901	2.37727	1.71848	0.102683	0.173956	-5.47947
FAM229A	0.744758	0.815668	2.57077	0.0191398	0.0442948	-3.64709
EFNB1	0.743657	3.26391	3.87388	0.00109414	0.00426071	-1.39628
BGN	0.74341	1.11864	1.84056	0.0820613	0.145153	-5.01042
CTSF	0.742176	5.03764	6.73477	2.45575e-06	3.94877e-05	4.53506
RP11-568K15.1	0.742047	4.02256	5.28528	4.86049e-05	0.000362536	1.59089
CNKSR2	0.741963	1.52835	2.3706	0.0290031	0.0620417	-4.16915
FBXL6	0.741867	2.80314	5.49159	3.12783e-05	0.000258979	2.24305
LRRC6	0.741547	0.284231	2.86559	0.010205	0.0265828	-2.97187
DGKA	0.741478	-0.164914	2.89765	0.00952086	0.0251061	-2.83869
BIN1	0.741349	4.18043	6.98627	1.50466e-06	2.75937e-05	5.10169
ZFP36	0.74118	4.97322	5.86746	1.41922e-05	0.000141222	2.74865
SERPINB8	0.740031	5.45242	5.69497	2.03526e-05	0.000185472	2.37288
MYO7A	0.739977	4.9052	5.71113	1.96734e-05	0.000180269	2.4196
BAIAP2	0.739973	4.41683	4.48469	0.000279861	0.0014267	-0.224389
GULP1	0.739287	-0.104067	2.43375	0.0254681	0.0559427	-3.74664
ZNF512B	0.73866	4.01829	2.93755	0.00873137	0.0234279	-3.56243
SLC25A33	0.73845	5.15662	2.34933	0.0302936	0.064324	-4.84814
FAXDC2	0.7382	7.14566	2.46353	0.0239445	0.0531877	-4.5316
ZNF419	0.738049	1.73563	2.56023	0.0195684	0.0450361	-3.84937
CSTB	0.737876	6.58231	5.66763	2.15566e-05	0.000192879	2.36042
PATL1	0.737846	5.31867	6.33735	5.41901e-06	6.97763e-05	3.72119
AHNAK	0.737842	7.90903	4.02793	0.000774977	0.00322943	-1.12893
PPP3CC	0.737825	3.25316	6.73623	2.44871e-06	3.94222e-05	4.73629
NEXN	0.737659	1.07076	1.93889	0.0681895	0.12464	-4.84014
TTR	0.736076	10.3432	3.38864	0.00323484	0.0103257	-2.32624
FAM83G	0.735841	5.48006	4.33994	0.000386093	0.00184484	-0.601225
IGFBP7	0.735533	1.90513	1.66699	0.112642	0.187792	-5.44951
SH3BP5	0.735088	4.17185	6.2178	6.90423e-06	8.3113e-05	3.55113
PTDSS2	0.735047	3.23987	6.65119	2.89539e-06	4.4436e-05	4.56884
FAM89B	0.733336	2.32334	3.63469	0.00186875	0.00661597	-1.72614
TMSB4X	0.73324	7.17463	5.17879	6.11354e-05	0.000432726	1.35055
ZNF710	0.73288	2.37483	3.06736	0.00657713	0.0184703	-2.95563
S1PR1	0.732362	2.31047	3.49583	0.00254803	0.00844942	-2.02565
INSIG1	0.73184	9.02245	2.75379	0.0129798	0.0323438	-3.77378
EFEMP2	0.730577	0.142956	3.08198	0.00636965	0.0179711	-2.51043
TEK	0.730572	-1.18321	1.1485	0.265642	0.371925	-5.51774
C8ORF82	0.730515	2.82695	3.38869	0.00323447	0.0103257	-2.36797
CD58	0.73034	3.15627	5.88542	1.36724e-05	0.000137807	3.01376
NOD2	0.730148	1.37852	3.98021	0.000862333	0.00352506	-0.794493
CST3	0.729757	7.05696	5.29062	4.80504e-05	0.000359003	1.5841
BDH2	0.729413	5.55907	3.74741	0.00145226	0.00538291	-1.92065
ERICH3	0.729276	0.329243	2.30162	0.0333848	0.0693857	-4.06395
CTSO	0.728906	5.42704	5.91905	1.27509e-05	0.00013075	2.84868
AMZ1	0.728535	0.0543218	1.38798	0.181911	0.276322	-5.45376
C4ORF3	0.727926	6.31208	8.50431	9.36722e-08	3.55314e-06	7.89306
HAGH	0.727312	6.05257	4.40218	0.000336152	0.00164541	-0.445743
KRBA1	0.727223	0.606368	3.32509	0.0037251	0.0115987	-2.07659
F13B	0.726987	7.07711	5.1429	6.60667e-05	0.000458131	1.26381
TRIM6	0.726747	1.79252	2.2567	0.03656	0.0746908	-4.43573
PHLDB1	0.72587	0.833921	3.916	0.000995643	0.00396147	-0.847922
ARSA	0.725858	4.49054	2.62538	0.0170585	0.0404987	-4.26507
PNKP	0.725759	2.78063	4.4643	0.000292814	0.00147517	0.00972777
CD99L2	0.725291	5.57575	9.90749	9.32038e-09	7.05066e-07	10.2286
CES2	0.72526	8.03916	4.7601	0.000152297	0.000883906	0.508924
PPP4R1L	0.724996	1.59421	3.00472	0.00754291	0.0207449	-2.92432
PRKAR1B	0.724577	2.85849	2.70979	0.0142593	0.0349886	-3.79973
FLNA	0.723671	4.06544	4.63143	0.000202229	0.00110665	0.147417
PTPRA	0.723637	4.53519	7.50181	5.66235e-07	1.31798e-05	6.06347
FAM13C	0.723224	0.0410821	1.96289	0.0651386	0.120168	-4.60175
KLHL36	0.723003	4.79215	11.5424	8.33313e-10	1.27526e-07	12.6971
HECA	0.722873	4.33495	8.26768	1.41555e-07	4.7571e-06	7.49659
EMILIN1	0.722108	-0.743571	2.9132	0.00920528	0.0244309	-2.73014
MOAP1	0.721961	4.74631	6.6506	2.89875e-06	4.4436e-05	4.38008
SYT9	0.72146	1.96325	2.2853	0.0345078	0.0712637	-4.4203
ICAM1	0.721351	6.87276	4.76589	0.000150371	0.000875016	0.417126
MCHR1	0.72106	0.388349	1.44029	0.166776	0.258493	-5.45021
DDO	0.720295	3.40785	4.71664	0.000167582	0.000945657	0.445167
C15ORF52	0.719832	3.6231	4.15286	0.000586086	0.00258041	-0.845479
CCDC88B	0.719433	1.33247	3.96964	0.000882991	0.00359076	-0.809931
SLC15A3	0.719285	1.90855	4.92638	0.000105782	0.000666531	1.18134
WWTR1	0.719212	3.68441	6.0744	9.25496e-06	0.000102513	3.32134
SPATS2L	0.719012	6.40371	11.3347	1.1158e-09	1.63693e-07	12.4094
HDAC5	0.718985	3.9065	3.5775	0.00212348	0.00726995	-2.16861
ADAMTS10	0.718304	1.46378	1.88647	0.0753014	0.13539	-5.00836
SPAG1	0.718265	3.82838	4.79897	0.000139829	0.000829379	0.55431
C3ORF33	0.71825	1.99945	6.81345	2.10486e-06	3.5118e-05	5.06092
WDR13	0.718123	5.25539	4.57561	0.000228793	0.00121985	-0.0748176
PALM2-AKAP2	0.716257	5.00283	3.04514	0.00690509	0.0192735	-3.44011
NMB	0.716224	0.257945	2.8422	0.0107335	0.0276575	-3.01449
NFASC	0.716136	0.657964	2.24027	0.0377891	0.076895	-4.23588
EPHA2	0.715721	4.1731	2.86151	0.0102953	0.0267509	-3.74387
RP11-343C2.11	0.715706	2.15257	2.77744	0.0123384	0.0310594	-3.5062
AS3MT	0.715678	4.48174	6.50121	3.90006e-06	5.50641e-05	4.09886
SIDT2	0.715369	5.10568	8.02288	2.1864e-07	6.58591e-06	7.00588
CCDC150	0.715206	1.79608	2.68055	0.0151755	0.0368025	-3.62487
SGSM2	0.714992	2.85274	4.42831	0.000317186	0.0015664	-0.0842474
PCSK6	0.713967	8.59527	6.32819	5.52015e-06	7.07013e-05	3.90241
NGEF	0.713645	4.72498	8.8284	5.38262e-08	2.3664e-06	8.45446
PLCB3	0.713396	2.34477	6.44979	4.32251e-06	5.89047e-05	4.30147
RASSF7	0.713286	3.85051	3.37332	0.00334682	0.010617	-2.60543
PSMB10	0.713023	3.21668	4.4954	0.000273292	0.00140162	-0.00798668
ROGDI	0.713002	2.61804	3.18455	0.00508338	0.0149404	-2.76072
SLC5A3	0.71226	3.97859	5.26032	5.12838e-05	0.000379118	1.54297
RARA	0.712048	3.35811	3.48355	0.00261873	0.00864085	-2.2738
LNX1	0.711115	2.43519	3.21355	0.00476823	0.0142037	-2.6593
EXT1	0.710605	6.27431	7.55276	5.15103e-07	1.22685e-05	6.14943
PLPP3	0.710488	5.68345	5.28072	4.90835e-05	0.000365083	1.48207
SPATA20	0.710457	4.99414	3.78343	0.00133976	0.00504455	-1.8329
PPARD	0.709722	5.70157	2.67932	0.015215	0.0368715	-4.20181
CDKN2B	0.709429	1.09703	2.86551	0.0102066	0.0265828	-3.11487
MXRA7	0.709304	3.15383	1.64953	0.116202	0.192331	-5.76473
TOP1MT	0.70881	3.37259	4.19213	0.00053685	0.00241882	-0.711428
RASD1	0.708287	4.93806	2.02074	0.0582788	0.110037	-5.43607
NLRP6	0.708003	1.09289	2.37559	0.0287083	0.0615594	-4.07203
CLIC2	0.707599	0.0973345	2.30568	0.0331109	0.0688839	-4.01589
PDGFA	0.707253	2.59712	4.55932	0.000237192	0.00125666	0.255535
TCF7L1	0.707221	1.74314	3.33992	0.00360452	0.0112613	-2.24678
ANXA6	0.707092	7.98888	5.35488	4.18664e-05	0.000323136	1.80517
HHAT	0.706974	2.32611	4.38953	0.000345743	0.00168555	-0.0661855
FRY	0.7069	6.11439	2.67809	0.0152549	0.0369413	-4.18728
CCNL1	0.706842	5.98108	3.37228	0.00335457	0.010634	-2.73232
B4GALNT1	0.706056	1.49497	0.991539	0.334431	0.446915	-6.20431
CRISPLD2	0.705803	0.0353628	1.55092	0.138146	0.2216	-5.23142
CYB5R3	0.705801	7.49767	6.88897	1.81679e-06	3.20632e-05	4.94635
TNFSF10	0.70527	5.71429	6.86676	1.89702e-06	3.26081e-05	4.79617
PRKCE	0.704883	3.37488	2.35329	0.0300496	0.0639208	-4.60969
INPP5E	0.704864	2.78729	3.20356	0.00487454	0.0144575	-2.75722
DENND2C	0.704804	3.24599	5.32753	4.43921e-05	0.000338122	1.8102
TMEM205	0.704755	5.6417	5.05552	7.98447e-05	0.000533421	0.988446
FAM173A	0.704326	1.02825	2.45159	0.0245448	0.0543111	-3.9162
DCBLD1	0.704003	3.48853	9.36303	2.21955e-08	1.26287e-06	9.4655
FUT11	0.703792	2.13628	4.41483	0.00032683	0.00160628	0.0251614
ACY1	0.703146	7.47719	8.78864	5.75714e-08	2.4726e-06	8.45691
CFI	0.703029	9.16426	5.44563	3.44908e-05	0.000279836	2.09348
CAT	0.70297	7.93928	3.86998	0.00110373	0.00429052	-1.47674
ACSM5P1	0.702707	-0.154665	1.11442	0.279609	0.386896	-5.73609
VAMP8	0.702614	5.84391	11.9332	4.8637e-10	8.75072e-08	13.2373
FGD5	0.702483	-0.00433854	1.84135	0.0819396	0.145014	-4.79025
GCNT1	0.702439	-0.0166721	2.6411	0.0165004	0.0393351	-3.36661
SRGN	0.701937	-0.200183	1.04306	0.310587	0.421998	-5.80138
HSPB1	0.701935	4.04422	2.31031	0.0328009	0.0683963	-4.81468
ADD3	0.70185	3.40837	2.33695	0.0310693	0.0654726	-4.64748
PDE8B	0.701816	0.633202	3.42324	0.0029952	0.00967209	-1.87347
GOLGA6L5P	0.70148	2.6263	2.05921	0.0540842	0.103653	-4.97646
LARGE1	0.70132	3.78128	6.16485	7.69067e-06	9.04537e-05	3.49465
H1FX	0.70119	3.00677	2.59282	0.0182721	0.0427969	-4.06639
RP11-552F3.12	0.701137	1.55917	1.82149	0.085022	0.149378	-5.13371
AUTS2	0.701029	3.97205	3.96432	0.000893564	0.00362159	-1.32343
PLEKHG6	0.700892	1.1818	2.74701	0.0131697	0.0327373	-3.36971
CROCC2	0.700611	-0.0947994	1.48141	0.155615	0.244611	-5.30284
AP2A1	0.700519	5.73934	5.91845	1.27667e-05	0.00013075	2.85184
NREP	0.700416	2.25117	3.1458	0.00553631	0.0160275	-2.76366
TTC22	0.700002	2.39785	5.90691	1.30759e-05	0.000133302	3.18597
AP5B1	0.699693	3.31679	4.02669	0.000777126	0.00323636	-1.06809
REEP6	0.699132	6.21273	2.96566	0.00821341	0.0222218	-3.59006
PTPRM	0.698771	5.92836	6.22381	6.82027e-06	8.2483e-05	3.4966
FAM111A	0.698328	4.15787	3.48021	0.00263832	0.0086904	-2.4206
KRT18	0.698222	8.21804	3.51664	0.00243248	0.00814743	-2.22902
TMEM45A	0.698117	7.81875	5.18186	6.07321e-05	0.000430787	1.4147
FOSB	0.698003	-0.284693	2.61815	0.0173212	0.0409908	-3.36955
RP11-872D17.8	0.697983	-0.57165	1.66223	0.113604	0.189018	-4.9644
NPTN	0.697966	5.60562	8.08877	1.94345e-07	5.9862e-06	7.1241
ATG16L2	0.697124	1.33994	1.95177	0.0665372	0.122173	-4.8744
KIAA2013	0.696958	5.78541	6.83403	2.02198e-06	3.40768e-05	4.73277
MOV10	0.696479	5.49368	5.3324	4.39314e-05	0.000335573	1.59165
H2AFY2	0.696203	2.20887	1.4717	0.158193	0.247903	-5.80013
TSC22D4	0.695861	3.06934	4.41587	0.000326074	0.00160315	-0.15517
CHST13	0.695846	2.55901	3.01487	0.00737765	0.0203831	-3.10595
DBNDD2	0.695774	-0.342461	2.51322	0.0215921	0.0488657	-3.56044
PLCE1	0.695297	2.09697	4.01231	0.000802543	0.00332247	-0.852889
DNAJC22	0.695245	6.36663	6.80908	2.12293e-06	3.53751e-05	4.70776
MOSPD1	0.694918	3.06923	6.45483	4.27908e-06	5.87025e-05	4.20128
C8ORF58	0.694833	0.209935	3.82301	0.00122612	0.00468829	-0.962076
ADH6	0.694615	6.92841	4.0605	0.000720513	0.00304344	-1.14804
PDHB	0.693869	5.75126	4.43282	0.00031402	0.0015548	-0.389069
HLA-E	0.693577	7.31075	6.43804	4.42549e-06	5.9697e-05	4.02565
TARBP1	0.693256	4.11519	4.51671	0.000260674	0.00134781	-0.114497
ZNF274	0.693073	4.47092	3.97075	0.000880799	0.00358623	-1.37609
ABHD1	0.692154	-0.0610524	2.71162	0.014204	0.0348721	-3.22245
MUC20P1	0.691344	0.867129	3.60843	0.00198171	0.00692143	-1.51572
NECTIN2	0.691332	5.97223	7.38438	7.05192e-07	1.5417e-05	5.81538
CELSR2	0.691247	2.47647	1.43212	0.169071	0.261138	-5.91655
MMD	0.690733	2.97317	3.84125	0.00117706	0.00453325	-1.40855
ENAH	0.690594	5.4657	5.06904	7.75351e-05	0.000521102	1.01596
PLEKHH1	0.690444	2.36871	3.50558	0.00249323	0.00829871	-2.01668
MRGPRF	0.690422	-0.0601306	3.32524	0.00372384	0.0115975	-1.97864
PCOLCE	0.690301	2.16068	2.56715	0.0192859	0.0445707	-3.92714
SLC7A6	0.690091	4.36955	5.42154	3.6308e-05	0.000290857	1.84176
SLC2A8	0.689413	4.4445	3.38323	0.00327396	0.0104306	-2.66934
LDHD	0.688976	4.67409	4.43615	0.000311708	0.00154738	-0.357828
GBP4	0.688253	3.87786	4.35531	0.000373101	0.00179137	-0.437991
TP53INP1	0.688075	8.07642	3.34239	0.00358482	0.0112223	-2.62168
MTTP	0.687954	8.08814	3.29175	0.00401089	0.0123044	-2.72998
ALG1L13P	0.687492	0.525117	1.7693	0.0936087	0.161501	-5.00269
DPM3	0.687342	2.33514	3.07011	0.00653761	0.0183865	-2.94126
ITGB6	0.687204	3.4914	2.0226	0.0580701	0.109713	-5.23306
PAFAH1B3	0.686843	-0.720076	2.07793	0.0521438	0.100571	-4.28305
FAM189A2	0.686732	-0.898695	1.64211	0.117744	0.194545	-4.93973
RAG1	0.686361	0.46823	3.35898	0.00345516	0.0108829	-1.98359
FAM214B	0.68624	3.72551	5.19248	5.93551e-05	0.000422822	1.43431
SMIM6	0.685945	0.707609	4.81151	0.000136033	0.000813997	1.09667
LRCH3	0.685726	4.58703	6.26275	6.30177e-06	7.79032e-05	3.60021
ZNF704	0.68567	2.02454	2.29424	0.0338879	0.0701904	-4.41727
SMG6	0.685368	3.69239	7.58759	4.8293e-07	1.17545e-05	6.31957
DUSP1	0.685012	6.6668	3.76252	0.00140396	0.00524328	-1.83173
SLC12A7	0.684889	6.24137	5.52941	2.88653e-05	0.000243699	2.04307
CSF1	0.684807	3.11773	2.97757	0.00800318	0.0217502	-3.30694
ME3	0.684671	1.95592	3.61105	0.00197014	0.00689369	-1.70355
KIRREL	0.684445	-0.445485	1.9968	0.0610351	0.114132	-4.46249
PON1	0.684045	7.9319	2.57567	0.0189437	0.0439556	-4.2333
C7ORF43	0.683717	2.98813	5.02198	8.58836e-05	0.000565227	1.19497
DEAF1	0.682301	2.46034	6.89052	1.81133e-06	3.20632e-05	5.15666
XAF1	0.68202	5.40114	2.76846	0.0125784	0.0315265	-4.02472
PAOX	0.68151	2.72955	3.73629	0.00148885	0.00549861	-1.58855
PHPT1	0.681182	3.94461	5.74157	1.84572e-05	0.000171845	2.58269
ZMIZ2	0.681006	4.21127	5.42761	3.58417e-05	0.000287814	1.87385
ZBTB4	0.680779	4.16692	10.1051	6.85821e-09	5.74278e-07	10.5934
BNIP3L	0.680752	5.32464	6.41851	4.6023e-06	6.15829e-05	3.88784
PLPPR2	0.680748	3.35825	5.42323	3.61777e-05	0.000290162	1.99637
AGFG2	0.680634	5.51781	4.05255	0.000733436	0.00308627	-1.24237
PGBD1	0.680225	0.112234	2.68119	0.0151547	0.0367702	-3.30929
BEX3	0.679953	3.54441	3.34873	0.00353474	0.0110838	-2.60348
PBX1	0.679849	0.961917	1.31055	0.206319	0.305554	-5.73459
DENND5A	0.679695	4.6375	6.55978	3.47051e-06	5.10004e-05	4.20433
TYMS	0.67968	2.71519	2.91551	0.00915939	0.0243364	-3.34735
FBXO6	0.679492	3.67772	5.32681	4.44612e-05	0.00033826	1.7337
MCF2L	0.679165	3.20019	3.88895	0.00105783	0.00415457	-1.34998
TPGS1	0.678934	-0.164779	1.9068	0.0724687	0.130916	-4.65719
HLF	0.67866	5.35324	2.85315	0.0104828	0.027127	-3.85043
IQCE	0.67843	3.45205	6.10253	8.73613e-06	9.89127e-05	3.41665
TMEM53	0.678331	4.42766	6.09939	8.7924e-06	9.92051e-05	3.27612
ABAT	0.677945	8.63284	2.43776	0.0252575	0.0555741	-4.43445
CCDC85C	0.677838	4.64863	7.97511	2.38214e-07	6.99663e-06	6.93954
CCL15	0.677773	3.68849	5.18904	5.97976e-05	0.000425291	1.4328
ATP8B3	0.677769	2.20432	4.22275	0.000501381	0.0022908	-0.410315
MAP2K6	0.677709	2.06786	3.18402	0.00508928	0.0149479	-2.64414
SLC22A23	0.677534	5.23651	6.47895	4.07743e-06	5.65488e-05	4.01247
TIAM2	0.677034	1.29036	4.05664	0.000726767	0.00306111	-0.613558
UBE2H	0.676941	6.23684	9.6006	1.51366e-08	9.80457e-07	9.75068
LRPAP1	0.676147	6.34377	5.12416	6.8801e-05	0.000473393	1.16863
AL645728.1	0.675887	-0.28473	2.43916	0.0251845	0.0554801	-3.7079
AARS	0.675359	6.86413	6.65409	2.87881e-06	4.42592e-05	4.4291
ZNF629	0.674868	3.37272	7.20932	9.81495e-07	1.99811e-05	5.6442
FAM35BP	0.674495	4.06864	3.59199	0.00205586	0.00711017	-2.16226
RP11-278L15.6	0.674213	1.02877	2.67537	0.0153434	0.037095	-3.48282
MMP15	0.67418	5.91244	5.05041	8.07352e-05	0.000537723	0.985297
IFT80	0.674141	4.09444	5.72518	1.9102e-05	0.000176737	2.52718
GFRA1	0.673763	5.76655	4.25745	0.000464021	0.00214812	-0.779995
LDLR	0.672978	6.79287	4.27208	0.000449126	0.00209299	-0.687576
NOL4L	0.672724	2.20178	3.0646	0.00661715	0.0185784	-2.92421
DOK4	0.672669	4.75773	7.768	3.46674e-07	9.07904e-06	6.54894
RBP5	0.672656	5.6478	3.07937	0.00640625	0.0180628	-3.37376
PLD2	0.672511	3.18144	7.86608	2.9003e-07	8.0615e-06	6.90441
AGPAT2	0.67245	5.85501	3.1404	0.00560255	0.0161841	-3.23765
LAMA5	0.672214	4.4535	1.86005	0.0791282	0.140882	-5.66539
GPR39	0.672175	2.73307	4.50269	0.000268906	0.00138393	0.103941
SMIM10L2B	0.671981	0.153238	3.39941	0.00315828	0.0101275	-1.85254
BTN2A1	0.671954	3.11354	6.21293	6.973e-06	8.3563e-05	3.70084
SEC14L2	0.671384	6.37383	6.96067	1.58097e-06	2.87519e-05	5.00905
GBA	0.670756	5.25931	6.84321	1.98607e-06	3.35992e-05	4.7467
FBXW5	0.67065	5.95424	3.66914	0.00173021	0.00621097	-2.08226
AAMDC	0.670069	2.71527	5.35661	4.17118e-05	0.000322316	1.96998
KLF5	0.669851	0.719563	4.06679	0.000710443	0.00301333	-0.505692
TSC22D1	0.669464	5.89006	4.09967	0.00066008	0.00284319	-1.12794
TMEM107	0.669413	0.351124	3.62706	0.00190089	0.00670421	-1.3985
SEPN1	0.669262	4.16813	4.98348	9.33914e-05	0.000602429	0.911092
C7ORF55	0.669228	1.18972	3.38102	0.00329005	0.0104717	-2.05663
CTSA	0.669104	7.44551	8.22826	1.51739e-07	4.9516e-06	7.46928
RP11-1259L22.2	0.668927	1.828	1.49007	0.153343	0.241497	-5.68754
TLE1P1	0.668685	-1.02933	2.23338	0.0383159	0.077757	-3.96976
SULT1B1	0.668212	7.09354	4.88095	0.000116828	0.00072313	0.689903
PHLDA3	0.668068	2.10161	1.74443	0.0979591	0.167402	-5.37562
SUOX	0.667728	5.12338	5.38441	3.93035e-05	0.000307627	1.70815
TMEM102	0.667198	1.68152	4.49612	0.000272854	0.00139992	0.282488
PPP1R15A	0.667064	2.84689	3.41834	0.00302803	0.0097639	-2.30806
ARHGEF6	0.667047	2.27811	6.48962	3.99139e-06	5.58208e-05	4.39015
NFATC2	0.666905	2.62926	3.22858	0.00461249	0.0138312	-2.66929
EVC	0.66682	2.34846	2.60303	0.0178831	0.0420441	-3.8982
XYLT2	0.666816	3.35181	4.58397	0.0002246	0.00120141	0.162261
PHF23	0.666185	4.5795	7.94592	2.51065e-07	7.29842e-06	6.89075
ADAMTS4	0.666185	0.958841	2.51952	0.0213099	0.0483451	-3.7731
RNF149	0.665773	4.85338	5.38439	3.93053e-05	0.000307627	1.71967
ARHGAP19	0.665621	2.55436	6.429	4.50639e-06	6.06041e-05	4.22978
PARP4	0.66542	6.46626	6.09973	8.78627e-06	9.92051e-05	3.26557
LAMP2	0.665198	8.33966	9.96407	8.53301e-09	6.68285e-07	10.4339
SLC40A1	0.66505	7.53858	5.41518	3.68042e-05	0.000293393	1.8957
MXD4	0.66471	4.32102	4.98981	9.21122e-05	0.000596623	0.905652
TUBG2	0.663863	3.09547	3.58016	0.00211091	0.00724161	-2.00855
GGT7	0.663505	3.49892	3.68541	0.00166837	0.00602788	-1.85878
L3MBTL4	0.663185	3.9062	7.04555	1.34226e-06	2.53129e-05	5.25186
DPYS	0.662639	6.53685	2.85088	0.0105344	0.0272445	-3.80738
NDRG3	0.662541	3.88304	8.26959	1.41079e-07	4.75525e-06	7.54734
FAM134B	0.662449	5.76544	3.22548	0.00464429	0.0139047	-3.05827
ADRB2	0.661557	2.66609	2.48862	0.022728	0.0509171	-4.19343
BIN3	0.660854	2.84214	5.61167	2.42545e-05	0.000212032	2.49163
EXPH5	0.660813	3.98721	3.86584	0.00111401	0.00432418	-1.54458
TM4SF4	0.659933	8.30425	4.47826	0.000283881	0.00144259	-0.0916205
IFI35	0.659916	3.27589	3.53597	0.0023298	0.00785265	-2.1427
RAB3D	0.659694	1.35624	1.40557	0.176704	0.270108	-5.69771
COLQ	0.659575	-0.602738	1.69586	0.106962	0.180196	-4.9097
TMEM220	0.659235	5.00684	3.69646	0.00162764	0.00590406	-2.02609
GRHPR	0.658818	7.78815	4.98492	9.30998e-05	0.00060113	0.981271
CES1P1	0.658382	6.31385	1.10465	0.283709	0.391674	-6.72903
PLXDC2	0.658251	1.19435	3.55691	0.0022234	0.00756125	-1.68088
WDR72	0.657846	5.37774	3.06076	0.00667302	0.0187159	-3.41569
SDHAP3	0.657564	1.43663	1.86494	0.0784079	0.13988	-5.03767
TMEM141	0.657242	4.15897	6.46367	4.20401e-06	5.78824e-05	4.05757
NUDT14	0.65698	1.41658	2.99941	0.00763083	0.0209262	-2.90089
IRAK2	0.656745	4.82739	8.23644	1.49566e-07	4.89268e-06	7.40464
ABTB1	0.656719	2.87362	8.72799	6.3817e-08	2.67189e-06	8.46372
PTTG1IP	0.656699	7.42368	4.08228	0.000686252	0.00293409	-1.05447
TENM1	0.655758	4.06885	2.05837	0.0541737	0.103735	-5.27547
SLC7A14	0.655271	-0.621114	1.97444	0.0637138	0.117965	-4.47102
EPDR1	0.655066	4.6196	5.04432	8.18106e-05	0.000543526	0.99429
MPG	0.654819	3.60972	3.5869	0.00207938	0.00716482	-2.09628
VAMP5	0.654741	4.40585	7.42808	6.49738e-07	1.45601e-05	5.93451
ELK3	0.654579	3.00677	5.79632	1.64599e-05	0.000157773	2.85275
PCYOX1	0.65393	7.56692	4.81818	0.000134056	0.000805059	0.593975
MR1	0.653708	4.76613	5.62072	2.37955e-05	0.000209118	2.23447
FIG4	0.653378	2.91336	5.77378	1.72536e-05	0.000163265	2.82164
ZNF385A	0.653085	0.722795	4.34088	0.000385281	0.00184188	0.0854938
FAIM	0.652189	2.80493	6.08084	9.13331e-06	0.000101588	3.48039
TCF25	0.652134	5.24027	8.60383	7.89073e-08	3.16437e-06	8.04592
NATD1	0.64976	3.39967	5.39004	3.88336e-05	0.000304494	1.91762
F10	0.649433	6.1897	4.6211	0.000206898	0.00112618	0.0488322
ADGRG3	0.649285	-0.813512	1.15479	0.263122	0.369031	-5.57356
ZBED3	0.648962	3.24225	3.44459	0.00285621	0.00927049	-2.3351
PLEKHA6	0.648625	5.57581	3.94819	0.000926428	0.00373658	-1.47425
SRGAP3	0.648133	0.197023	2.44937	0.0246581	0.0545255	-3.76753
ICA1	0.648087	2.73242	0.981923	0.339019	0.451153	-6.50176
JUP	0.647374	5.34451	3.49034	0.00257938	0.00853639	-2.48822
CABLES1	0.646616	3.985	6.94996	1.61408e-06	2.91586e-05	5.05394
TCEAL8	0.646435	3.9771	4.80598	0.000137692	0.000819874	0.546856
TNIP1	0.646383	6.5872	7.24545	9.16443e-07	1.90351e-05	5.57816
AGO4	0.646332	4.27679	7.82554	3.12177e-07	8.45507e-06	6.69532
ABCC10	0.646155	2.7664	5.44068	3.48568e-05	0.000282118	2.14087
ST5	0.646129	4.12019	5.23109	5.46142e-05	0.000397775	1.45958
PLIN3	0.645945	4.79087	4.57635	0.000228421	0.00121892	-0.0544355
FRMD6	0.645802	4.13453	6.8079	2.12782e-06	3.54123e-05	4.75405
PXYLP1	0.645634	2.04026	4.02027	0.00078838	0.00327197	-0.824559
MRC2	0.645202	0.786052	2.17584	0.0429858	0.0856884	-4.37582
PIGS	0.645152	2.96244	4.90001	0.000112058	0.000699459	0.933241
ANK3	0.645054	0.760796	1.98089	0.0629309	0.116808	-4.70752
GDA	0.644957	6.08785	5.34947	4.23541e-05	0.000326332	1.64623
ZNF513	0.644913	3.05012	4.98078	9.39426e-05	0.000605691	1.09321
CHID1	0.644569	5.90456	6.65886	2.85184e-06	4.3997e-05	4.38532
GET4	0.644394	4.68376	4.30284	0.000419361	0.00197922	-0.655989
EML4	0.644143	6.66057	4.72102	0.000165971	0.000941117	0.301207
RP13-15M17.1	0.643352	-0.743188	1.45661	0.162271	0.253102	-5.22154
NUDT8	0.643326	1.61758	2.20865	0.0402627	0.0811102	-4.4858
GATS	0.642404	1.9924	3.47565	0.00266525	0.00876824	-2.00425
COL9A3	0.642273	-0.685184	1.21549	0.239722	0.344225	-5.52827
C16ORF45	0.641835	4.52169	4.17371	0.000559401	0.00249582	-0.929148
ZFPM1	0.641833	2.29794	3.26539	0.00425198	0.0129544	-2.51934
ZNF417	0.64181	2.18251	4.01473	0.000798222	0.00330664	-0.864166
DNAJB5	0.641257	2.1182	4.74278	0.000158209	0.000909892	0.746918
AVPI1	0.64018	2.86772	3.44796	0.00283486	0.00921691	-2.24831
SSBP4	0.63966	0.541316	2.00494	0.0600853	0.112704	-4.62425
ALDH1B1	0.639488	6.02701	3.11413	0.00593569	0.016966	-3.28621
OCEL1	0.639068	3.4398	7.45692	6.15654e-07	1.40356e-05	6.10735
TIA1	0.638948	4.95286	3.39215	0.00320968	0.0102627	-2.69211
ANKRD52	0.638939	4.9485	7.83838	3.04978e-07	8.33774e-06	6.67054
IER3	0.638757	3.50575	4.11743	0.000634378	0.00274938	-0.902804
PUSL1	0.638246	1.33454	3.24896	0.00440931	0.0133695	-2.36312
MUC20	0.638222	3.16981	2.69193	0.0148124	0.0361062	-3.90457
POLD4	0.63817	5.36228	4.01986	0.000789109	0.00327353	-1.31566
TRAF3IP2	0.638053	2.46336	5.47091	3.26839e-05	0.000268779	2.25851
SLC35D1	0.637987	7.73543	5.46879	3.28315e-05	0.000269124	2.02867
S100A11	0.637987	3.79693	4.5906	0.000221332	0.00118919	0.0981065
PROCR	0.63758	0.209401	2.11485	0.0485004	0.0947103	-4.37457
CYTH2	0.637256	4.28437	5.89769	1.33285e-05	0.000134948	2.86884
SLC25A6	0.637235	4.08561	5.02875	8.46269e-05	0.000558336	1.02186
RP11-61N20.3	0.637053	2.91129	2.05599	0.0544253	0.104112	-5.0479
CHPF2	0.63681	4.83859	4.70173	0.000173176	0.000970804	0.221219
DLG3	0.636602	-0.498478	1.79051	0.0900308	0.156414	-4.784
FAT1	0.636485	7.31445	2.8845	0.00979601	0.0257315	-3.66934
VSTM4	0.636115	2.98108	5.88503	1.36834e-05	0.000137807	3.04337
BLVRA	0.63573	1.79161	1.86355	0.0786113	0.140168	-5.11643
TRPA1	0.635256	1.27214	2.00267	0.0603484	0.113103	-4.77463
ACADS	0.635241	5.7998	3.22609	0.00463799	0.0138889	-3.0559
H2AFX	0.634947	1.24698	3.00752	0.00749696	0.020638	-2.85201
LEPR	0.634894	4.91006	1.62212	0.121983	0.200603	-6.0784
ACTN4	0.634851	7.48055	4.15377	0.00058489	0.00257795	-0.889883
PXN	0.634699	4.71926	5.98906	1.1032e-05	0.000116664	3.01951
MICALL2	0.634586	3.4555	5.25428	5.19547e-05	0.000382591	1.6142
ERBB3	0.633853	6.94339	5.34463	4.27957e-05	0.000328594	1.69198
KLHL22	0.633615	3.00711	4.18178	0.000549405	0.00245973	-0.661596
LRRC16A	0.633558	3.40026	6.50257	3.88954e-06	5.49739e-05	4.24465
F2R	0.633459	0.937416	1.78725	0.0905738	0.157161	-5.05756
TMEM25	0.632957	2.28264	2.25003	0.0370546	0.0755853	-4.55638
HSD17B8	0.632734	2.07423	2.14498	0.0457002	0.0902588	-4.69929
SGCB	0.632274	5.00567	3.1738	0.00520526	0.0152314	-3.16632
CYP4F2	0.632268	7.7009	2.06616	0.0533571	0.102525	-5.21082
ALAS1	0.631807	4.64703	3.96156	0.000899106	0.00364072	-1.41399
RNF207	0.631592	3.00016	2.39282	0.0277103	0.0598531	-4.45304
TRAF3	0.631517	4.30713	7.81202	3.19947e-07	8.57098e-06	6.66721
LRP10	0.631408	6.85193	5.71692	1.94358e-05	0.000178831	2.48516
CADM1	0.630404	5.77523	6.07245	9.29205e-06	0.000102838	3.17634
ARHGEF10L	0.630278	6.27259	4.28545	0.000435935	0.00204584	-0.694373
GAS2L3	0.62983	1.18236	2.97989	0.0079628	0.0216587	-2.89693
LINC00094	0.629716	2.05772	3.65566	0.00178315	0.00635804	-1.62656
HEPACAM	0.629577	-0.424506	1.09116	0.289445	0.397927	-5.71052
GRAMD1C	0.629441	4.48729	4.07834	0.000692327	0.0029487	-1.13815
ATHL1	0.629396	3.36317	1.47578	0.157106	0.246518	-6.06141
ZER1	0.629361	3.71259	6.32673	5.53645e-06	7.08092e-05	3.83845
ENKD1	0.629256	1.52375	3.58808	0.0020739	0.00715521	-1.67182
NIPAL2	0.628979	5.36382	6.01358	1.04881e-05	0.000112976	3.04778
FBXO7	0.628518	6.56346	6.95444	1.60016e-06	2.89464e-05	5.0078
PQLC1	0.628506	5.86962	3.36966	0.00337419	0.0106811	-2.74274
TAPBPL	0.628104	4.39979	3.79616	0.00130209	0.00491944	-1.75609
ARL8A	0.627951	4.80508	5.7082	1.97946e-05	0.000181131	2.4191
ACTRT3	0.626048	0.436696	2.76648	0.0126317	0.0316422	-3.19518
TMSB10	0.624874	6.13201	4.26282	0.000458492	0.00212696	-0.75268
BAX	0.624159	4.34803	5.12043	6.93594e-05	0.000476743	1.18902
ZNF628	0.624068	-0.655985	1.76132	0.0949846	0.163346	-4.80261
WSCD1	0.623643	1.65843	4.8874	0.000115193	0.000714004	1.13609
IFITM1	0.623414	2.62544	2.5424	0.0203136	0.0464063	-4.07957
GLA	0.622959	3.5032	5.56529	2.67528e-05	0.000229649	2.27594
GALNS	0.622598	3.53712	4.97335	9.54781e-05	0.000614104	0.987025
ARMC6	0.622515	4.3866	2.53054	0.0208243	0.0474185	-4.44072
GPX3	0.622168	7.38647	2.023	0.0580245	0.109673	-5.31826
TMEM30B	0.621899	3.08914	5.10146	7.22692e-05	0.000491165	1.34904
PLCB1	0.621854	3.80669	1.93213	0.069072	0.125942	-5.4479
ABCB10	0.621483	4.98668	5.47096	3.26802e-05	0.000268779	1.90028
DHFR	0.621002	5.64301	4.11429	0.000638848	0.00276516	-1.10276
EIF4EP2	0.620554	-0.737358	0.494995	0.62653	0.718486	-6.11588
GUSB	0.62009	6.38473	7.81441	3.18561e-07	8.57098e-06	6.64598
NXN	0.619929	2.86561	2.13755	0.046377	0.0913948	-4.89347
KLF6	0.619568	6.25594	5.16457	6.30432e-05	0.000441767	1.25199
MAP7D1	0.619238	3.64858	5.87423	1.3994e-05	0.000139982	2.90782
SHCBP1	0.61891	-0.737123	2.33129	0.0314297	0.066117	-3.83742
GCH1	0.618801	5.84274	5.37265	4.03047e-05	0.000313994	1.6864
TACSTD2	0.618548	0.927479	1.63055	0.120179	0.198027	-5.29351
PRG4	0.61799	8.91332	5.02978	8.44379e-05	0.000557366	1.17417
POMT1	0.617378	4.07521	5.94138	1.21746e-05	0.000125849	2.98697
TSPYL1	0.617213	5.60106	10.6338	3.08243e-09	3.35459e-07	11.3571
HLA-DRA	0.616993	-0.539063	1.34923	0.193821	0.290765	-5.3944
PRCP	0.615821	6.30331	8.35113	1.22274e-07	4.32968e-06	7.62042
PHLDB2	0.615637	5.84039	6.28819	5.9852e-06	7.4851e-05	3.62664
FBXW9	0.615633	0.602768	3.01937	0.00730549	0.0202299	-2.71229
MINK1	0.615574	5.1334	6.82525	2.05693e-06	3.43613e-05	4.7132
APP	0.615117	8.24553	7.4993	5.68882e-07	1.32183e-05	6.18132
DOCK8	0.614486	0.306239	1.24873	0.227598	0.330524	-5.67438
SNX32	0.614184	-0.529367	1.84361	0.081596	0.144541	-4.6962
RGL3	0.614133	2.31142	3.21984	0.00470251	0.01406	-2.61938
ETV7	0.614051	-0.258561	2.57543	0.0189532	0.0439698	-3.45526
CHMP3	0.6139	4.78945	7.74092	3.64261e-07	9.41702e-06	6.49658
AGAP7P	0.613547	-0.422583	0.707576	0.488177	0.598039	-6.04664
NOL3	0.61347	3.72118	5.41734	3.6635e-05	0.000292421	1.92238
C19ORF12	0.61344	4.83149	5.46033	3.34283e-05	0.000273045	1.88529
B9D2	0.613402	-0.749892	1.76466	0.0944074	0.162601	-4.78226
ATOH8	0.612963	3.51655	2.14269	0.0459074	0.090598	-5.0266
UPB1	0.612706	6.93213	2.54338	0.0202722	0.0463276	-4.39561
ACSM1	0.612594	0.957668	1.51185	0.147751	0.234158	-5.4693
WDFY1	0.612396	5.03504	8.5288	8.979e-08	3.48532e-06	7.91813
SHROOM1	0.612168	6.1533	6.06825	9.37253e-06	0.000103557	3.1824
KCTD1	0.611841	2.19896	3.44858	0.0028309	0.00921081	-2.1048
ANKRD36	0.611737	0.381897	1.77139	0.0932503	0.161008	-4.97165
TNS3	0.611688	7.16876	7.33522	7.73472e-07	1.65297e-05	5.79084
BICDL1	0.611491	4.08905	2.82376	0.0111688	0.0285305	-3.80915
EREG	0.611433	2.94996	3.4446	0.00285611	0.00927049	-2.2733
CHKB	0.611146	3.38779	2.01844	0.0585391	0.110379	-5.21868
SAT1	0.611064	7.8651	4.71879	0.000166788	0.000944945	0.401863
MFSD3	0.610918	2.85934	3.02523	0.00721245	0.020018	-3.1505
IPO5P1	0.610911	1.95208	3.08923	0.00626925	0.0177329	-2.82006
SOX6	0.610448	3.2371	1.32327	0.202139	0.300534	-6.23566
GAS8	0.610387	2.8922	4.38468	0.000349494	0.00169823	-0.188737
HSD17B14	0.610278	0.684501	1.48001	0.155983	0.245075	-5.45643
SPARCL1	0.609882	0.865125	2.80988	0.0115076	0.0292613	-3.18426
AFF3	0.609817	3.53419	3.13331	0.00569057	0.016385	-3.06412
SLC23A1	0.609772	3.56485	2.00071	0.0605772	0.113435	-5.28547
CEP68	0.609305	1.75435	3.77124	0.00137683	0.00515641	-1.31623
SMAD7	0.60914	3.32969	3.72109	0.00154036	0.00564704	-1.74698
ZNF165	0.608771	1.52389	3.84923	0.00115621	0.00446713	-1.10474
HMGA1	0.608015	3.2186	4.00189	0.000821492	0.00339038	-1.1035
MAN2B2	0.607791	5.57498	6.10772	8.64371e-06	9.83609e-05	3.24588
TTC31	0.607338	4.01747	4.54311	0.000245864	0.0012918	-0.0417888
ECT2	0.607304	3.03655	5.99938	1.07995e-05	0.000114936	3.27242
CAST	0.6072	7.38591	8.7899	5.74485e-08	2.4726e-06	8.45335
TBC1D2B	0.607121	7.40908	6.0396	9.94108e-06	0.000108845	3.21128
ATN1	0.606601	3.61409	4.07628	0.00069553	0.00295667	-1.01419
SIK1	0.606358	-1.05047	0.595755	0.55868	0.659655	-6.00501
DIP2A	0.60626	3.51475	5.90235	1.32003e-05	0.000134159	2.98852
CDA	0.606242	4.52758	5.41998	3.64295e-05	0.00029148	1.82184
ACSS2	0.606179	7.52641	1.6677	0.1125	0.187673	-5.88247
ZNF703	0.606072	0.755684	2.73173	0.0136069	0.0336171	-3.3204
MTSS1	0.605897	6.25184	6.00498	1.06756e-05	0.000114224	3.05489
MOGS	0.605854	5.5171	7.1058	1.19576e-06	2.31737e-05	5.26474
SNRPB	0.605717	4.62741	5.94593	1.20604e-05	0.000125235	2.93596
SAMD10	0.605709	0.574126	2.63067	0.0168688	0.0400984	-3.4865
TRIP10	0.605258	2.98763	4.47416	0.000286475	0.00144992	-0.00977126
IFT122	0.60507	2.46234	4.09683	0.000664276	0.00285849	-0.738598
LONP2	0.60476	8.23528	8.26095	1.43241e-07	4.76778e-06	7.57895
ANPEP	0.604683	8.6104	5.28089	4.9066e-05	0.000365083	1.69658
NUTM2D	0.604493	1.57884	3.75946	0.00141359	0.00527185	-1.30994
SP100	0.604265	5.84309	8.8113	5.54047e-08	2.41065e-06	8.41243
PKM	0.604259	5.69743	2.3391	0.0309332	0.0652583	-4.86702
ITGB1P1	0.604252	-1.05905	0.36018	0.722861	0.797561	-6.11575
ESCO2	0.6042	1.0738	2.86268	0.0102694	0.0267044	-3.11628
MIEF2	0.603672	2.5984	4.0296	0.000772085	0.00322041	-0.914657
TTC23	0.603277	4.00494	7.03207	1.37753e-06	2.57591e-05	5.21277
CEP19	0.602333	-0.124312	2.33671	0.0310841	0.0654936	-3.92221
CAMSAP3	0.601383	4.38392	4.31143	0.000411404	0.00194442	-0.606764
CUEDC1	0.601242	3.11374	5.20598	5.76521e-05	0.000415357	1.57151
WDR54	0.600909	0.380987	2.6251	0.0170685	0.0405149	-3.46342
PLAT	0.60061	-0.798592	1.2224	0.237162	0.341322	-5.50071
SLC6A13	0.600015	1.21414	2.37622	0.0286709	0.0615089	-4.09492
DPCD	0.59999	1.15693	4.41459	0.000327003	0.00160654	0.18555
ABHD2	0.599515	9.52126	6.87067	1.88261e-06	3.25097e-05	5.04949
SKA2	0.599315	3.00731	4.53227	0.000251841	0.00131285	0.114848
ZMAT3	0.599315	5.84398	4.61882	0.000207945	0.00113049	0.0280793
RHBDD3	0.59931	3.09898	2.92002	0.00907009	0.024147	-3.42276
NFKB2	0.599125	4.42784	4.43711	0.000311043	0.00154581	-0.331583
GUCD1	0.598831	6.94435	7.60852	4.64608e-07	1.1434e-05	6.2946
LLGL1	0.59877	2.14498	3.68926	0.00165407	0.00598434	-1.57069
AC007325.4	0.598061	0.980068	2.00261	0.0603555	0.113103	-4.71489
SMOX	0.59767	3.64668	3.35869	0.00345744	0.0108875	-2.60117
ATP13A2	0.597592	2.94041	3.18284	0.00510254	0.0149835	-2.83489
TXNRD2	0.597447	4.36192	6.70565	2.60047e-06	4.12175e-05	4.52391
THBS1	0.597389	3.25289	3.36058	0.00344295	0.0108496	-2.51963
CNGA1	0.59723	3.02446	1.53647	0.141636	0.22638	-5.90064
HMGCS1	0.597222	8.88237	2.09276	0.0506512	0.0981758	-5.04865
BAAT	0.59707	9.25047	4.26119	0.000460165	0.00213249	-0.494494
EIF2AK4	0.597038	5.41223	5.80086	1.63047e-05	0.000156868	2.59844
TGFB1	0.596987	-0.127084	1.71073	0.104132	0.17603	-4.96974
XPNPEP2	0.596271	4.53182	0.746413	0.464957	0.576444	-7.04924
LSR	0.596075	6.23738	3.96229	0.000897626	0.00363584	-1.41721
P3H4	0.595859	1.30071	3.41977	0.00301845	0.00973775	-1.99368
ANXA1	0.595855	2.49372	1.54874	0.138668	0.22225	-5.75893
UBE2Q2	0.595014	2.48392	1.6666	0.112721	0.187847	-5.58348
MKL1	0.594832	3.24324	4.49037	0.000276352	0.00141264	-0.0243147
PLXNB2	0.594786	7.91585	3.9811	0.000860625	0.0035224	-1.23237
ZNF821	0.594689	0.817509	2.94775	0.00853976	0.0230066	-2.89624
PPIL2	0.594215	4.61776	4.65485	0.000192039	0.00105959	0.133731
HEG1	0.593994	4.0559	3.82084	0.00123211	0.00470306	-1.65487
PRRT3	0.59384	-0.690392	2.49615	0.0223747	0.050295	-3.54157
TLR1	0.593775	1.18467	2.34613	0.0304923	0.0646147	-4.14514
FOSL1	0.593475	0.400397	2.38415	0.0282084	0.0607516	-3.92492
ITPR2	0.593373	6.50982	3.94422	0.000934697	0.0037631	-1.43987
RBMS2	0.593241	1.74154	2.73191	0.0136017	0.0336104	-3.51091
DCN	0.593228	1.74958	1.52713	0.143932	0.229329	-5.61832
FAM134C	0.592889	5.57089	7.06266	1.29887e-06	2.47375e-05	5.18079
FDPS	0.592835	8.01112	2.13438	0.0466686	0.0918199	-5.05828
EXTL3	0.592831	5.16841	6.92556	1.6922e-06	3.02822e-05	4.91191
TRAF5	0.592681	0.51701	2.03985	0.0561596	0.106816	-4.56045
SFXN5	0.591785	5.44867	5.27803	4.93683e-05	0.000366791	1.47312
RP11-1415C14.3	0.591716	0.382863	2.46371	0.0239359	0.0531877	-3.77287
RGS16	0.591603	3.22543	1.11052	0.281241	0.388898	-6.48369
FGD6	0.591508	3.31327	5.86051	1.4399e-05	0.00014267	2.93437
LIN7A	0.591499	5.10043	6.55378	3.51223e-06	5.13302e-05	4.16765
ASB9	0.591273	0.913166	1.9293	0.0694448	0.126483	-4.82389
RNPEPL1	0.590857	4.91954	3.91739	0.000992567	0.00395305	-1.53168
PMS2P6	0.590699	-1.52776	0.545986	0.59171	0.688338	-5.95091
IFFO1	0.590331	2.64624	2.69221	0.0148036	0.0360913	-3.78738
SULT1A3	0.590244	3.03118	1.98545	0.0623821	0.116027	-5.19692
TCEA2	0.589944	2.4627	2.35406	0.030002	0.06384	-4.40405
TMEM259	0.589168	6.16954	3.81279	0.00125451	0.0047831	-1.75348
LDAH	0.589114	3.81183	2.39177	0.02777	0.059962	-4.6216
HPCAL1	0.588541	4.02981	5.90154	1.32223e-05	0.00013428	2.90917
ZNF224	0.588236	3.37867	2.44499	0.0248824	0.054912	-4.43559
HN1L	0.588098	5.92019	7.23967	9.26544e-07	1.9096e-05	5.53448
ETFA	0.587758	7.45335	5.44853	3.42788e-05	0.000278966	1.96008
DAXX	0.587105	4.23966	5.6337	2.3153e-05	0.000204145	2.31339
PWWP2B	0.586828	1.16666	2.00138	0.0604983	0.113303	-4.75504
MBP	0.586068	5.17187	6.14	8.09118e-06	9.35934e-05	3.31465
AKR1B10	0.586035	8.58779	0.853019	0.404742	0.518897	-6.75752
FUCA2	0.586	6.38887	4.56888	0.000232228	0.00123478	-0.0555535
SLC39A4	0.585881	0.183033	2.53413	0.0206686	0.0471121	-3.6048
NAALADL2	0.585829	-0.00111721	2.4312	0.0256026	0.0561713	-3.76821
AFP	0.585754	0.539391	1.45017	0.164036	0.255137	-5.46721
ACVR1	0.585672	5.12536	4.68305	0.000180457	0.00100603	0.166834
CAPN2	0.5853	6.64149	2.31084	0.0327653	0.0683544	-4.86732
FAM83H	0.584838	4.82954	3.08049	0.00639055	0.0180224	-3.35563
RTN4	0.584505	7.76283	4.7524	0.000154897	0.000896181	0.466764
NOTCH2NL	0.58446	3.03129	4.29335	0.000428324	0.00201296	-0.419097
BORCS8-MEF2B	0.583716	0.035404	1.60102	0.126599	0.206712	-5.16045
FGD1	0.583283	1.05377	2.58635	0.0185226	0.0432347	-3.66213
NEK6	0.583181	6.2745	5.8978	1.33253e-05	0.000134948	2.83049
S100A9	0.582973	3.19515	2.89068	0.00966576	0.0254529	-3.50425
MT1L	0.582852	4.25966	2.01234	0.0592328	0.111372	-5.38386
ACOT7	0.582338	3.2169	3.66131	0.00176077	0.00628832	-1.85568
TYMP	0.582315	4.96947	3.26993	0.00420948	0.0128455	-2.95797
DPP4	0.582115	6.19014	2.93776	0.00872732	0.0234227	-3.64977
RP1-152L7.5	0.582083	1.7566	2.04166	0.0559628	0.106472	-4.81031
CPQ	0.582008	5.01318	6.17378	7.55183e-06	8.89779e-05	3.3897
NAV1	0.581871	0.970831	3.7167	0.00155558	0.00568833	-1.2995
ZNF792	0.581522	0.987649	3.66638	0.00174089	0.00623741	-1.41063
CTNNAL1	0.581475	4.453	6.88567	1.82847e-06	3.21218e-05	4.87413
AGBL5	0.581308	2.38618	5.51078	3.00289e-05	0.000250818	2.3562
B3GALNT1	0.58102	0.47544	2.0138	0.0590656	0.111136	-4.59671
RP11-1212A22.1	0.580897	2.63737	1.83971	0.0821909	0.145312	-5.34838
AGPAT1	0.580508	5.2733	7.04202	1.35141e-06	2.54134e-05	5.13998
AC010547.9	0.580476	-0.746215	0.538205	0.596961	0.692812	-6.09193
ELMO2	0.57955	4.44452	7.87972	2.8295e-07	7.93093e-06	6.77978
EHBP1	0.579347	6.2298	7.12429	1.15418e-06	2.26983e-05	5.32292
PLEKHH3	0.579251	3.38341	2.93229	0.00883164	0.0236588	-3.45734
ORAI3	0.579045	5.25414	4.16599	0.000569133	0.00252581	-0.988554
PPP1CA	0.57902	5.68203	6.12061	8.41853e-06	9.63576e-05	3.27458
NECTIN1	0.578798	3.22398	5.09391	7.34621e-05	0.00049848	1.30741
SH3TC1	0.578742	3.6501	4.85675	0.000123187	0.000752345	0.711137
TMEM8A	0.578223	5.29872	4.78818	0.000143183	0.000844632	0.396722
RNF213	0.577887	7.53338	8.9008	4.76449e-08	2.18366e-06	8.6527
MESDC1	0.577874	1.40932	3.63155	0.00188191	0.00664786	-1.55737
EHD4	0.577474	4.41768	3.5916	0.00205764	0.00711017	-2.21017
SLIT2	0.577398	1.26912	3.36694	0.00339465	0.0107329	-2.10079
CLN3	0.576954	4.92228	5.67147	2.13832e-05	0.000191974	2.33401
RANBP10	0.576554	5.46094	6.4361	4.44269e-06	5.98684e-05	3.92362
CAMKK2	0.57625	5.56596	6.60802	3.15363e-06	4.71825e-05	4.27442
SKAP1	0.576236	2.06513	1.9341	0.0688135	0.125579	-5.06125
POP7	0.575844	3.36529	4.03407	0.00076441	0.00319641	-1.06117
FGF5	0.57581	0.0535157	1.62036	0.122362	0.201052	-5.13594
PBLD	0.575748	6.40456	2.04208	0.055917	0.106401	-5.37182
ZNF511-PRAP1	0.57549	3.05204	3.18873	0.0050367	0.0148327	-2.8465
DHX32	0.57503	4.82345	10.0341	7.65402e-09	6.1761e-07	10.4404
MREG	0.574802	2.4146	2.74831	0.013133	0.0326706	-3.62266
MAPK4	0.574723	-0.37264	1.14816	0.265779	0.372013	-5.65922
LANCL2	0.57461	3.97169	6.40695	4.71039e-06	6.29028e-05	3.96586
SUMF1	0.574267	4.77741	6.84719	1.97074e-06	3.35531e-05	4.77205
NCOR2	0.573911	4.89108	3.72485	0.00152745	0.00561159	-1.95755
C1QL3	0.573789	0.678763	1.97747	0.0633443	0.11746	-4.69705
ANKRD13D	0.573654	1.94611	3.51294	0.0024526	0.0082004	-1.91439
PATJ	0.573441	5.75741	4.94486	0.000101598	0.000648455	0.747704
RELT	0.573029	-0.885178	1.61968	0.12251	0.201215	-4.97407
FAAH2	0.572898	2.54879	4.30111	0.000420979	0.00198615	-0.304707
TNS2	0.572723	5.69826	3.99048	0.000842728	0.00345899	-1.37761
SCYL3	0.572573	3.98063	5.87959	1.3839e-05	0.000138848	2.86967
F2	0.572467	9.99999	3.91355	0.00100112	0.0039776	-1.20446
P4HA2	0.57203	4.98993	3.67583	0.00170451	0.0061318	-2.07098
HYAL1	0.57165	7.54452	9.74417	1.20483e-08	8.35477e-07	10.0482
FAH	0.571247	6.88425	5.40859	3.7326e-05	0.000296338	1.82578
RPSAP70	0.571131	-0.268167	2.16251	0.04414	0.0876611	-4.20954
SPATS2	0.571103	2.81915	3.61904	0.00193528	0.00679671	-1.86475
LAMP1	0.570911	8.19394	9.22193	2.79484e-08	1.5188e-06	9.23059
FAM65A	0.5708	4.43035	5.54436	2.79647e-05	0.000238363	2.09995
NEMP1	0.570475	3.46865	5.19569	5.89456e-05	0.000420805	1.48464
FAM219A	0.570294	3.11185	4.13024	0.000616468	0.00268575	-0.797263
CAPN10	0.570234	1.93281	3.03469	0.00706483	0.0196534	-2.93021
SLC22A10	0.569812	5.11701	1.20737	0.242757	0.347571	-6.64184
ZSCAN18	0.568734	2.02429	2.93733	0.00873554	0.0234297	-3.15154
EEPD1	0.568522	4.07207	5.79813	1.63979e-05	0.000157524	2.68504
CGNL1	0.568272	6.8194	4.69358	0.000176314	0.00098632	0.252625
GNB4	0.567907	0.404413	1.83954	0.0822171	0.145312	-4.86899
NDE1	0.567788	1.67171	4.12369	0.000625562	0.00271941	-0.530627
DGAT2	0.567626	7.41485	2.02602	0.057687	0.10919	-5.31017
RGS9	0.567273	2.33057	1.91605	0.0712118	0.129065	-5.15194
ERGIC1	0.567223	8.73823	6.28708	5.99865e-06	7.4851e-05	3.82842
SAP30L	0.566982	4.34898	4.07722	0.000694065	0.00295233	-1.12485
RAB11FIP3	0.566977	5.01092	5.48972	3.14029e-05	0.000259849	1.9398
SIGMAR1	0.566851	6.63825	4.98971	9.21329e-05	0.000596623	0.893074
SLC38A10	0.566553	6.809	3.82415	0.00122301	0.00468177	-1.6837
KIAA0753	0.566474	2.67309	6.32268	5.58186e-06	7.12531e-05	3.99683
ZNF880	0.56643	-0.406682	3.13132	0.00571551	0.0164355	-2.33344
ZSCAN16	0.566272	0.424511	1.83079	0.0835653	0.147291	-4.88672
VPS37C	0.566058	2.88728	4.72611	0.000164122	0.000935974	0.566044
IGF2R	0.566048	7.97277	8.39385	1.13482e-07	4.0725e-06	7.79909
ASPM	0.565813	0.0241067	1.5222	0.145156	0.230842	-5.26924
TMEM2	0.565176	7.25333	3.97227	0.000877791	0.00357617	-1.31531
DRAM2	0.564893	5.26257	8.26506	1.42209e-07	4.75721e-06	7.44311
ITGB7	0.564865	1.65065	2.90454	0.00937982	0.024798	-3.14217
PAQR9	0.564821	3.51087	3.95799	0.000906316	0.00366769	-1.25796
AK3	0.564517	7.42077	4.16251	0.000573576	0.00254129	-0.876069
WDR5	0.564338	5.06144	5.9187	1.27603e-05	0.00013075	2.85356
[truncated: 11,315 more rows]
