# Supplementary material for: Sirt6 ablation in the liver causes fatty liver that increases cancer risk by upregulating Serpina12
Source: EMBO Rep. 2024 Feb 8;25(3):24. doi: 10.1038/s44319-024-00071-3 (PMC10933290; doi:10.1038/s44319-024-00071-3)
Supplement: Supplementary file 6 — Source Data Fig. 5 [file 44319_2024_71_MOESM6_ESM.zip › Figure 5/5E/Survival Curve.xlsx]

## Sheet: Figure 5E
Patient ID	Overall Survival (Months)	SERPINA12 Low +FASN HIGH	SERPINA12 Low+FASN LOW
TCGA-2Y-A9GU-01	63.7472	0
TCGA-2Y-A9GV-01	83.2429	1
TCGA-2Y-A9GZ-01	27.8791	1
TCGA-2Y-A9H0-01	120.821	0
TCGA-2Y-A9H5-01	18.2464	1
TCGA-2Y-A9H7-01	38.3996	0
TCGA-2Y-A9H9-01	22.9148	0
TCGA-2Y-A9HB-01	8.54785	0
TCGA-5C-A9VG-01	10.7834	0
TCGA-BC-4073-01	27.912	0
TCGA-BC-A10T-01	27.5175	1
TCGA-BC-A3KG-01	22.3559	0
TCGA-BC-A69H-01	14.5971	0
TCGA-BD-A3EP-01	13.4464	0
TCGA-CC-5258-01	4.24105	1
TCGA-CC-5262-01	3.38626	1
TCGA-CC-A3MB-01	10.3561	1
TCGA-CC-A3MC-01	11.9341	0
TCGA-CC-A5UC-01	11.4081	1
TCGA-CC-A5UE-01	8.94237	1
TCGA-CC-A7IE-01	7.13417	1
TCGA-CC-A7IG-01	9.83003	1
TCGA-CC-A7IK-01	8.6136	1
TCGA-CC-A8HV-01	9.1725	1
TCGA-CC-A9FU-01	0	0
TCGA-CC-A9FW-01	8.15334	0
TCGA-DD-A115-01	83.5717	1
TCGA-DD-A116-01	53.3254	1
TCGA-DD-A11A-01	2.59723	0
TCGA-DD-A1EA-01	79.3964	0
TCGA-DD-A1EB-01	66.3116	0
TCGA-DD-A1EE-01	11.4738	1
TCGA-DD-A1EH-01	49.1501	0
TCGA-DD-A1EI-01	6.01637	0
TCGA-DD-A1EJ-01	33.0407	1
TCGA-DD-A39W-01	27.1887	1
TCGA-DD-A39Y-01	5.62186	1
TCGA-DD-A3A1-01	7.66019	1
TCGA-DD-A3A2-01	70.0595	1
TCGA-DD-A3A3-01	17.5888	1
TCGA-DD-A4ND-01	90.2785	0
TCGA-DD-A4NE-01	21.6984	1
TCGA-DD-A4NG-01	26.3668	1
TCGA-DD-A4NJ-01	30.5093	0
TCGA-DD-A4NK-01	39.7804	1
TCGA-DD-A4NO-01	73.8074	0
TCGA-DD-A4NQ-01	12.2629	1
TCGA-DD-A4NR-01	0.295887	1
TCGA-DD-A4NV-01	78.8375	0
TCGA-DD-A73C-01	23.0463	0
TCGA-DD-A73F-01	35.6708	0
TCGA-DD-AACA-01	75.6485	0
TCGA-DD-AACJ-01	69.1061	0
TCGA-DD-AACK-01	0.295887	0
TCGA-DD-AACL-01	3.51777	1
TCGA-DD-AACP-01	13.6437	0
TCGA-DD-AACQ-01	14.2026	1
TCGA-DD-AACS-01	59.3089	0
TCGA-DD-AACX-01	5.58898	0
TCGA-DD-AACZ-01	5.62186	1
TCGA-DD-AAD0-01	4.50406	0
TCGA-DD-AAD6-01	22.0929	0
TCGA-DD-AADB-01	40.8324	0
TCGA-DD-AADC-01	13.9724	1
TCGA-DD-AADD-01	40.4708	0
TCGA-DD-AADG-01	37.6434	0
TCGA-DD-AADN-01	29.523	0
TCGA-DD-AADO-01	14.893	0
TCGA-DD-AADP-01	15.0574	0
TCGA-DD-AADW-01	19.2984	0
TCGA-DD-AAE2-01	20.9751	0
TCGA-DD-AAE6-01	4.63557	0
TCGA-DD-AAEA-01	18.9039	0
TCGA-DD-AAEK-01	35.0791	0
TCGA-DD-AAVP-01	90.4757	0
TCGA-DD-AAW0-01	66.2458	0
TCGA-ED-A66X-01	13.3478	0
TCGA-EP-A26S-01	19.9888	0
TCGA-EP-A2KC-01	0.624651	1
TCGA-FV-A3I1-01	8.12046	1
TCGA-FV-A496-01	0.328764	0
TCGA-FV-A4ZQ-01	0.394516	0
TCGA-G3-A25U-01	53.7857	0
TCGA-G3-A25Z-01	21.534	0
TCGA-G3-A5SL-01	20.4162	0
TCGA-G3-A7M5-01	14.6957	0
TCGA-G3-AAV0-01	15.6491	0
TCGA-K7-A6G5-01	16.8327	0
TCGA-LG-A9QC-01	13.9724	0
TCGA-MI-A75E-01	16.6683	0
TCGA-MI-A75G-01	22.9477	0
TCGA-MR-A520-01	7.52868	0
TCGA-NI-A8LF-01	26.2682	0
TCGA-QA-A7B7-01	3.09038	0
TCGA-RC-A6M4-01	0.72328	0
TCGA-RC-A7SF-01	19.0354	0
TCGA-RC-A7SH-01	15.3861	0
TCGA-UB-A7MB-01	19.7587	0
TCGA-UB-AA0U-01	10.7506	0
TCGA-WJ-A86L-01	11.3423	0
TCGA-WX-AA47-01	18.2793	1
TCGA-XR-A8TD-01	33.8626	0
TCGA-XR-A8TE-01	30.4106	0
TCGA-ZP-A9CV-01	35.7695	1
TCGA-ZP-A9CZ-01	23.2107	0
TCGA-ZP-A9D4-01	12.9862	0
TCGA-2V-A95S-01			0
TCGA-2Y-A9GS-01	23.8025		1
TCGA-2Y-A9GT-01	53.3912		1
TCGA-2Y-A9GW-01	41.7858		1
TCGA-2Y-A9GX-01	80.2841		0
TCGA-2Y-A9GY-01	24.8874		1
TCGA-2Y-A9H1-01	40.405		1
TCGA-2Y-A9H2-01	56.909		0
TCGA-2Y-A9H3-01	49.8405		0
TCGA-2Y-A9H4-01	47.7365		0
TCGA-2Y-A9H6-01	11.7369		0
TCGA-3K-AAZ8-01	13.019		0
TCGA-4R-AA8I-01	8.6136		1
TCGA-5C-A9VH-01	10.5862		0
TCGA-5R-AA1C-01	17.0957		0
TCGA-5R-AA1D-01	14.7615		0
TCGA-5R-AAAM-01	1.51231		1
TCGA-BC-4072-01	48.9858		1
TCGA-BC-A10Q-01	37.3147		1
TCGA-BC-A10R-01	10.1259		1
TCGA-BC-A10S-01	46.783		1
TCGA-BC-A10U-01	27.5175		1
TCGA-BC-A10W-01	2.99175		1
TCGA-BC-A10X-01	25.3148		1
TCGA-BC-A110-01	69.5664		1
TCGA-BC-A112-01	5.03008		1
TCGA-BC-A216-01	44.416		0
TCGA-BC-A3KF-01	0.263011		0
TCGA-BC-A5W4-01	17.9834		1
TCGA-BC-A69I-01	12.7231		0
TCGA-BC-A8YO-01	18.4765		0
TCGA-BD-A2L6-01	44.8105		0
TCGA-BW-A5NP-01	0		0
TCGA-BW-A5NQ-01	0		0
TCGA-CC-5259-01	8.21909		0
TCGA-CC-5260-01	2.86024		1
TCGA-CC-5261-01	3.18901		1
TCGA-CC-5263-01	4.24105		1
TCGA-CC-5264-01	3.35339		1
TCGA-CC-A123-01	7.19992		0
TCGA-CC-A1HT-01	3.32051		1
TCGA-CC-A3M9-01	9.86291		1
TCGA-CC-A3MA-01	9.96153		1
TCGA-CC-A5UD-01	9.99441		1
TCGA-CC-A7IF-01	21.3368		1
TCGA-CC-A7IH-01	11.9999		0
TCGA-CC-A7II-01	13.1177		0
TCGA-CC-A7IJ-01	12.5588		0
TCGA-CC-A8HT-01	4.60269		1
TCGA-CC-A8HU-01	11.3095		1
TCGA-CC-A9FS-01	6.93691		0
TCGA-CC-A9FV-01	0		0
TCGA-DD-A113-01	79.7252		0
TCGA-DD-A114-01	37.7749		1
TCGA-DD-A118-01	112.996		0
TCGA-DD-A119-01	7.33143		1
TCGA-DD-A11B-01	0.460269		1
TCGA-DD-A11C-01	21.7641		0
TCGA-DD-A1EC-01	19.7916		0
TCGA-DD-A1ED-01	75.6485		0
TCGA-DD-A1EF-01	12.9533		1
TCGA-DD-A1EG-01	45.1064		1
TCGA-DD-A1EL-01	13.6437		1
TCGA-DD-A39V-01	21.1395		1
TCGA-DD-A39X-01	55.6925		1
TCGA-DD-A39Z-01	19.7587		1
TCGA-DD-A3A4-01	20.1203		1
TCGA-DD-A3A5-01	102.739		1
TCGA-DD-A3A6-01	107.111		1
TCGA-DD-A3A8-01	0.36164		1
TCGA-DD-A3A9-01	30.6079		1
TCGA-DD-A4NA-01	33.1394		0
TCGA-DD-A4NB-01	32.5147		0
TCGA-DD-A4NF-01	30.9695		0
TCGA-DD-A4NH-01	30.1476		0
TCGA-DD-A4NI-01	26.8271		0
TCGA-DD-A4NL-01	56.2514		0
TCGA-DD-A4NN-01	29.5558		1
TCGA-DD-A4NP-01	108.755		0
TCGA-DD-A4NS-01	80.7443		1
TCGA-DD-A73A-01	23.934		0
TCGA-DD-A73B-01	9.30401		1
TCGA-DD-A73D-01	22.7833		0
TCGA-DD-A73E-01	1.44656		0
TCGA-DD-A73G-01	114.344		0
TCGA-DD-AA3A-01	13.4793		1
TCGA-DD-AAC8-01	0.526022		1
TCGA-DD-AAC9-01	11.4081		0
TCGA-DD-AACB-01	76.4046		0
TCGA-DD-AACC-01	55.3967		1
TCGA-DD-AACD-01	12.5259		1
TCGA-DD-AACE-01	71.802		0
TCGA-DD-AACF-01	11.9999		1
TCGA-DD-AACH-01	6.41089		1
TCGA-DD-AACI-01	53.1939		0
TCGA-DD-AACN-01	42.805		0
TCGA-DD-AACO-01	61.676		0
TCGA-DD-AACT-01	51.3529		0
TCGA-DD-AACU-01	51.5172		0
TCGA-DD-AACW-01	46.8159		0
TCGA-DD-AACY-01	47.6707		0
TCGA-DD-AAD1-01	18.5423		0
TCGA-DD-AAD2-01	21.6326		0
TCGA-DD-AAD3-01	42.5749		0
TCGA-DD-AAD5-01	44.2187		0
TCGA-DD-AAD8-01	40.0763		0
TCGA-DD-AADA-01	40.5365		0
TCGA-DD-AADF-01	3.78078		1
TCGA-DD-AADI-01	35.6708		0
TCGA-DD-AADJ-01	35.0462		0
TCGA-DD-AADL-01	20.9094		0
TCGA-DD-AADM-01	0.394516		1
TCGA-DD-AADQ-01	14.3341		0
TCGA-DD-AADR-01	66.6732		0
TCGA-DD-AADS-01	15.5834		0
TCGA-DD-AADU-01	18.2135		0
TCGA-DD-AAE0-01	18.2464		0
TCGA-DD-AAE4-01	19.9888		0
TCGA-DD-AAE7-01	21.1724		0
TCGA-DD-AAE9-01	23.7367		0
TCGA-DD-AAEB-01	15.7149		0
TCGA-DD-AAED-01	25.0847		0
TCGA-DD-AAEE-01	26.6298		0
TCGA-DD-AAEI-01	50.3337		0
TCGA-DD-AAVQ-01	89.6867		0
TCGA-DD-AAVR-01	82.6183		0
TCGA-DD-AAVS-01	59.9336		0
TCGA-DD-AAVU-01	72.3937		0
TCGA-DD-AAVV-01	80.7114		0
TCGA-DD-AAVW-01	76.1745		0
TCGA-DD-AAVX-01	56.4816		0
TCGA-DD-AAVY-01	64.7664		0
TCGA-DD-AAVZ-01	62.4651		0
TCGA-DD-AAW1-01	65.3911		0
TCGA-DD-AAW2-01	60.9856		0
TCGA-DD-AAW3-01	53.6871		0
TCGA-ED-A459-01	29.9175		0
TCGA-ED-A4XI-01	26.9257		0
TCGA-ED-A5KG-01	28.0764		0
TCGA-ED-A627-01	13.9067		0
TCGA-ED-A66Y-01	9.7314		1
TCGA-ED-A7PX-01	0.197258		0
TCGA-ED-A7PZ-01	0.197258		0
TCGA-ED-A82E-01	13.4136		0
TCGA-ED-A8O5-01	13.3478		0
TCGA-ED-A97K-01	0.197258		0
TCGA-EP-A2KA-01	20.6135		1
TCGA-EP-A2KB-01	19.5943		1
TCGA-EP-A3JL-01	9.96153		0
TCGA-EP-A3RK-01	11.9341		0
TCGA-ES-A2HS-01	22.6189		1
TCGA-ES-A2HT-01	14.3998		1
TCGA-FV-A23B-01	60.887		1
TCGA-FV-A2QQ-01	23.9669		0
TCGA-FV-A3I0-01	27.8791		0
TCGA-FV-A3R2-01	6.37801		1
TCGA-FV-A3R3-01	12.0327		1
TCGA-FV-A495-01	0.0328763		0
TCGA-FV-A4ZP-01	81.7306		1
TCGA-G3-A25S-01	13.6766		1
TCGA-G3-A25T-01	51.057		0
TCGA-G3-A25V-01	28.2737		0
TCGA-G3-A25X-01	58.487		0
TCGA-G3-A25Y-01	14.8601		1
TCGA-G3-A3CH-01	25.6436		0
TCGA-G3-A3CI-01	5.91774		0
TCGA-G3-A3CJ-01	19.5286		0
TCGA-G3-A3CK-01	19.2327		0
TCGA-G3-A5SI-01	25.249		1
TCGA-G3-A5SJ-01	22.9477		0
TCGA-G3-A5SK-01	24.46		0
TCGA-G3-A5SM-01	17.0957		0
TCGA-G3-A6UC-01	22.06		0
TCGA-G3-A7M6-01	20.7779		0
TCGA-G3-A7M7-01	11.8684		0
TCGA-G3-A7M8-01	14.1368		0
TCGA-G3-A7M9-01	1.84108		1
TCGA-G3-AAUZ-01	15.7806		0
TCGA-G3-AAV1-01	11.8026		1
TCGA-G3-AAV2-01	12.23		0
TCGA-G3-AAV3-01	13.5451		0
TCGA-G3-AAV4-01	0.887662		1
TCGA-G3-AAV5-01	11.6382		0
TCGA-G3-AAV6-01	2.13696		1
TCGA-G3-AAV7-01	11.8684		0
TCGA-GJ-A9DB-01	2.20272		1
TCGA-HP-A5MZ-01	2.99175		1
TCGA-K7-A5RF-01	20.745		0
TCGA-K7-A5RG-01	17.0628		0
TCGA-K7-AAU7-01	11.8026		0
TCGA-KR-A7K0-01	2.13696		1
TCGA-KR-A7K2-01	27.2545		0
TCGA-LG-A9QD-01	12.0327		0
TCGA-MI-A75C-01	9.56702		0
TCGA-MR-A8JO-01	10.8492		0
TCGA-O8-A75V-01	17.6875		0
TCGA-PD-A5DF-01	21.008		1
TCGA-RC-A6M3-01	0		0
TCGA-RC-A6M5-01	0.493145		0
TCGA-RC-A6M6-01	0.295887		0
TCGA-RC-A7SK-01	15.5176		0
TCGA-RG-A7D4-01	36.0982		0
TCGA-UB-A7MA-01	27.8791		0
TCGA-UB-A7MC-01	16.4382		0
TCGA-UB-A7MD-01	1.70957		1
TCGA-UB-A7ME-01	15.9779		0
TCGA-UB-A7MF-01	7.03554		1
TCGA-WQ-A9G7-01	0.986291		0
TCGA-WQ-AB4B-01	12.9862		0
TCGA-WX-AA44-01	20.219		0
TCGA-WX-AA46-01	24.8545		0
TCGA-XR-A8TF-01	22.7833		1
TCGA-XR-A8TG-01	29.523		0
TCGA-YA-A8S7-01	13.5451		1
TCGA-ZP-A9CY-01	25.7093		0
TCGA-ZP-A9D0-01	35.8681		0
TCGA-ZP-A9D1-01	0.690403		0
TCGA-ZP-A9D2-01	25.1504		1
TCGA-ZS-A9CD-01	45.5666		1
TCGA-ZS-A9CF-01	79.2978		0
TCGA-ZS-A9CG-01	11.2108		0
