# Supplementary material for: Sirt6 ablation in the liver causes fatty liver that increases cancer risk by upregulating Serpina12
Source: EMBO Rep. 2024 Feb 8;25(3):24. doi: 10.1038/s44319-024-00071-3 (PMC10933290; doi:10.1038/s44319-024-00071-3)
Supplement: Supplementary file 7 — Source Data Fig. 6 [file 44319_2024_71_MOESM7_ESM.zip]

Archive with 35 entries (27 files):
- Figure 6/
- Figure 6/6F/
- Figure 6/6A/
- Figure 6/6G/
- Figure 6/.DS_Store
- __MACOSX/Figure 6/._.DS_Store
- Figure 6/6B/
- Figure 6/6E/
- Figure 6/6D/
- Figure 6/6C/
- Figure 6/6F/IHC_Sirt6 LKO ob-HepPar1.jpg
- Figure 6/6F/IHC_Sirt6 Flox ob-HepPar1.jpg
- Figure 6/6A/HE Sirt6 Flox 2Y.tif
- __MACOSX/Figure 6/6A/._HE Sirt6 Flox 2Y.tif
- Figure 6/6A/HE Sirt6 LKO 2Y.tif
- __MACOSX/Figure 6/6A/._HE Sirt6 LKO 2Y.tif
- Figure 6/6G/Western Serpina12 ob.tif
- Figure 6/6G/Western Serpina12 den.tif
- __MACOSX/Figure 6/6G/._Western Serpina12 den.tif
- Figure 6/6G/.DS_Store
- __MACOSX/Figure 6/6G/._.DS_Store
- Figure 6/6G/Western actin den.tif
- __MACOSX/Figure 6/6G/._Western actin den.tif
- Figure 6/6G/Western actin ob.tif
- __MACOSX/Figure 6/6G/._Western actin ob.tif
- Figure 6/6B/IHC_Sirt6 LKO 2Y-HepPar1.jpg
- Figure 6/6B/IHC_Sirt6 Flox 2Y-HepPar1.jpg
- Figure 6/6E/HE Sirt6 LKO ob.tif
- __MACOSX/Figure 6/6E/._HE Sirt6 LKO ob.tif
- Figure 6/6E/HE Sirt6 Flox ob.tif
- __MACOSX/Figure 6/6E/._HE Sirt6 Flox ob.tif
- Figure 6/6D/IHC_Sirt6 Flox DEN-HepPar1.jpg
- Figure 6/6D/IHC_Sirt6 LKO DEN-HepPar1.jpg
- Figure 6/6C/HE Sirt6 LKO DEN.tif
- Figure 6/6C/HE Sirt6 Flox DEN.tif
